# Supplementary material for: Neutrophils restricted contribution of CCRL2 genetic variants to COVID-19 severity
Source: Heliyon. 2024 Dec 17;11(1):e41267. doi: 10.1016/j.heliyon.2024.e41267 (PMC11731188; doi:10.1016/j.heliyon.2024.e41267)
Supplement: Multimedia component 4 [file mmc4.xls]

## Sheet: Supplementary Table 1
Supplementary Table 1: The summarized results of the COVID-19 HGI A2 cohort for the Chr3 chemokine receptor genes
Gene	symbol	entrezID	chr	start*	end*	strand	pLI	ncRVIS	posMapSNPs	eqtlMapSNPs	eqtlMapminP	eqtlMapminQ	eqtlMapts	eqtlDirection	ciMap	ciMapts	minGwasP	IndSigSNPs
ENSG00000173585	CCR9	10803	chr3	45886503	45903175	1	0.00464031	-0.458428	37	297	4.22051e-15	0	eQTLcatalogue/CEDAR_ileum:BIOSQTL/BIOS_eQTL_geneLevel:GTEx/v8/Whole_Blood	0	Yes	EP_correlation_cell_type_oneway:EP_correlation_organ_oneway	1.0934e-185	rs17764980;rs9852270;rs12639314;rs9869848;rs71325089;rs79837477;rs4683147;rs35265123;rs2191031;rs7652331;rs4683182;rs77116118;rs73060324;rs73062374;rs17713054;rs13065964;nan;rs1029732;rs35605052;rs1601867;rs6772051;rs1846619;rs2373151;rs78919248;rs2373156;rs4493469;rs17765882;rs12639314:rs71325089
ENSG00000172215	CXCR6	10663	chr3	45940932	45948353	1	6.15120183208142e-05	-0.166606	54	517	4.65447e-19	0	eQTLcatalogue/Lepik_2017_ge_blood:eQTLcatalogue/TwinsUK_ge_LCL:DICE/T_CD4_TFH:BIOSQTL/BIOS_eQTL_geneLevel:GTEx/v8/Whole_Blood:GTEx/v8/Lung	0	No	NA	1.0934e-185	rs17764980;rs4493469;rs12639314;rs1601867;rs6772051;rs4683147;rs35265123;rs9869848;rs4396933;rs4683182;nan;rs2373156;rs192311430;rs13065964;rs17713054;rs7652331;rs1846619;rs2373151;rs78919248;rs17765882
ENSG00000173578	XCR1	2829	chr3	46017023	46027742	-1	0.0978542	-0.145183	81	287	7.92751e-28	0	eQTLcatalogue/Quach_2016_ge_monocyte_IAV:eQTLcatalogue/Quach_2016_ge_monocyte_LPS:eQTLcatalogue/Quach_2016_ge_monocyte_naive:eQTLcatalogue/Quach_2016_ge_monocyte_Pam3CSK4:eQTLcatalogue/Quach_2016_ge_monocyte_R848:BIOSQTL/BIOS_eQTL_geneLevel:GTEx/v8/Whole_Blood	0	No	NA	9.5405e-99	rs17764980;rs4493469;rs12639314;rs2373151;rs6772051;rs4683147;rs35265123;rs4396933;rs4683173;rs4683182;rs55922157;rs2373156;rs192311430;rs3181077;rs1029732;rs4683145;nan;rs71325089;rs13065964;rs2191031;rs9869848;rs9852270;rs7652331;rs11707672;rs1846619;rs62244824;rs34918256
ENSG00000183625	CCR3	1232	chr3	46163603	46266706	1	0.0318931	-0.541029	249	1126	1.87773e-231	0	eQTLcatalogue/BLUEPRINT_ge_neutrophil:eQTLcatalogue/CEDAR_neutrophil_CD15:eQTLcatalogue/Fairfax_2014_LPS24:eQTLcatalogue/Fairfax_2014_naive:eQTLcatalogue/GENCORD_ge_T-cell:eQTLcatalogue/Lepik_2017_ge_blood:eQTLcatalogue/Naranbhai_2015_neutrophil_CD16:eQTLcatalogue/TwinsUK_ge_blood:DICE/T_CD4_naive_activated:DICE/Monocyte_non_classical:DICE/T_CD4_memory_TREG:BIOSQTL/BIOS_eQTL_geneLevel:GTEx/v8/Who…	0	No	NA	1.0934e-185	rs4493469;rs2373156;rs192311430;rs3181077;rs78919248;rs1542754;rs17765882;rs41338844;rs4683217;rs1491957;rs79837477;rs6441963;rs3092961;rs62244824;rs34918256;rs7652331;rs1846619;rs17713054;nan;rs13065964;rs17764980;rs35605052;rs12639314;rs4683147;rs35265123;rs1601867;rs6772051;rs71327066;rs71325089;rs9869848;rs4683182;rs11707672;rs4396933;rs4683173;rs6766188;rs55922157;rs746492;rs9110;rs3828477;r…
ENSG00000163823	CCR1	1230	chr3	46201708	46208396	-1	0.891829	1.8919	54	968	1.17117e-177	0	eQTLcatalogue/Alasoo_2018_ge_macrophage_IFNg:eQTLcatalogue/Alasoo_2018_ge_macrophage_naive:eQTLcatalogue/BLUEPRINT_ge_neutrophil:eQTLcatalogue/CEDAR_neutrophil_CD15:eQTLcatalogue/Fairfax_2014_LPS2:eQTLcatalogue/GENCORD_ge_LCL:eQTLcatalogue/Lepik_2017_ge_blood:eQTLcatalogue/Naranbhai_2015_neutrophil_CD16:eQTLcatalogue/Quach_2016_ge_monocyte_IAV:eQTLcatalogue/Quach_2016_ge_monocyte_LPS:eQTLcatalogu…	0	Yes	EP_correlation_cell_type_oneway:EP_correlation_organ_oneway	2.7892e-161	rs4493469;rs2373156;rs192311430;rs3181077;rs17713054;rs9869848;rs4683182;rs1601867;rs17764980;rs12639314;rs4396933;rs4683173;rs4683217;rs34918256;rs62244824;rs1029732;rs4683145;nan;rs11707672;rs6772051;rs1846619;rs7652331;rs9813750;rs13065964;rs4683147;rs35265123;rs55922157;rs3213480;rs3828477;rs2191031;rs9852270;rs2373151;rs78919248;rs17765882;rs71327066;rs6778422;rs71325089;rs79837477;rs1491957…
ENSG00000121807	CCR2	729230	chr3	46353733	46360928	1	0.0114633	-0.0355042	47	668	9.36841e-19	0	eQTLcatalogue/CEDAR_B-cell_CD19:eQTLcatalogue/CEDAR_monocyte_CD14:eQTLcatalogue/CEDAR_T-cell_CD4:eQTLcatalogue/Fairfax_2014_IFN24:eQTLcatalogue/Fairfax_2014_LPS24:eQTLcatalogue/Fairfax_2014_naive:eQTLcatalogue/Quach_2016_ge_monocyte_LPS:eQTLcatalogue/Quach_2016_ge_monocyte_Pam3CSK4:eQTLcatalogue/Quach_2016_ge_monocyte_R848:DICE/Monocyte_classical:DICE/T_CD4_TFH:DICE/T_CD4_TH17:DICE/T_CD4_TH1_17:B…	0	Yes	EP_correlation_cell_type_oneway:EP_correlation_organ_oneway	1.0934e-185	rs2373156;rs17765882;rs3092961;rs1491957;rs6441963;rs78919248;rs62244824;rs746492;rs4683217;rs3181077;rs34918256;rs17764980;rs4493469;rs12639314;rs192311430;rs17713054;rs6772051;rs4683147;rs35265123;rs1601867;rs2373151;rs9869848;rs4396933;rs4683173;rs4683182;rs1846619;rs7652331;rs71327066;rs4683182:rs2373151:rs6772051:rs17764980;rs12639314:rs4493469;rs192311430:rs78919248;rs17765882:rs4683217:rs1…
ENSG00000160791	CCR5	1234	chr3	46370141	46376206	1	3.51208840566472e-08	1.48149	33	590	5.32322e-48	0	eQTLcatalogue/Alasoo_2018_ge_macrophage_IFNg_Salmonella:eQTLcatalogue/Alasoo_2018_ge_macrophage_IFNg:eQTLcatalogue/Alasoo_2018_ge_macrophage_naive:eQTLcatalogue/Alasoo_2018_ge_macrophage_Salmonella:eQTLcatalogue/BLUEPRINT_ge_monocyte:eQTLcatalogue/Fairfax_2014_IFN24:eQTLcatalogue/Fairfax_2014_LPS24:eQTLcatalogue/Fairfax_2014_LPS2:eQTLcatalogue/Lepik_2017_ge_blood:eQTLcatalogue/Nedelec_2016_ge_mac…	0	No	NA	1.0934e-185	rs2373156;rs17765882;rs3092961;rs6441963;rs1491957;rs62244824;rs746492;rs4683217;rs17713054;nan;rs3181077;rs4493469;rs192311430;rs78919248;rs75826707;rs34918256;rs3213480;rs9110;rs3828477;rs1402152;rs13065964;rs1029732;rs1542754;rs71327066;rs6766188;rs1846619;rs7652331;rs2373151;rs6772051;rs17764980;rs12639314;rs79837477;rs2673067;rs4683173;rs115679256
ENSG00000121797	CCRL2	9034	chr3	46407162	46412997	1	0.00216378	NA	45	302	1.90051e-27	0	eQTLcatalogue/BLUEPRINT_ge_neutrophil:eQTLcatalogue/Lepik_2017_ge_blood:eQTLcatalogue/Quach_2016_ge_monocyte_LPS:eQTLcatalogue/Quach_2016_ge_monocyte_R848:BIOSQTL/BIOS_eQTL_geneLevel	0	Yes	EP_correlation_cell_type_oneway:EP_correlation_organ_oneway	5.2244e-93	rs17765882;rs4683217;rs1846619;rs7652331;rs3181077;rs1491957;rs62244824;rs34918256;rs3828477;rs4493469;rs2373156;rs192311430;rs78919248;rs3092961;rs746492;rs3213480;rs9110;rs6766188;rs1402152;rs9869848;rs4396933;rs4683173;rs4683182:rs2373151:rs6772051:rs17764980;rs12639314:rs79837477:rs4493469;rs192311430:rs4493469;rs2373156:rs78919248;rs17765882:rs4683217:rs17765882:rs71327066;rs6778422
*genomic coordinated refer to hg38 version
Table legend
Gene : ENSG ID
Symbol : Gene Symbol
entrezID : entrez ID
chr : chromosome
start : Starting position of the gene
end : Ending position of the gene
strand : Strand of gene
pLI : pLI score from ExAC database. The probability of being loss-of-function intolerant. The higher the score is, the more intolerant to loss-of-function mutations the gene is.
ncRVIS : Non-coding residual variation intolerance score. The higher the score is, the more intolerant to noncoding variants the gene is.
posMapSNPs (posMap): The number of SNPs mapped to gene based on positional mapping with a maximum distance of 10kb from the gene body
eqtlMapSNPs (eqtlMap): The number of SNPs mapped to the gene based on eQTL mapping.
eqtlMapminP (eqtlMap): The minimum eQTL P-value of mapped SNPs.
eqtlMapminQ (eqtlMap): The minimum eQTL FDR of mapped SNPs.
eqtlMapts (eqtlMap): Tissue types of mapped eQTL SNPs.
eqtlDirection (eqtlMap): Consecutive direction of mapped eQTL SNPs after aligning risk increasing alleles in GWAS and tested alleles in eQTL data source.
ciMap (ciMap): "Yes" if the gene is mapped by chromatin interaction mapping.
ciMapts (ciMap): Tissue/cell types of mapped chromatin interactions.
minGwasP : The minimum P-value of mapped SNPs.
IndSigSNPs : rsID of the all independent significant SNPs of mapped SNPs.

## Sheet: Supplementary Table 2
Supplementary Table 2: The summarized results of the CCRL2 eQTLs identified from studies dedicated to lung or peripheral blood tissues
uniqID	db	tissue	gene	testedAllele	p	signed_stats	FDR	RiskIncAllele	alignedDirection	chr	pos	symbol		Supplementary Table 2: list of eQTLs catalogue utilized in this study
3:46250348:C:T	eQTLcatalogue	Alasoo_2018_ge_macrophage_IFNg	ENSG00000163823	T	2.44006e-06	-0.211397	0.0122003	C	0	3	46250348	CCR1		eQTLcatalogue/Alasoo_2018_ge_macrophage_IFNg_Salmonella.txt.gz
3:46250652:C:T	eQTLcatalogue	Alasoo_2018_ge_macrophage_IFNg	ENSG00000163823	C	2.59142e-06	-0.210072	0.0129571	T	0	3	46250652	CCR1		eQTLcatalogue/Alasoo_2018_ge_macrophage_IFNg.txt.gz
3:45909528:C:T	eQTLcatalogue	Alasoo_2018_ge_macrophage_naive	ENSG00000163823	C	9.7008e-06	-0.315179	0.048504	T	0	3	45909528	CCR1		eQTLcatalogue/Alasoo_2018_ge_macrophage_naive.txt.gz
3:45909644:A:C	eQTLcatalogue	Alasoo_2018_ge_macrophage_naive	ENSG00000163823	C	3.8332e-06	-0.392872	0.019166	A	0	3	45909644	CCR1		eQTLcatalogue/Alasoo_2018_ge_macrophage_Salmonella.txt.gz
3:45910946:C:T	eQTLcatalogue	BLUEPRINT_ge_neutrophil	ENSG00000163823	T	3.33813e-06	-0.246523	0.0166907	C	0	3	45910946	CCR1		eQTLcatalogue/BLUEPRINT_ge_monocyte.txt.gz
3:45929559:G:T	eQTLcatalogue	BLUEPRINT_ge_neutrophil	ENSG00000163823	G	3.28313e-06	-0.24668	0.0164157	T	0	3	45929559	CCR1		eQTLcatalogue/BLUEPRINT_ge_neutrophil.txt.gz
3:45954352:A:G	eQTLcatalogue	BLUEPRINT_ge_neutrophil	ENSG00000163823	A	3.93706e-06	-0.243767	0.0196853	G	0	3	45954352	CCR1		eQTLcatalogue/BLUEPRINT_ge_T-cell.txt.gz
3:45957689:C:T	eQTLcatalogue	BLUEPRINT_ge_neutrophil	ENSG00000163823	C	3.87748e-06	-0.243371	0.0193874	T	0	3	45957689	CCR1		eQTLcatalogue/BrainSeq_ge_brain.txt.gz
3:45959515:A:T	eQTLcatalogue	BLUEPRINT_ge_neutrophil	ENSG00000163823	A	5.13771e-06	-0.240527	0.0256885	T	0	3	45959515	CCR1		eQTLcatalogue/CEDAR_B-cell_CD19.txt.gz
3:45960079:A:C	eQTLcatalogue	BLUEPRINT_ge_neutrophil	ENSG00000163823	C	5.20878e-06	-0.240369	0.0260439	A	0	3	45960079	CCR1		eQTLcatalogue/CEDAR_ileum.txt.gz
3:45961842:C:T	eQTLcatalogue	BLUEPRINT_ge_neutrophil	ENSG00000163823	C	5.21726e-06	-0.240351	0.0260863	T	0	3	45961842	CCR1		eQTLcatalogue/CEDAR_monocyte_CD14.txt.gz
3:45963497:G:T	eQTLcatalogue	BLUEPRINT_ge_neutrophil	ENSG00000163823	G	6.54562e-06	-0.238174	0.0327281	T	0	3	45963497	CCR1		eQTLcatalogue/CEDAR_neutrophil_CD15.txt.gz
3:45966481:G:T	eQTLcatalogue	BLUEPRINT_ge_neutrophil	ENSG00000163823	T	3.95111e-06	-0.243233	0.0197556	G	0	3	45966481	CCR1		eQTLcatalogue/CEDAR_platelet.txt.gz
3:45970842:C:G	eQTLcatalogue	BLUEPRINT_ge_neutrophil	ENSG00000163823	G	3.98731e-06	-0.243034	0.0199365	C	0	3	45970842	CCR1		eQTLcatalogue/CEDAR_rectum.txt.gz
3:45974968:G:T	eQTLcatalogue	BLUEPRINT_ge_neutrophil	ENSG00000163823	G	8.11855e-06	-0.194772	0.0405928	T	0	3	45974968	CCR1		eQTLcatalogue/CEDAR_T-cell_CD4.txt.gz
3:45975093:A:C	eQTLcatalogue	BLUEPRINT_ge_neutrophil	ENSG00000163823	A	8.11195e-06	-0.194772	0.0405598	C	0	3	45975093	CCR1		eQTLcatalogue/CEDAR_T-cell_CD8.txt.gz
3:45982119:C:T	eQTLcatalogue	BLUEPRINT_ge_neutrophil	ENSG00000163823	T	3.968e-06	-0.243095	0.01984	C	0	3	45982119	CCR1		eQTLcatalogue/CEDAR_transverse_colon.txt.gz
3:45994510:A:T	eQTLcatalogue	BLUEPRINT_ge_neutrophil	ENSG00000163823	A	3.97301e-06	-0.243095	0.019865	T	0	3	45994510	CCR1		eQTLcatalogue/Fairfax_2012_B-cell_CD19.txt.gz
3:46111869:A:G	eQTLcatalogue	BLUEPRINT_ge_neutrophil	ENSG00000163823	G	6.25104e-07	-0.315182	0.00312552	A	0	3	46111869	CCR1		eQTLcatalogue/Fairfax_2014_IFN24.txt.gz
3:46118439:C:T	eQTLcatalogue	BLUEPRINT_ge_neutrophil	ENSG00000163823	T	1.22981e-06	-0.310316	0.00614905	C	0	3	46118439	CCR1		eQTLcatalogue/Fairfax_2014_LPS24.txt.gz
3:46118749:G:T	eQTLcatalogue	BLUEPRINT_ge_neutrophil	ENSG00000163823	T	8.42824e-06	-0.22223	0.0421412	G	0	3	46118749	CCR1		eQTLcatalogue/Fairfax_2014_LPS2.txt.gz
3:46123333:A:C	eQTLcatalogue	BLUEPRINT_ge_neutrophil	ENSG00000163823	A	3.7054e-06	-0.307373	0.018527	C	0	3	46123333	CCR1		eQTLcatalogue/Fairfax_2014_naive.txt.gz
3:46126467:C:T	eQTLcatalogue	BLUEPRINT_ge_neutrophil	ENSG00000163823	T	8.44124e-06	-0.222211	0.0422062	C	0	3	46126467	CCR1		eQTLcatalogue/GENCORD_ge_fibroblast.txt.gz
3:46127642:C:G	eQTLcatalogue	BLUEPRINT_ge_neutrophil	ENSG00000163823	G	8.43379e-06	-0.222403	0.0421689	C	0	3	46127642	CCR1		eQTLcatalogue/GENCORD_ge_LCL.txt.gz
3:46127987:C:T	eQTLcatalogue	BLUEPRINT_ge_neutrophil	ENSG00000163823	T	8.44124e-06	-0.222211	0.0422062	C	0	3	46127987	CCR1		eQTLcatalogue/GENCORD_ge_T-cell.txt.gz
3:46130839:A:C	eQTLcatalogue	BLUEPRINT_ge_neutrophil	ENSG00000163823	A	8.43535e-06	-0.222227	0.0421767	C	0	3	46130839	CCR1		eQTLcatalogue/GEUVADIS_ge_LCL.txt.gz
3:46131231:C:G	eQTLcatalogue	BLUEPRINT_ge_neutrophil	ENSG00000163823	G	8.44124e-06	-0.222211	0.0422062	C	0	3	46131231	CCR1		eQTLcatalogue/HipSci_ge_iPSC.txt.gz
3:46133402:A:G	eQTLcatalogue	BLUEPRINT_ge_neutrophil	ENSG00000163823	A	8.44124e-06	-0.222211	0.0422062	G	0	3	46133402	CCR1		eQTLcatalogue/Kasela_2017_T-cell_CD4.txt.gz
3:46135259:A:C	eQTLcatalogue	BLUEPRINT_ge_neutrophil	ENSG00000163823	A	8.4359e-06	-0.222213	0.0421795	C	0	3	46135259	CCR1		eQTLcatalogue/Kasela_2017_T-cell_CD8.txt.gz
3:46143602:C:T	eQTLcatalogue	BLUEPRINT_ge_neutrophil	ENSG00000163823	T	8.44124e-06	-0.222211	0.0422062	C	0	3	46143602	CCR1		eQTLcatalogue/Lepik_2017_ge_blood.txt.gz
3:46150517:A:G	eQTLcatalogue	BLUEPRINT_ge_neutrophil	ENSG00000163823	A	7.82104e-06	-0.22316	0.0391052	G	0	3	46150517	CCR1		eQTLcatalogue/Naranbhai_2015_neutrophil_CD16.txt.gz
3:46154473:A:G	eQTLcatalogue	BLUEPRINT_ge_neutrophil	ENSG00000163823	G	8.44124e-06	-0.222211	0.0422062	A	0	3	46154473	CCR1		eQTLcatalogue/Nedelec_2016_ge_macrophage_Listeria.txt.gz
3:46154841:A:C	eQTLcatalogue	BLUEPRINT_ge_neutrophil	ENSG00000163823	A	8.44124e-06	-0.222211	0.0422062	C	0	3	46154841	CCR1		eQTLcatalogue/Nedelec_2016_ge_macrophage_naive.txt.gz
3:46157829:G:T	eQTLcatalogue	BLUEPRINT_ge_neutrophil	ENSG00000163823	T	8.44294e-06	-0.222217	0.0422147	G	0	3	46157829	CCR1		eQTLcatalogue/Nedelec_2016_ge_macrophage_Salmonella.txt.gz
3:46158255:A:G	eQTLcatalogue	BLUEPRINT_ge_neutrophil	ENSG00000163823	A	8.44124e-06	-0.222211	0.0422062	G	0	3	46158255	CCR1		eQTLcatalogue/Quach_2016_ge_monocyte_IAV.txt.gz
3:46158434:C:T	eQTLcatalogue	BLUEPRINT_ge_neutrophil	ENSG00000163823	T	8.44124e-06	-0.222211	0.0422062	C	0	3	46158434	CCR1		eQTLcatalogue/Quach_2016_ge_monocyte_LPS.txt.gz
3:46163873:A:G	eQTLcatalogue	BLUEPRINT_ge_neutrophil	ENSG00000163823	A	8.45784e-06	-0.222208	0.0422892	G	0	3	46163873	CCR1		eQTLcatalogue/Quach_2016_ge_monocyte_naive.txt.gz
3:46164795:A:G	eQTLcatalogue	BLUEPRINT_ge_neutrophil	ENSG00000163823	A	8.83694e-06	-0.221931	0.0441847	G	0	3	46164795	CCR1		eQTLcatalogue/Quach_2016_ge_monocyte_Pam3CSK4.txt.gz
3:46166734:C:T	eQTLcatalogue	BLUEPRINT_ge_neutrophil	ENSG00000163823	T	8.44124e-06	-0.222211	0.0422062	C	0	3	46166734	CCR1		eQTLcatalogue/Quach_2016_ge_monocyte_R848.txt.gz
3:46170086:A:G	eQTLcatalogue	BLUEPRINT_ge_neutrophil	ENSG00000163823	G	8.42352e-06	-0.222235	0.0421176	A	0	3	46170086	CCR1		eQTLcatalogue/Schwartzentruber_2018_ge_sensory_neuron.txt.gz
3:46173936:A:G	eQTLcatalogue	BLUEPRINT_ge_neutrophil	ENSG00000163823	A	1.80543e-06	-0.246654	0.00902715	G	0	3	46173936	CCR1		eQTLcatalogue/TwinsUK_ge_blood.txt.gz
3:46174936:C:G	eQTLcatalogue	BLUEPRINT_ge_neutrophil	ENSG00000163823	G	1.27827e-06	-0.252141	0.00639135	C	0	3	46174936	CCR1		eQTLcatalogue/TwinsUK_ge_fat.txt.gz
3:46175976:C:T	eQTLcatalogue	BLUEPRINT_ge_neutrophil	ENSG00000163823	C	1.26784e-06	-0.252227	0.0063392	T	0	3	46175976	CCR1		eQTLcatalogue/TwinsUK_ge_LCL.txt.gz
3:46175980:C:T	eQTLcatalogue	BLUEPRINT_ge_neutrophil	ENSG00000163823	T	9.23708e-07	-0.251529	0.00461854	C	0	3	46175980	CCR1		eQTLcatalogue/TwinsUK_ge_skin.txt.gz
3:46187522:A:G	eQTLcatalogue	BLUEPRINT_ge_neutrophil	ENSG00000163823	A	1.59839e-17	-0.394165	7.99195e-14	G	0	3	46187522	CCR1		eQTLcatalogue/van_de_Bunt_2015_ge_pancreatic_islet.txt.gz
3:46214685:A:C	eQTLcatalogue	BLUEPRINT_ge_neutrophil	ENSG00000163823	C	1.32841e-18	-0.404582	6.64205e-15	A	0	3	46214685	CCR1		scRNA_eQTLs/B_cell.txt.gz
3:46250348:C:T	eQTLcatalogue	BLUEPRINT_ge_neutrophil	ENSG00000163823	T	7.39391e-23	-0.449406	3.69696e-19	C	0	3	46250348	CCR1		scRNA_eQTLs/DC.txt.gz
3:46250652:C:T	eQTLcatalogue	BLUEPRINT_ge_neutrophil	ENSG00000163823	C	7.23614e-23	-0.449503	3.61807e-19	T	0	3	46250652	CCR1		scRNA_eQTLs/NK.txt.gz
3:46268830:C:CCT	eQTLcatalogue	BLUEPRINT_ge_neutrophil	ENSG00000163823	C	2.88866e-16	-0.385843	1.44433e-12	CCT	0	3	46268830	CCR1		scRNA_eQTLs/Monocyte.txt.gz
3:46274215:C:T	eQTLcatalogue	BLUEPRINT_ge_neutrophil	ENSG00000163823	C	1.05558e-11	-0.309808	5.2779e-08	T	0	3	46274215	CCR1		scRNA_eQTLs/Classical_Monocyte.txt.gz
3:46292161:A:T	eQTLcatalogue	BLUEPRINT_ge_neutrophil	ENSG00000163823	A	5.64537e-09	-0.261661	2.82268e-05	T	0	3	46292161	CCR1		scRNA_eQTLs/Non_classical_Monocyte.txt.gz
3:46293299:A:G	eQTLcatalogue	BLUEPRINT_ge_neutrophil	ENSG00000163823	G	5.53475e-09	-0.26167	2.76737e-05	A	0	3	46293299	CCR1		scRNA_eQTLs/T_CD4.txt.gz
3:46294120:A:T	eQTLcatalogue	BLUEPRINT_ge_neutrophil	ENSG00000163823	T	5.53372e-09	-0.261676	2.76686e-05	A	0	3	46294120	CCR1		scRNA_eQTLs/T_CD8.txt.gz
3:46294957:C:T	eQTLcatalogue	BLUEPRINT_ge_neutrophil	ENSG00000163823	C	5.53885e-09	-0.261654	2.76943e-05	T	0	3	46294957	CCR1		scRNA_eQTLs/PBMC.txt.gz
3:46295777:A:G	eQTLcatalogue	BLUEPRINT_ge_neutrophil	ENSG00000163823	A	4.83343e-06	-0.186869	0.0241672	G	0	3	46295777	CCR1		DICE/B_cell_naive.txt.gz
3:46295942:G:GA	eQTLcatalogue	BLUEPRINT_ge_neutrophil	ENSG00000163823	G	5.53321e-09	-0.261677	2.7666e-05	GA	0	3	46295942	CCR1		DICE/T_CD4_naive.txt.gz
3:46297124:C:T	eQTLcatalogue	BLUEPRINT_ge_neutrophil	ENSG00000163823	C	5.53475e-09	-0.26167	2.76737e-05	T	0	3	46297124	CCR1		DICE/T_CD4_naive_activated.txt.gz
3:46297260:A:T	eQTLcatalogue	BLUEPRINT_ge_neutrophil	ENSG00000163823	T	5.53475e-09	-0.26167	2.76737e-05	A	0	3	46297260	CCR1		DICE/T_CD8_naive.txt.gz
3:46297271:G:T	eQTLcatalogue	BLUEPRINT_ge_neutrophil	ENSG00000163823	T	5.53475e-09	-0.26167	2.76737e-05	G	0	3	46297271	CCR1		DICE/T_CD8_naive_activated.txt.gz
3:46298116:C:T	eQTLcatalogue	BLUEPRINT_ge_neutrophil	ENSG00000163823	T	5.53475e-09	-0.26167	2.76737e-05	C	0	3	46298116	CCR1		DICE/Monocyte_classical.txt.gz
3:46299765:A:G	eQTLcatalogue	BLUEPRINT_ge_neutrophil	ENSG00000163823	A	5.53475e-09	-0.26167	2.76737e-05	G	0	3	46299765	CCR1		DICE/Monocyte_non_classical.txt.gz
3:46300554:C:G	eQTLcatalogue	BLUEPRINT_ge_neutrophil	ENSG00000163823	G	5.42841e-09	-0.261976	2.7142e-05	C	0	3	46300554	CCR1		DICE/NK.txt.gz
3:46304606:C:T	eQTLcatalogue	BLUEPRINT_ge_neutrophil	ENSG00000163823	C	4.83343e-06	-0.186869	0.0241672	T	0	3	46304606	CCR1		DICE/T_CD4_TFH.txt.gz
3:46306476:C:T	eQTLcatalogue	BLUEPRINT_ge_neutrophil	ENSG00000163823	T	5.55825e-09	-0.261734	2.77913e-05	C	0	3	46306476	CCR1		DICE/T_CD4_TH1.txt.gz
3:46310921:C:T	eQTLcatalogue	BLUEPRINT_ge_neutrophil	ENSG00000163823	T	8.56315e-10	-0.281009	4.28157e-06	C	0	3	46310921	CCR1		DICE/T_CD4_TH17.txt.gz
3:46311066:C:T	eQTLcatalogue	BLUEPRINT_ge_neutrophil	ENSG00000163823	T	4.83204e-06	-0.186873	0.0241602	C	0	3	46311066	CCR1		DICE/T_CD4_TH1_17.txt.gz
3:46312539:A:G	eQTLcatalogue	BLUEPRINT_ge_neutrophil	ENSG00000163823	A	4.09261e-06	-0.187276	0.020463	G	0	3	46312539	CCR1		DICE/T_CD4_TH2.txt.gz
3:46316615:A:C	eQTLcatalogue	BLUEPRINT_ge_neutrophil	ENSG00000163823	A	4.09214e-06	0.187275	0.0204607	A	0	3	46316615	CCR1		DICE/T_CD4_memory_TREG.txt.gz
3:46318051:A:G	eQTLcatalogue	BLUEPRINT_ge_neutrophil	ENSG00000163823	G	4.09051e-06	0.187283	0.0204525	G	0	3	46318051	CCR1		DICE/T_CD4_naive_TREG.txt.gz
3:46327588:C:T	eQTLcatalogue	BLUEPRINT_ge_neutrophil	ENSG00000163823	C	4.09214e-06	0.187275	0.0204607	C	0	3	46327588	CCR1		BloodeQTL/BloodeQTL.txt.gz
3:46330422:C:T	eQTLcatalogue	BLUEPRINT_ge_neutrophil	ENSG00000163823	C	4.09214e-06	0.187275	0.0204607	C	0	3	46330422	CCR1		BIOSQTL/BIOS_eQTL_geneLevel.txt.gz
3:46330442:C:T	eQTLcatalogue	BLUEPRINT_ge_neutrophil	ENSG00000163823	C	4.09214e-06	0.187275	0.0204607	C	0	3	46330442	CCR1		GTEx/v8/Cells_EBV-transformed_lymphocytes.txt.gz
3:46332840:C:T	eQTLcatalogue	BLUEPRINT_ge_neutrophil	ENSG00000163823	T	4.09025e-06	0.187282	0.0204512	T	0	3	46332840	CCR1		GTEx/v8/Whole_Blood.txt.gz
3:46333406:C:T	eQTLcatalogue	BLUEPRINT_ge_neutrophil	ENSG00000163823	C	4.14346e-06	0.187219	0.0207173	C	0	3	46333406	CCR1		GTEx/v8/Lung.txt.gz
3:46333661:A:T	eQTLcatalogue	BLUEPRINT_ge_neutrophil	ENSG00000163823	A	4.09214e-06	0.187275	0.0204607	A	0	3	46333661	CCR1
3:46335669:A:G	eQTLcatalogue	BLUEPRINT_ge_neutrophil	ENSG00000163823	G	4.09671e-06	0.187272	0.0204835	G	0	3	46335669	CCR1
3:46335887:C:T	eQTLcatalogue	BLUEPRINT_ge_neutrophil	ENSG00000163823	C	4.09214e-06	0.187275	0.0204607	C	0	3	46335887	CCR1
3:46337606:A:G	eQTLcatalogue	BLUEPRINT_ge_neutrophil	ENSG00000163823	A	8.3603e-10	0.27422	4.18015e-06	A	0	3	46337606	CCR1
3:46338435:C:G	eQTLcatalogue	BLUEPRINT_ge_neutrophil	ENSG00000163823	G	1.96502e-09	0.271063	9.8251e-06	G	0	3	46338435	CCR1
3:46338475:A:G	eQTLcatalogue	BLUEPRINT_ge_neutrophil	ENSG00000163823	A	4.18083e-06	0.186938	0.0209041	A	0	3	46338475	CCR1
3:46346874:A:C	eQTLcatalogue	BLUEPRINT_ge_neutrophil	ENSG00000163823	C	1.57206e-06	0.218221	0.0078603	C	0	3	46346874	CCR1
3:46358650:A:G	eQTLcatalogue	BLUEPRINT_ge_neutrophil	ENSG00000163823	A	1.5723e-06	0.21821	0.0078615	A	0	3	46358650	CCR1
3:46359270:G:T	eQTLcatalogue	BLUEPRINT_ge_neutrophil	ENSG00000163823	T	1.56098e-06	0.218269	0.0078049	T	0	3	46359270	CCR1
3:46365783:A:G	eQTLcatalogue	BLUEPRINT_ge_neutrophil	ENSG00000163823	G	1.57191e-06	0.218208	0.00785955	G	0	3	46365783	CCR1
3:46373104:A:G	eQTLcatalogue	BLUEPRINT_ge_neutrophil	ENSG00000163823	G	1.46069e-06	0.216643	0.00730345	G	0	3	46373104	CCR1
3:46410036:A:G	eQTLcatalogue	BLUEPRINT_ge_neutrophil	ENSG00000163823	G	3.21691e-06	-0.211706	0.0160845	A	0	3	46410036	CCR1
3:45844295:C:T	eQTLcatalogue	CEDAR_neutrophil_CD15	ENSG00000163823	C	2.0101e-07	-0.316042	0.00100505	T	0	3	45844295	CCR1
3:45852376:C:G	eQTLcatalogue	CEDAR_neutrophil_CD15	ENSG00000163823	G	1.23149e-06	-0.296199	0.00615745	C	0	3	45852376	CCR1
3:45855125:A:AGTC	eQTLcatalogue	CEDAR_neutrophil_CD15	ENSG00000163823	AGTC	1.45007e-06	-0.282031	0.00725035	A	0	3	45855125	CCR1
3:45864256:C:T	eQTLcatalogue	CEDAR_neutrophil_CD15	ENSG00000163823	T	1.38631e-06	-0.27557	0.00693155	C	0	3	45864256	CCR1
3:45864481:A:G	eQTLcatalogue	CEDAR_neutrophil_CD15	ENSG00000163823	G	1.44801e-06	-0.254352	0.00724005	A	0	3	45864481	CCR1
3:45870645:A:G	eQTLcatalogue	CEDAR_neutrophil_CD15	ENSG00000163823	G	1.37204e-06	-0.274714	0.0068602	A	0	3	45870645	CCR1
3:45875149:G:T	eQTLcatalogue	CEDAR_neutrophil_CD15	ENSG00000163823	T	1.38645e-06	-0.274453	0.00693225	G	0	3	45875149	CCR1
3:45880585:A:ATTC	eQTLcatalogue	CEDAR_neutrophil_CD15	ENSG00000163823	A	3.10774e-06	-0.260717	0.0155387	NA	NA	3	45880585	CCR1
3:45892717:A:ATTT	eQTLcatalogue	CEDAR_neutrophil_CD15	ENSG00000163823	ATTT	5.6257e-06	-0.25337	0.0281285	NA	NA	3	45892717	CCR1
3:45893243:C:G	eQTLcatalogue	CEDAR_neutrophil_CD15	ENSG00000163823	C	1.51116e-06	-0.272594	0.0075558	G	0	3	45893243	CCR1
3:45893332:A:AT	eQTLcatalogue	CEDAR_neutrophil_CD15	ENSG00000163823	A	5.39058e-06	-0.245558	0.0269529	NA	NA	3	45893332	CCR1
3:45899615:A:G	eQTLcatalogue	CEDAR_neutrophil_CD15	ENSG00000163823	G	2.9135e-06	-0.243868	0.0145675	A	0	3	45899615	CCR1
3:45900621:A:G	eQTLcatalogue	CEDAR_neutrophil_CD15	ENSG00000163823	A	3.17508e-06	-0.243035	0.0158754	G	0	3	45900621	CCR1
3:45904714:A:G	eQTLcatalogue	CEDAR_neutrophil_CD15	ENSG00000163823	A	3.09901e-06	-0.243129	0.0154951	G	0	3	45904714	CCR1
3:45906356:A:G	eQTLcatalogue	CEDAR_neutrophil_CD15	ENSG00000163823	G	2.14902e-06	-0.263956	0.0107451	A	0	3	45906356	CCR1
3:45906572:C:T	eQTLcatalogue	CEDAR_neutrophil_CD15	ENSG00000163823	C	2.61673e-06	-0.262519	0.0130836	T	0	3	45906572	CCR1
3:45910946:C:T	eQTLcatalogue	CEDAR_neutrophil_CD15	ENSG00000163823	T	5.23744e-09	-0.312844	2.61872e-05	C	0	3	45910946	CCR1
3:45929559:G:T	eQTLcatalogue	CEDAR_neutrophil_CD15	ENSG00000163823	G	1.99589e-09	-0.318144	9.97945e-06	T	0	3	45929559	CCR1
3:45954352:A:G	eQTLcatalogue	CEDAR_neutrophil_CD15	ENSG00000163823	A	1.32694e-08	-0.293329	6.6347e-05	G	0	3	45954352	CCR1
3:45957689:C:T	eQTLcatalogue	CEDAR_neutrophil_CD15	ENSG00000163823	C	8.96287e-09	-0.295381	4.48144e-05	T	0	3	45957689	CCR1
3:45959515:A:T	eQTLcatalogue	CEDAR_neutrophil_CD15	ENSG00000163823	A	1.52767e-08	-0.290963	7.63835e-05	T	0	3	45959515	CCR1
3:45960079:A:C	eQTLcatalogue	CEDAR_neutrophil_CD15	ENSG00000163823	C	1.52747e-08	-0.29098	7.63735e-05	A	0	3	45960079	CCR1
3:45961842:C:T	eQTLcatalogue	CEDAR_neutrophil_CD15	ENSG00000163823	C	1.52735e-08	-0.290964	7.63675e-05	T	0	3	45961842	CCR1
3:45962802:C:T	eQTLcatalogue	CEDAR_neutrophil_CD15	ENSG00000163823	T	1.55572e-07	-0.287931	0.00077786	C	0	3	45962802	CCR1
3:45963497:G:T	eQTLcatalogue	CEDAR_neutrophil_CD15	ENSG00000163823	G	1.27195e-08	-0.294836	6.35975e-05	T	0	3	45963497	CCR1
3:45966481:G:T	eQTLcatalogue	CEDAR_neutrophil_CD15	ENSG00000163823	T	7.83964e-09	-0.296885	3.91982e-05	G	0	3	45966481	CCR1
3:45968404:C:T	eQTLcatalogue	CEDAR_neutrophil_CD15	ENSG00000163823	T	7.78419e-09	-0.296979	3.89209e-05	C	0	3	45968404	CCR1
3:45970842:C:G	eQTLcatalogue	CEDAR_neutrophil_CD15	ENSG00000163823	G	7.71831e-09	-0.297074	3.85916e-05	C	0	3	45970842	CCR1
3:45974968:G:T	eQTLcatalogue	CEDAR_neutrophil_CD15	ENSG00000163823	G	6.86446e-08	-0.249596	0.000343223	T	0	3	45974968	CCR1
3:45975093:A:C	eQTLcatalogue	CEDAR_neutrophil_CD15	ENSG00000163823	A	6.86148e-08	-0.249596	0.000343074	C	0	3	45975093	CCR1
3:45978806:C:T	eQTLcatalogue	CEDAR_neutrophil_CD15	ENSG00000163823	C	2.16886e-08	-0.272595	0.000108443	T	0	3	45978806	CCR1
3:45979877:A:G	eQTLcatalogue	CEDAR_neutrophil_CD15	ENSG00000163823	G	1.03387e-08	-0.278186	5.16935e-05	A	0	3	45979877	CCR1
3:45982119:C:T	eQTLcatalogue	CEDAR_neutrophil_CD15	ENSG00000163823	T	7.24473e-09	-0.297707	3.62236e-05	C	0	3	45982119	CCR1
3:45984300:C:G	eQTLcatalogue	CEDAR_neutrophil_CD15	ENSG00000163823	C	2.18854e-08	-0.272469	0.000109427	G	0	3	45984300	CCR1
3:45989044:G:T	eQTLcatalogue	CEDAR_neutrophil_CD15	ENSG00000163823	T	5.38309e-08	-0.241699	0.000269155	G	0	3	45989044	CCR1
3:45993226:C:G	eQTLcatalogue	CEDAR_neutrophil_CD15	ENSG00000163823	G	9.54381e-08	-0.238088	0.000477191	C	0	3	45993226	CCR1
3:45993606:C:T	eQTLcatalogue	CEDAR_neutrophil_CD15	ENSG00000163823	T	9.54381e-08	-0.238088	0.000477191	C	0	3	45993606	CCR1
3:45994510:A:T	eQTLcatalogue	CEDAR_neutrophil_CD15	ENSG00000163823	A	5.76079e-09	-0.300132	2.8804e-05	T	0	3	45994510	CCR1
3:45996047:C:T	eQTLcatalogue	CEDAR_neutrophil_CD15	ENSG00000163823	T	9.40454e-08	-0.239229	0.000470227	C	0	3	45996047	CCR1
3:45996761:A:G	eQTLcatalogue	CEDAR_neutrophil_CD15	ENSG00000163823	G	1.88397e-08	-0.274179	9.41985e-05	A	0	3	45996761	CCR1
3:45997822:A:T	eQTLcatalogue	CEDAR_neutrophil_CD15	ENSG00000163823	A	9.54389e-08	-0.239627	0.000477194	T	0	3	45997822	CCR1
3:46001063:A:G	eQTLcatalogue	CEDAR_neutrophil_CD15	ENSG00000163823	G	1.01077e-07	-0.239511	0.000505385	A	0	3	46001063	CCR1
3:46002005:A:C	eQTLcatalogue	CEDAR_neutrophil_CD15	ENSG00000163823	A	5.83877e-08	-0.242998	0.000291938	C	0	3	46002005	CCR1
3:46002962:C:T	eQTLcatalogue	CEDAR_neutrophil_CD15	ENSG00000163823	T	5.93017e-08	-0.242884	0.000296508	C	0	3	46002962	CCR1
3:46007702:C:T	eQTLcatalogue	CEDAR_neutrophil_CD15	ENSG00000163823	T	4.17858e-07	-0.227439	0.00208929	C	0	3	46007702	CCR1
3:46009864:C:G	eQTLcatalogue	CEDAR_neutrophil_CD15	ENSG00000163823	C	4.40421e-07	-0.226977	0.0022021	G	0	3	46009864	CCR1
3:46010077:C:T	eQTLcatalogue	CEDAR_neutrophil_CD15	ENSG00000163823	C	1.11803e-08	-0.296438	5.59015e-05	T	0	3	46010077	CCR1
3:46016302:C:CCA	eQTLcatalogue	CEDAR_neutrophil_CD15	ENSG00000163823	C	2.54375e-07	-0.230898	0.00127188	CCA	0	3	46016302	CCR1
3:46016599:G:T	eQTLcatalogue	CEDAR_neutrophil_CD15	ENSG00000163823	T	4.40863e-07	-0.226974	0.00220432	G	0	3	46016599	CCR1
3:46017304:A:C	eQTLcatalogue	CEDAR_neutrophil_CD15	ENSG00000163823	A	1.13408e-08	-0.296306	5.6704e-05	C	0	3	46017304	CCR1
3:46018277:A:G	eQTLcatalogue	CEDAR_neutrophil_CD15	ENSG00000163823	A	4.19781e-07	-0.2282	0.0020989	G	0	3	46018277	CCR1
3:46020509:C:T	eQTLcatalogue	CEDAR_neutrophil_CD15	ENSG00000163823	T	1.12336e-08	-0.29632	5.6168e-05	C	0	3	46020509	CCR1
3:46020594:C:T	eQTLcatalogue	CEDAR_neutrophil_CD15	ENSG00000163823	T	1.14277e-08	-0.296249	5.71385e-05	C	0	3	46020594	CCR1
3:46021218:G:T	eQTLcatalogue	CEDAR_neutrophil_CD15	ENSG00000163823	G	1.12316e-08	-0.296243	5.6158e-05	T	0	3	46021218	CCR1
3:46021845:G:GA	eQTLcatalogue	CEDAR_neutrophil_CD15	ENSG00000163823	GA	2.78214e-08	-0.294225	0.000139107	NA	NA	3	46021845	CCR1
3:46025941:C:T	eQTLcatalogue	CEDAR_neutrophil_CD15	ENSG00000163823	T	1.12316e-08	-0.296243	5.6158e-05	C	0	3	46025941	CCR1
3:46029271:A:G	eQTLcatalogue	CEDAR_neutrophil_CD15	ENSG00000163823	A	1.12242e-08	-0.29625	5.6121e-05	G	0	3	46029271	CCR1
3:46032959:C:T	eQTLcatalogue	CEDAR_neutrophil_CD15	ENSG00000163823	T	1.14003e-08	-0.296188	5.70015e-05	C	0	3	46032959	CCR1
3:46034791:C:T	eQTLcatalogue	CEDAR_neutrophil_CD15	ENSG00000163823	T	2.21882e-08	-0.282985	0.000110941	C	0	3	46034791	CCR1
3:46035710:C:CA	eQTLcatalogue	CEDAR_neutrophil_CD15	ENSG00000163823	CA	1.82377e-08	-0.285868	9.11885e-05	NA	NA	3	46035710	CCR1
3:46038575:A:G	eQTLcatalogue	CEDAR_neutrophil_CD15	ENSG00000163823	G	2.4061e-07	-0.266861	0.00120305	A	0	3	46038575	CCR1
3:46043296:C:T	eQTLcatalogue	CEDAR_neutrophil_CD15	ENSG00000163823	T	2.17208e-07	-0.267294	0.00108604	C	0	3	46043296	CCR1
3:46043436:C:G	eQTLcatalogue	CEDAR_neutrophil_CD15	ENSG00000163823	C	2.1078e-07	-0.267857	0.0010539	G	0	3	46043436	CCR1
3:46044173:C:T	eQTLcatalogue	CEDAR_neutrophil_CD15	ENSG00000163823	T	1.99288e-07	-0.267444	0.00099644	C	0	3	46044173	CCR1
3:46045619:C:G	eQTLcatalogue	CEDAR_neutrophil_CD15	ENSG00000163823	G	4.40446e-08	-0.286907	0.000220223	C	0	3	46045619	CCR1
3:46058335:C:T	eQTLcatalogue	CEDAR_neutrophil_CD15	ENSG00000163823	T	9.15938e-08	-0.271469	0.000457969	C	0	3	46058335	CCR1
3:46069219:A:G	eQTLcatalogue	CEDAR_neutrophil_CD15	ENSG00000163823	A	8.55225e-08	-0.271812	0.000427613	G	0	3	46069219	CCR1
3:46070739:A:C	eQTLcatalogue	CEDAR_neutrophil_CD15	ENSG00000163823	C	8.52367e-08	-0.271841	0.000426183	A	0	3	46070739	CCR1
3:46071506:C:T	eQTLcatalogue	CEDAR_neutrophil_CD15	ENSG00000163823	T	8.79475e-08	-0.271882	0.000439738	C	0	3	46071506	CCR1
3:46074554:A:T	eQTLcatalogue	CEDAR_neutrophil_CD15	ENSG00000163823	T	8.40383e-08	-0.271995	0.000420191	A	0	3	46074554	CCR1
3:46074779:A:G	eQTLcatalogue	CEDAR_neutrophil_CD15	ENSG00000163823	G	8.39958e-08	-0.27194	0.000419979	A	0	3	46074779	CCR1
3:46079654:A:G	eQTLcatalogue	CEDAR_neutrophil_CD15	ENSG00000163823	A	8.26004e-08	-0.272037	0.000413002	G	0	3	46079654	CCR1
3:46081179:A:G	eQTLcatalogue	CEDAR_neutrophil_CD15	ENSG00000163823	G	8.22742e-08	-0.27205	0.000411371	A	0	3	46081179	CCR1
3:46083496:A:C	eQTLcatalogue	CEDAR_neutrophil_CD15	ENSG00000163823	C	8.58314e-08	-0.2716	0.000429157	A	0	3	46083496	CCR1
3:46086602:A:C	eQTLcatalogue	CEDAR_neutrophil_CD15	ENSG00000163823	A	9.16627e-08	-0.270885	0.000458313	C	0	3	46086602	CCR1
3:46087945:A:T	eQTLcatalogue	CEDAR_neutrophil_CD15	ENSG00000163823	A	9.31967e-08	-0.270714	0.000465984	T	0	3	46087945	CCR1
3:46094540:C:T	eQTLcatalogue	CEDAR_neutrophil_CD15	ENSG00000163823	T	1.33936e-07	-0.266201	0.00066968	C	0	3	46094540	CCR1
3:46094803:A:C	eQTLcatalogue	CEDAR_neutrophil_CD15	ENSG00000163823	A	8.78259e-08	-0.262204	0.000439129	C	0	3	46094803	CCR1
3:46095611:C:T	eQTLcatalogue	CEDAR_neutrophil_CD15	ENSG00000163823	C	1.48171e-07	-0.264888	0.000740855	T	0	3	46095611	CCR1
3:46096385:C:T	eQTLcatalogue	CEDAR_neutrophil_CD15	ENSG00000163823	C	1.53046e-07	-0.264392	0.00076523	T	0	3	46096385	CCR1
3:46097758:C:T	eQTLcatalogue	CEDAR_neutrophil_CD15	ENSG00000163823	T	9.1805e-06	-0.219876	0.0459025	C	0	3	46097758	CCR1
3:46098976:G:T	eQTLcatalogue	CEDAR_neutrophil_CD15	ENSG00000163823	G	9.02119e-06	-0.220062	0.0451059	T	0	3	46098976	CCR1
3:46099012:A:G	eQTLcatalogue	CEDAR_neutrophil_CD15	ENSG00000163823	A	9.24601e-06	-0.219744	0.0462301	G	0	3	46099012	CCR1
3:46100885:G:T	eQTLcatalogue	CEDAR_neutrophil_CD15	ENSG00000163823	G	1.53534e-07	-0.264372	0.00076767	T	0	3	46100885	CCR1
3:46101271:C:G	eQTLcatalogue	CEDAR_neutrophil_CD15	ENSG00000163823	C	1.52986e-07	-0.264398	0.00076493	G	0	3	46101271	CCR1
3:46101371:C:T	eQTLcatalogue	CEDAR_neutrophil_CD15	ENSG00000163823	T	1.53046e-07	-0.264392	0.00076523	C	0	3	46101371	CCR1
3:46101891:A:C	eQTLcatalogue	CEDAR_neutrophil_CD15	ENSG00000163823	A	1.53016e-07	-0.264395	0.00076508	C	0	3	46101891	CCR1
3:46103974:C:T	eQTLcatalogue	CEDAR_neutrophil_CD15	ENSG00000163823	T	9.38531e-06	-0.219462	0.0469266	C	0	3	46103974	CCR1
3:46104094:A:G	eQTLcatalogue	CEDAR_neutrophil_CD15	ENSG00000163823	G	9.24474e-06	-0.219683	0.0462237	A	0	3	46104094	CCR1
3:46104295:C:T	eQTLcatalogue	CEDAR_neutrophil_CD15	ENSG00000163823	C	9.15939e-06	-0.219821	0.045797	T	0	3	46104295	CCR1
3:46107253:A:G	eQTLcatalogue	CEDAR_neutrophil_CD15	ENSG00000163823	A	1.3004e-07	-0.266783	0.0006502	G	0	3	46107253	CCR1
3:46118749:G:T	eQTLcatalogue	CEDAR_neutrophil_CD15	ENSG00000163823	T	2.54353e-09	-0.300149	1.27176e-05	G	0	3	46118749	CCR1
3:46126467:C:T	eQTLcatalogue	CEDAR_neutrophil_CD15	ENSG00000163823	T	1.81942e-09	-0.302718	9.0971e-06	C	0	3	46126467	CCR1
3:46127642:C:G	eQTLcatalogue	CEDAR_neutrophil_CD15	ENSG00000163823	G	1.81911e-09	-0.302718	9.09555e-06	C	0	3	46127642	CCR1
3:46127987:C:T	eQTLcatalogue	CEDAR_neutrophil_CD15	ENSG00000163823	T	1.81911e-09	-0.302718	9.09555e-06	C	0	3	46127987	CCR1
3:46130839:A:C	eQTLcatalogue	CEDAR_neutrophil_CD15	ENSG00000163823	A	1.82316e-09	-0.302712	9.1158e-06	C	0	3	46130839	CCR1
3:46131231:C:G	eQTLcatalogue	CEDAR_neutrophil_CD15	ENSG00000163823	G	1.82382e-09	-0.302711	9.1191e-06	C	0	3	46131231	CCR1
3:46133402:A:G	eQTLcatalogue	CEDAR_neutrophil_CD15	ENSG00000163823	A	1.81654e-09	-0.302756	9.0827e-06	G	0	3	46133402	CCR1
3:46135259:A:C	eQTLcatalogue	CEDAR_neutrophil_CD15	ENSG00000163823	A	1.8172e-09	-0.302754	9.086e-06	C	0	3	46135259	CCR1
3:46137314:A:G	eQTLcatalogue	CEDAR_neutrophil_CD15	ENSG00000163823	G	8.12235e-09	-0.259792	4.06118e-05	A	0	3	46137314	CCR1
3:46137363:A:G	eQTLcatalogue	CEDAR_neutrophil_CD15	ENSG00000163823	G	8.09564e-09	-0.259816	4.04782e-05	A	0	3	46137363	CCR1
3:46142032:C:T	eQTLcatalogue	CEDAR_neutrophil_CD15	ENSG00000163823	T	6.83076e-07	-0.224141	0.00341538	C	0	3	46142032	CCR1
3:46143289:C:G	eQTLcatalogue	CEDAR_neutrophil_CD15	ENSG00000163823	G	8.0112e-09	-0.259915	4.0056e-05	C	0	3	46143289	CCR1
3:46143602:C:T	eQTLcatalogue	CEDAR_neutrophil_CD15	ENSG00000163823	T	1.77036e-09	-0.303047	8.8518e-06	C	0	3	46143602	CCR1
3:46148847:C:CA	eQTLcatalogue	CEDAR_neutrophil_CD15	ENSG00000163823	CA	4.40056e-10	-0.320084	2.20028e-06	NA	NA	3	46148847	CCR1
3:46150119:C:T	eQTLcatalogue	CEDAR_neutrophil_CD15	ENSG00000163823	C	6.7286e-07	-0.222008	0.0033643	T	0	3	46150119	CCR1
3:46150517:A:G	eQTLcatalogue	CEDAR_neutrophil_CD15	ENSG00000163823	A	1.13395e-09	-0.308131	5.66975e-06	G	0	3	46150517	CCR1
3:46154473:A:G	eQTLcatalogue	CEDAR_neutrophil_CD15	ENSG00000163823	G	8.48043e-10	-0.311354	4.24021e-06	A	0	3	46154473	CCR1
3:46154841:A:C	eQTLcatalogue	CEDAR_neutrophil_CD15	ENSG00000163823	A	6.79499e-10	-0.314073	3.39749e-06	C	0	3	46154841	CCR1
3:46157829:G:T	eQTLcatalogue	CEDAR_neutrophil_CD15	ENSG00000163823	T	6.61458e-10	-0.314076	3.30729e-06	G	0	3	46157829	CCR1
3:46158255:A:G	eQTLcatalogue	CEDAR_neutrophil_CD15	ENSG00000163823	A	6.43583e-10	-0.314369	3.21792e-06	G	0	3	46158255	CCR1
3:46158434:C:T	eQTLcatalogue	CEDAR_neutrophil_CD15	ENSG00000163823	T	6.37138e-10	-0.314479	3.18569e-06	C	0	3	46158434	CCR1
3:46163873:A:G	eQTLcatalogue	CEDAR_neutrophil_CD15	ENSG00000163823	A	4.21051e-10	-0.318838	2.10526e-06	G	0	3	46163873	CCR1
3:46164795:A:G	eQTLcatalogue	CEDAR_neutrophil_CD15	ENSG00000163823	A	4.01633e-10	-0.319323	2.00817e-06	G	0	3	46164795	CCR1
3:46164820:C:G	eQTLcatalogue	CEDAR_neutrophil_CD15	ENSG00000163823	C	3.99758e-10	-0.319369	1.99879e-06	G	0	3	46164820	CCR1
3:46166734:C:T	eQTLcatalogue	CEDAR_neutrophil_CD15	ENSG00000163823	T	3.46387e-10	-0.320819	1.73193e-06	C	0	3	46166734	CCR1
3:46167911:G:GA	eQTLcatalogue	CEDAR_neutrophil_CD15	ENSG00000163823	G	9.63961e-11	-0.335097	4.8198e-07	GA	0	3	46167911	CCR1
3:46169956:T:TAC	eQTLcatalogue	CEDAR_neutrophil_CD15	ENSG00000163823	TAC	1.06444e-08	-0.265303	5.3222e-05	NA	NA	3	46169956	CCR1
3:46170086:A:G	eQTLcatalogue	CEDAR_neutrophil_CD15	ENSG00000163823	G	2.77531e-10	-0.323036	1.38765e-06	A	0	3	46170086	CCR1
3:46170646:T:TTATATATATATATA	eQTLcatalogue	CEDAR_neutrophil_CD15	ENSG00000163823	TTATATATATATATA	1.73328e-09	-0.351354	8.6664e-06	NA	NA	3	46170646	CCR1
3:46172072:C:T	eQTLcatalogue	CEDAR_neutrophil_CD15	ENSG00000163823	T	2.66038e-10	-0.324877	1.33019e-06	C	0	3	46172072	CCR1
3:46173936:A:G	eQTLcatalogue	CEDAR_neutrophil_CD15	ENSG00000163823	A	8.5222e-12	-0.360233	4.2611e-08	G	0	3	46173936	CCR1
3:46174395:C:G	eQTLcatalogue	CEDAR_neutrophil_CD15	ENSG00000163823	G	7.22121e-06	-0.209915	0.0361061	G	0	3	46174395	CCR1
3:46174694:A:G	eQTLcatalogue	CEDAR_neutrophil_CD15	ENSG00000163823	G	5.07581e-06	-0.212606	0.025379	G	0	3	46174694	CCR1
3:46174936:C:G	eQTLcatalogue	CEDAR_neutrophil_CD15	ENSG00000163823	G	6.7714e-13	-0.3808	3.3857e-09	C	0	3	46174936	CCR1
3:46175976:C:T	eQTLcatalogue	CEDAR_neutrophil_CD15	ENSG00000163823	C	4.29506e-13	-0.386691	2.14753e-09	T	0	3	46175976	CCR1
3:46175980:C:T	eQTLcatalogue	CEDAR_neutrophil_CD15	ENSG00000163823	T	4.18122e-13	-0.386951	2.09061e-09	C	0	3	46175980	CCR1
3:46187522:A:G	eQTLcatalogue	CEDAR_neutrophil_CD15	ENSG00000163823	A	8.13434e-24	-0.515471	4.06717e-20	G	0	3	46187522	CCR1
3:46214685:A:C	eQTLcatalogue	CEDAR_neutrophil_CD15	ENSG00000163823	C	9.72956e-25	-0.505241	4.86478e-21	A	0	3	46214685	CCR1
3:46249139:A:AT	eQTLcatalogue	CEDAR_neutrophil_CD15	ENSG00000163823	AT	5.29868e-15	-0.423084	2.64934e-11	NA	NA	3	46249139	CCR1
3:46250348:C:T	eQTLcatalogue	CEDAR_neutrophil_CD15	ENSG00000163823	T	5.10832e-26	-0.544771	2.55416e-22	C	0	3	46250348	CCR1
3:46250652:C:T	eQTLcatalogue	CEDAR_neutrophil_CD15	ENSG00000163823	C	6.18395e-26	-0.543013	3.09198e-22	T	0	3	46250652	CCR1
3:46268830:C:CCT	eQTLcatalogue	CEDAR_neutrophil_CD15	ENSG00000163823	C	1.28834e-20	-0.486517	6.4417e-17	CCT	0	3	46268830	CCR1
3:46274215:C:T	eQTLcatalogue	CEDAR_neutrophil_CD15	ENSG00000163823	C	9.38885e-09	-0.278311	4.69443e-05	T	0	3	46274215	CCR1
3:46279745:T:TA	eQTLcatalogue	CEDAR_neutrophil_CD15	ENSG00000163823	T	2.98604e-09	-0.291697	1.49302e-05	TA	0	3	46279745	CCR1
3:46284496:A:G	eQTLcatalogue	CEDAR_neutrophil_CD15	ENSG00000163823	G	2.84548e-09	-0.292813	1.42274e-05	A	0	3	46284496	CCR1
3:46290335:G:T	eQTLcatalogue	CEDAR_neutrophil_CD15	ENSG00000163823	T	2.65625e-09	-0.290685	1.32812e-05	G	0	3	46290335	CCR1
3:46337606:A:G	eQTLcatalogue	CEDAR_neutrophil_CD15	ENSG00000163823	A	9.83221e-09	0.27899	4.9161e-05	A	0	3	46337606	CCR1
3:46338435:C:G	eQTLcatalogue	CEDAR_neutrophil_CD15	ENSG00000163823	G	1.18297e-08	0.277893	5.91485e-05	G	0	3	46338435	CCR1
3:46339747:C:CAAGTT	eQTLcatalogue	CEDAR_neutrophil_CD15	ENSG00000163823	CAAGTT	1.62818e-06	0.239329	0.0081409	CAAGTT	0	3	46339747	CCR1
3:46346874:A:C	eQTLcatalogue	CEDAR_neutrophil_CD15	ENSG00000163823	C	1.38656e-06	0.231304	0.0069328	C	0	3	46346874	CCR1
3:46358650:A:G	eQTLcatalogue	CEDAR_neutrophil_CD15	ENSG00000163823	A	1.6264e-06	0.240914	0.008132	A	0	3	46358650	CCR1
3:46359270:G:T	eQTLcatalogue	CEDAR_neutrophil_CD15	ENSG00000163823	T	1.62143e-06	0.240978	0.00810715	T	0	3	46359270	CCR1
3:46360046:A:G	eQTLcatalogue	CEDAR_neutrophil_CD15	ENSG00000163823	G	1.60871e-06	0.24115	0.00804355	G	0	3	46360046	CCR1
3:46365783:A:G	eQTLcatalogue	CEDAR_neutrophil_CD15	ENSG00000163823	G	1.43218e-06	0.243463	0.0071609	G	0	3	46365783	CCR1
3:46373104:A:G	eQTLcatalogue	CEDAR_neutrophil_CD15	ENSG00000163823	G	6.55634e-07	0.250606	0.00327817	G	0	3	46373104	CCR1
3:46410036:A:G	eQTLcatalogue	CEDAR_neutrophil_CD15	ENSG00000163823	G	9.25381e-07	-0.254573	0.0046269	A	0	3	46410036	CCR1
3:46428190:A:C	eQTLcatalogue	CEDAR_neutrophil_CD15	ENSG00000163823	A	2.48475e-06	-0.253053	0.0124237	C	0	3	46428190	CCR1
3:46434962:A:G	eQTLcatalogue	CEDAR_neutrophil_CD15	ENSG00000163823	G	1.99251e-06	-0.257086	0.00996255	NA	NA	3	46434962	CCR1
3:46444278:A:G	eQTLcatalogue	CEDAR_neutrophil_CD15	ENSG00000163823	G	2.61876e-06	-0.254422	0.0130938	A	0	3	46444278	CCR1
3:46444383:A:G	eQTLcatalogue	CEDAR_neutrophil_CD15	ENSG00000163823	G	9.06686e-07	-0.268627	0.00453343	A	0	3	46444383	CCR1
3:46451680:A:G	eQTLcatalogue	CEDAR_neutrophil_CD15	ENSG00000163823	A	2.99968e-06	-0.253428	0.0149984	G	0	3	46451680	CCR1
3:46457272:C:T	eQTLcatalogue	CEDAR_neutrophil_CD15	ENSG00000163823	C	3.40124e-06	-0.252374	0.0170062	T	0	3	46457272	CCR1
3:46174395:C:G	eQTLcatalogue	Fairfax_2014_LPS2	ENSG00000163823	G	8.181e-06	-0.118384	0.040905	G	0	3	46174395	CCR1
3:46174694:A:G	eQTLcatalogue	Fairfax_2014_LPS2	ENSG00000163823	G	4.44244e-06	-0.119992	0.0222122	G	0	3	46174694	CCR1
3:46187522:A:G	eQTLcatalogue	Fairfax_2014_LPS2	ENSG00000163823	A	1.3458e-07	-0.153663	0.0006729	G	0	3	46187522	CCR1
3:46214685:A:C	eQTLcatalogue	Fairfax_2014_LPS2	ENSG00000163823	C	8.89048e-08	-0.14828	0.000444524	A	0	3	46214685	CCR1
3:46249139:A:AT	eQTLcatalogue	Fairfax_2014_LPS2	ENSG00000163823	AT	4.06665e-09	-0.155778	2.03333e-05	NA	NA	3	46249139	CCR1
3:46250348:C:T	eQTLcatalogue	Fairfax_2014_LPS2	ENSG00000163823	T	1.7175e-08	-0.156906	8.5875e-05	C	0	3	46250348	CCR1
3:46250652:C:T	eQTLcatalogue	Fairfax_2014_LPS2	ENSG00000163823	C	5.7179e-08	-0.150152	0.000285895	T	0	3	46250652	CCR1
3:46268830:C:CCT	eQTLcatalogue	Fairfax_2014_LPS2	ENSG00000163823	C	3.04405e-06	-0.129847	0.0152202	CCT	0	3	46268830	CCR1
3:46249139:A:AT	eQTLcatalogue	GENCORD_ge_LCL	ENSG00000163823	AT	8.98701e-07	-0.328108	0.0044935	NA	NA	3	46249139	CCR1
3:45841642:A:G	eQTLcatalogue	Lepik_2017_ge_blood	ENSG00000163823	G	5.27986e-06	0.175215	0.0263993	G	0	3	45841642	CCR1
3:45844295:C:T	eQTLcatalogue	Lepik_2017_ge_blood	ENSG00000163823	C	2.45299e-11	-0.184286	1.22649e-07	T	0	3	45844295	CCR1
3:45852376:C:G	eQTLcatalogue	Lepik_2017_ge_blood	ENSG00000163823	G	3.01749e-14	-0.213659	1.50875e-10	C	0	3	45852376	CCR1
3:45855125:A:AGTC	eQTLcatalogue	Lepik_2017_ge_blood	ENSG00000163823	AGTC	2.34551e-12	-0.195479	1.17275e-08	A	0	3	45855125	CCR1
3:45864256:C:T	eQTLcatalogue	Lepik_2017_ge_blood	ENSG00000163823	T	2.90225e-12	-0.190394	1.45113e-08	C	0	3	45864256	CCR1
3:45864481:A:G	eQTLcatalogue	Lepik_2017_ge_blood	ENSG00000163823	G	7.34306e-12	-0.188964	3.67153e-08	A	0	3	45864481	CCR1
3:45865006:C:T	eQTLcatalogue	Lepik_2017_ge_blood	ENSG00000163823	T	4.50425e-10	-0.153756	2.25213e-06	C	0	3	45865006	CCR1
3:45870645:A:G	eQTLcatalogue	Lepik_2017_ge_blood	ENSG00000163823	G	3.21825e-12	-0.194346	1.60912e-08	A	0	3	45870645	CCR1
3:45875149:G:T	eQTLcatalogue	Lepik_2017_ge_blood	ENSG00000163823	T	3.21825e-12	-0.194346	1.60912e-08	G	0	3	45875149	CCR1
3:45880585:A:ATTC	eQTLcatalogue	Lepik_2017_ge_blood	ENSG00000163823	A	2.41295e-12	-0.195374	1.20648e-08	NA	NA	3	45880585	CCR1
3:45888956:G:T	eQTLcatalogue	Lepik_2017_ge_blood	ENSG00000163823	T	4.13432e-08	-0.130854	0.000206716	G	0	3	45888956	CCR1
3:45893243:C:G	eQTLcatalogue	Lepik_2017_ge_blood	ENSG00000163823	C	5.55042e-12	-0.192346	2.77521e-08	G	0	3	45893243	CCR1
3:45897448:C:G	eQTLcatalogue	Lepik_2017_ge_blood	ENSG00000163823	C	4.13432e-08	-0.130854	0.000206716	G	0	3	45897448	CCR1
3:45899615:A:G	eQTLcatalogue	Lepik_2017_ge_blood	ENSG00000163823	G	1.15837e-11	-0.171605	5.79185e-08	A	0	3	45899615	CCR1
3:45900621:A:G	eQTLcatalogue	Lepik_2017_ge_blood	ENSG00000163823	A	1.15837e-11	-0.171605	5.79185e-08	G	0	3	45900621	CCR1
3:45904714:A:G	eQTLcatalogue	Lepik_2017_ge_blood	ENSG00000163823	A	1.15837e-11	-0.171605	5.79185e-08	G	0	3	45904714	CCR1
3:45905784:A:G	eQTLcatalogue	Lepik_2017_ge_blood	ENSG00000163823	G	5.41079e-08	-0.129417	0.00027054	A	0	3	45905784	CCR1
3:45906356:A:G	eQTLcatalogue	Lepik_2017_ge_blood	ENSG00000163823	G	4.3356e-12	-0.193191	2.1678e-08	A	0	3	45906356	CCR1
3:45906572:C:T	eQTLcatalogue	Lepik_2017_ge_blood	ENSG00000163823	C	4.3356e-12	-0.193191	2.1678e-08	T	0	3	45906572	CCR1
3:45910946:C:T	eQTLcatalogue	Lepik_2017_ge_blood	ENSG00000163823	T	4.29171e-17	-0.227658	2.14585e-13	C	0	3	45910946	CCR1
3:45929559:G:T	eQTLcatalogue	Lepik_2017_ge_blood	ENSG00000163823	G	6.40868e-17	-0.226499	3.20434e-13	T	0	3	45929559	CCR1
3:45935018:C:T	eQTLcatalogue	Lepik_2017_ge_blood	ENSG00000163823	C	9.95143e-08	-0.147144	0.000497571	C	0	3	45935018	CCR1
3:45948264:A:G	eQTLcatalogue	Lepik_2017_ge_blood	ENSG00000163823	G	7.42712e-09	-0.15016	3.71356e-05	G	0	3	45948264	CCR1
3:45954352:A:G	eQTLcatalogue	Lepik_2017_ge_blood	ENSG00000163823	A	2.86276e-17	-0.230568	1.43138e-13	G	0	3	45954352	CCR1
3:45956060:C:T	eQTLcatalogue	Lepik_2017_ge_blood	ENSG00000163823	C	7.94734e-09	-0.149904	3.97367e-05	C	0	3	45956060	CCR1
3:45956362:C:G	eQTLcatalogue	Lepik_2017_ge_blood	ENSG00000163823	G	7.94734e-09	-0.149904	3.97367e-05	G	0	3	45956362	CCR1
3:45957689:C:T	eQTLcatalogue	Lepik_2017_ge_blood	ENSG00000163823	C	2.86276e-17	-0.230568	1.43138e-13	T	0	3	45957689	CCR1
3:45959515:A:T	eQTLcatalogue	Lepik_2017_ge_blood	ENSG00000163823	A	2.86276e-17	-0.230568	1.43138e-13	T	0	3	45959515	CCR1
3:45959759:C:T	eQTLcatalogue	Lepik_2017_ge_blood	ENSG00000163823	T	7.94734e-09	-0.149904	3.97367e-05	T	0	3	45959759	CCR1
3:45960079:A:C	eQTLcatalogue	Lepik_2017_ge_blood	ENSG00000163823	C	2.86276e-17	-0.230568	1.43138e-13	A	0	3	45960079	CCR1
3:45961842:C:T	eQTLcatalogue	Lepik_2017_ge_blood	ENSG00000163823	C	1.42659e-17	-0.232668	7.13295e-14	T	0	3	45961842	CCR1
3:45962595:C:G	eQTLcatalogue	Lepik_2017_ge_blood	ENSG00000163823	C	8.26118e-09	-0.149862	4.13059e-05	C	0	3	45962595	CCR1
3:45962752:C:T	eQTLcatalogue	Lepik_2017_ge_blood	ENSG00000163823	T	2.5108e-07	-0.133796	0.0012554	T	0	3	45962752	CCR1
3:45962802:C:T	eQTLcatalogue	Lepik_2017_ge_blood	ENSG00000163823	T	2.39284e-16	-0.223695	1.19642e-12	C	0	3	45962802	CCR1
3:45962942:C:T	eQTLcatalogue	Lepik_2017_ge_blood	ENSG00000163823	C	1.75436e-08	-0.145948	8.7718e-05	C	0	3	45962942	CCR1
3:45963497:G:T	eQTLcatalogue	Lepik_2017_ge_blood	ENSG00000163823	G	2.13617e-18	-0.241902	1.06808e-14	T	0	3	45963497	CCR1
3:45964168:C:T	eQTLcatalogue	Lepik_2017_ge_blood	ENSG00000163823	T	2.36694e-07	-0.133807	0.00118347	T	0	3	45964168	CCR1
3:45964389:C:T	eQTLcatalogue	Lepik_2017_ge_blood	ENSG00000163823	T	1.99152e-08	0.185922	9.9576e-05	T	0	3	45964389	CCR1
3:45965386:A:G	eQTLcatalogue	Lepik_2017_ge_blood	ENSG00000163823	G	9.9195e-09	-0.148965	4.95975e-05	G	0	3	45965386	CCR1
3:45966422:A:T	eQTLcatalogue	Lepik_2017_ge_blood	ENSG00000163823	A	8.69956e-10	-0.160216	4.34978e-06	NA	NA	3	45966422	CCR1
3:45966481:G:T	eQTLcatalogue	Lepik_2017_ge_blood	ENSG00000163823	T	7.88624e-18	-0.23189	3.94312e-14	G	0	3	45966481	CCR1
3:45967869:C:T	eQTLcatalogue	Lepik_2017_ge_blood	ENSG00000163823	C	8.88195e-09	-0.150022	4.44097e-05	C	0	3	45967869	CCR1
3:45968404:C:T	eQTLcatalogue	Lepik_2017_ge_blood	ENSG00000163823	T	9.82691e-15	-0.206142	4.91345e-11	C	0	3	45968404	CCR1
3:45970842:C:G	eQTLcatalogue	Lepik_2017_ge_blood	ENSG00000163823	G	1.31959e-17	-0.23278	6.59795e-14	C	0	3	45970842	CCR1
3:45974886:C:T	eQTLcatalogue	Lepik_2017_ge_blood	ENSG00000163823	C	7.75044e-09	-0.14989	3.87522e-05	C	0	3	45974886	CCR1
3:45974968:G:T	eQTLcatalogue	Lepik_2017_ge_blood	ENSG00000163823	G	3.38284e-15	-0.191345	1.69142e-11	T	0	3	45974968	CCR1
3:45975093:A:C	eQTLcatalogue	Lepik_2017_ge_blood	ENSG00000163823	A	3.38284e-15	-0.191345	1.69142e-11	C	0	3	45975093	CCR1
3:45975486:A:T	eQTLcatalogue	Lepik_2017_ge_blood	ENSG00000163823	A	7.62898e-10	-0.164272	3.81449e-06	A	0	3	45975486	CCR1
3:45975983:A:G	eQTLcatalogue	Lepik_2017_ge_blood	ENSG00000163823	A	7.75044e-09	-0.14989	3.87522e-05	A	0	3	45975983	CCR1
3:45977866:C:T	eQTLcatalogue	Lepik_2017_ge_blood	ENSG00000163823	C	2.84031e-09	-0.154792	1.42015e-05	C	0	3	45977866	CCR1
3:45978806:C:T	eQTLcatalogue	Lepik_2017_ge_blood	ENSG00000163823	C	2.39452e-16	-0.210811	1.19726e-12	T	0	3	45978806	CCR1
3:45979280:A:T	eQTLcatalogue	Lepik_2017_ge_blood	ENSG00000163823	T	7.8275e-09	-0.151647	3.91375e-05	T	0	3	45979280	CCR1
3:45979877:A:G	eQTLcatalogue	Lepik_2017_ge_blood	ENSG00000163823	G	2.39452e-16	-0.210811	1.19726e-12	A	0	3	45979877	CCR1
3:45980110:A:C	eQTLcatalogue	Lepik_2017_ge_blood	ENSG00000163823	C	8.09266e-09	-0.151624	4.04633e-05	C	0	3	45980110	CCR1
3:45980115:A:T	eQTLcatalogue	Lepik_2017_ge_blood	ENSG00000163823	A	8.09266e-09	-0.151624	4.04633e-05	A	0	3	45980115	CCR1
3:45980697:G:GTGCCATCCT	eQTLcatalogue	Lepik_2017_ge_blood	ENSG00000163823	GTGCCATCCT	5.11245e-09	-0.154712	2.55622e-05	GTGCCATCCT	0	3	45980697	CCR1
3:45980769:C:T	eQTLcatalogue	Lepik_2017_ge_blood	ENSG00000163823	C	3.64487e-09	-0.153519	1.82244e-05	C	0	3	45980769	CCR1
3:45982119:C:T	eQTLcatalogue	Lepik_2017_ge_blood	ENSG00000163823	T	8.05422e-18	-0.234267	4.02711e-14	C	0	3	45982119	CCR1
3:45983654:A:G	eQTLcatalogue	Lepik_2017_ge_blood	ENSG00000163823	G	5.05378e-09	-0.15228	2.52689e-05	G	0	3	45983654	CCR1
3:45984300:C:G	eQTLcatalogue	Lepik_2017_ge_blood	ENSG00000163823	C	2.39452e-16	-0.210811	1.19726e-12	G	0	3	45984300	CCR1
3:45986219:A:C	eQTLcatalogue	Lepik_2017_ge_blood	ENSG00000163823	A	5.05378e-09	-0.15228	2.52689e-05	A	0	3	45986219	CCR1
3:45986442:C:G	eQTLcatalogue	Lepik_2017_ge_blood	ENSG00000163823	G	3.29403e-09	-0.153937	1.64702e-05	G	0	3	45986442	CCR1
3:45989044:G:T	eQTLcatalogue	Lepik_2017_ge_blood	ENSG00000163823	T	1.92221e-15	-0.190232	9.61105e-12	G	0	3	45989044	CCR1
3:45990217:A:G	eQTLcatalogue	Lepik_2017_ge_blood	ENSG00000163823	A	1.38708e-08	-0.148468	6.9354e-05	A	0	3	45990217	CCR1
3:45991087:C:T	eQTLcatalogue	Lepik_2017_ge_blood	ENSG00000163823	T	5.05378e-09	-0.15228	2.52689e-05	T	0	3	45991087	CCR1
3:45992977:C:G	eQTLcatalogue	Lepik_2017_ge_blood	ENSG00000163823	C	5.55984e-09	-0.152486	2.77992e-05	C	0	3	45992977	CCR1
3:45993226:C:G	eQTLcatalogue	Lepik_2017_ge_blood	ENSG00000163823	G	1.92221e-15	-0.190232	9.61105e-12	C	0	3	45993226	CCR1
3:45993606:C:T	eQTLcatalogue	Lepik_2017_ge_blood	ENSG00000163823	T	1.92221e-15	-0.190232	9.61105e-12	C	0	3	45993606	CCR1
3:45993973:C:T	eQTLcatalogue	Lepik_2017_ge_blood	ENSG00000163823	C	5.05378e-09	-0.15228	2.52689e-05	C	0	3	45993973	CCR1
3:45994510:A:T	eQTLcatalogue	Lepik_2017_ge_blood	ENSG00000163823	A	8.05422e-18	-0.234267	4.02711e-14	T	0	3	45994510	CCR1
3:45995118:A:G	eQTLcatalogue	Lepik_2017_ge_blood	ENSG00000163823	G	1.46275e-08	-0.149024	7.31375e-05	G	0	3	45995118	CCR1
3:45995236:C:T	eQTLcatalogue	Lepik_2017_ge_blood	ENSG00000163823	C	5.05378e-09	-0.15228	2.52689e-05	C	0	3	45995236	CCR1
3:45996047:C:T	eQTLcatalogue	Lepik_2017_ge_blood	ENSG00000163823	T	1.92221e-15	-0.190232	9.61105e-12	C	0	3	45996047	CCR1
3:45996761:A:G	eQTLcatalogue	Lepik_2017_ge_blood	ENSG00000163823	G	2.39452e-16	-0.210811	1.19726e-12	A	0	3	45996761	CCR1
3:45997822:A:T	eQTLcatalogue	Lepik_2017_ge_blood	ENSG00000163823	A	2.12925e-15	-0.190769	1.06463e-11	T	0	3	45997822	CCR1
3:45998867:A:G	eQTLcatalogue	Lepik_2017_ge_blood	ENSG00000163823	A	5.05378e-09	-0.15228	2.52689e-05	A	0	3	45998867	CCR1
3:46001063:A:G	eQTLcatalogue	Lepik_2017_ge_blood	ENSG00000163823	G	1.92221e-15	-0.190232	9.61105e-12	A	0	3	46001063	CCR1
3:46002005:A:C	eQTLcatalogue	Lepik_2017_ge_blood	ENSG00000163823	A	2.46264e-15	-0.189938	1.23132e-11	C	0	3	46002005	CCR1
3:46002962:C:T	eQTLcatalogue	Lepik_2017_ge_blood	ENSG00000163823	T	1.99267e-15	-0.190136	9.96335e-12	C	0	3	46002962	CCR1
3:46004307:C:T	eQTLcatalogue	Lepik_2017_ge_blood	ENSG00000163823	C	5.05378e-09	-0.15228	2.52689e-05	C	0	3	46004307	CCR1
3:46005478:A:G	eQTLcatalogue	Lepik_2017_ge_blood	ENSG00000163823	G	3.98038e-07	-0.128927	0.00199019	G	0	3	46005478	CCR1
3:46006158:A:G	eQTLcatalogue	Lepik_2017_ge_blood	ENSG00000163823	A	5.46616e-09	-0.150187	2.73308e-05	A	0	3	46006158	CCR1
3:46006285:C:T	eQTLcatalogue	Lepik_2017_ge_blood	ENSG00000163823	C	3.47933e-09	-0.152755	1.73966e-05	C	0	3	46006285	CCR1
3:46007702:C:T	eQTLcatalogue	Lepik_2017_ge_blood	ENSG00000163823	T	2.43769e-13	-0.172181	1.21885e-09	C	0	3	46007702	CCR1
3:46008790:A:G	eQTLcatalogue	Lepik_2017_ge_blood	ENSG00000163823	G	6.2245e-07	-0.120912	0.00311225	G	0	3	46008790	CCR1
3:46009864:C:G	eQTLcatalogue	Lepik_2017_ge_blood	ENSG00000163823	C	2.43769e-13	-0.172181	1.21885e-09	G	0	3	46009864	CCR1
3:46010077:C:T	eQTLcatalogue	Lepik_2017_ge_blood	ENSG00000163823	C	2.91253e-16	-0.22854	1.45626e-12	T	0	3	46010077	CCR1
3:46010861:A:T	eQTLcatalogue	Lepik_2017_ge_blood	ENSG00000163823	T	6.49269e-07	-0.121073	0.00324635	T	0	3	46010861	CCR1
3:46013621:A:T	eQTLcatalogue	Lepik_2017_ge_blood	ENSG00000163823	T	8.98986e-07	-0.11957	0.00449493	T	0	3	46013621	CCR1
3:46016302:C:CCA	eQTLcatalogue	Lepik_2017_ge_blood	ENSG00000163823	C	2.43769e-13	-0.172181	1.21885e-09	CCA	0	3	46016302	CCR1
3:46016464:A:G	eQTLcatalogue	Lepik_2017_ge_blood	ENSG00000163823	G	9.5341e-07	-0.119158	0.00476705	G	0	3	46016464	CCR1
3:46016599:G:T	eQTLcatalogue	Lepik_2017_ge_blood	ENSG00000163823	T	2.43769e-13	-0.172181	1.21885e-09	G	0	3	46016599	CCR1
3:46016851:A:T	eQTLcatalogue	Lepik_2017_ge_blood	ENSG00000163823	A	6.2245e-07	-0.120912	0.00311225	A	0	3	46016851	CCR1
3:46016944:C:T	eQTLcatalogue	Lepik_2017_ge_blood	ENSG00000163823	C	6.2245e-07	-0.120912	0.00311225	C	0	3	46016944	CCR1
3:46017304:A:C	eQTLcatalogue	Lepik_2017_ge_blood	ENSG00000163823	A	3.48446e-16	-0.227871	1.74223e-12	C	0	3	46017304	CCR1
3:46018277:A:G	eQTLcatalogue	Lepik_2017_ge_blood	ENSG00000163823	A	2.01865e-13	-0.173002	1.00933e-09	G	0	3	46018277	CCR1
3:46020594:C:T	eQTLcatalogue	Lepik_2017_ge_blood	ENSG00000163823	T	3.20509e-16	-0.225506	1.60255e-12	C	0	3	46020594	CCR1
3:46021218:G:T	eQTLcatalogue	Lepik_2017_ge_blood	ENSG00000163823	G	2.76071e-16	-0.228601	1.38035e-12	T	0	3	46021218	CCR1
3:46024671:C:T	eQTLcatalogue	Lepik_2017_ge_blood	ENSG00000163823	T	1.10768e-06	-0.117907	0.0055384	T	0	3	46024671	CCR1
3:46025013:A:G	eQTLcatalogue	Lepik_2017_ge_blood	ENSG00000163823	A	2.5545e-06	-0.120238	0.0127725	A	0	3	46025013	CCR1
3:46025518:C:T	eQTLcatalogue	Lepik_2017_ge_blood	ENSG00000163823	T	2.5545e-06	-0.120238	0.0127725	T	0	3	46025518	CCR1
3:46025941:C:T	eQTLcatalogue	Lepik_2017_ge_blood	ENSG00000163823	T	1.9619e-16	-0.231085	9.8095e-13	C	0	3	46025941	CCR1
3:46026209:C:CA	eQTLcatalogue	Lepik_2017_ge_blood	ENSG00000163823	CA	4.50956e-06	-0.117619	0.0225478	CA	0	3	46026209	CCR1
3:46026259:A:G	eQTLcatalogue	Lepik_2017_ge_blood	ENSG00000163823	G	6.2245e-07	-0.120912	0.00311225	G	0	3	46026259	CCR1
3:46026641:G:T	eQTLcatalogue	Lepik_2017_ge_blood	ENSG00000163823	G	6.2245e-07	-0.120912	0.00311225	G	0	3	46026641	CCR1
3:46026699:A:C	eQTLcatalogue	Lepik_2017_ge_blood	ENSG00000163823	C	2.5545e-06	-0.120238	0.0127725	C	0	3	46026699	CCR1
3:46027410:A:G	eQTLcatalogue	Lepik_2017_ge_blood	ENSG00000163823	G	8.98986e-07	-0.11957	0.00449493	G	0	3	46027410	CCR1
3:46028056:C:G	eQTLcatalogue	Lepik_2017_ge_blood	ENSG00000163823	G	6.2245e-07	-0.120912	0.00311225	G	0	3	46028056	CCR1
3:46028791:A:G	eQTLcatalogue	Lepik_2017_ge_blood	ENSG00000163823	G	6.2245e-07	-0.120912	0.00311225	G	0	3	46028791	CCR1
3:46029271:A:G	eQTLcatalogue	Lepik_2017_ge_blood	ENSG00000163823	A	1.8883e-16	-0.229786	9.4415e-13	G	0	3	46029271	CCR1
3:46029458:C:G	eQTLcatalogue	Lepik_2017_ge_blood	ENSG00000163823	G	2.5545e-06	-0.120238	0.0127725	G	0	3	46029458	CCR1
3:46030003:C:T	eQTLcatalogue	Lepik_2017_ge_blood	ENSG00000163823	C	4.41434e-06	-0.1172	0.0220717	C	0	3	46030003	CCR1
3:46031957:C:T	eQTLcatalogue	Lepik_2017_ge_blood	ENSG00000163823	C	3.83462e-06	-0.116077	0.0191731	C	0	3	46031957	CCR1
3:46032847:C:T	eQTLcatalogue	Lepik_2017_ge_blood	ENSG00000163823	C	3.16889e-06	-0.116866	0.0158444	C	0	3	46032847	CCR1
3:46032959:C:T	eQTLcatalogue	Lepik_2017_ge_blood	ENSG00000163823	T	2.1312e-16	-0.229462	1.0656e-12	C	0	3	46032959	CCR1
3:46033819:A:G	eQTLcatalogue	Lepik_2017_ge_blood	ENSG00000163823	A	2.45885e-06	-0.118318	0.0122942	A	0	3	46033819	CCR1
3:46034403:G:GC	eQTLcatalogue	Lepik_2017_ge_blood	ENSG00000163823	G	3.76766e-06	-0.115023	0.0188383	G	0	3	46034403	CCR1
3:46034791:C:T	eQTLcatalogue	Lepik_2017_ge_blood	ENSG00000163823	T	8.84139e-15	-0.205777	4.42069e-11	C	0	3	46034791	CCR1
3:46036992:A:G	eQTLcatalogue	Lepik_2017_ge_blood	ENSG00000163823	G	9.96803e-11	-0.181109	4.98402e-07	G	0	3	46036992	CCR1
3:46038447:A:G	eQTLcatalogue	Lepik_2017_ge_blood	ENSG00000163823	G	4.38765e-06	-0.115099	0.0219383	G	0	3	46038447	CCR1
3:46038575:A:G	eQTLcatalogue	Lepik_2017_ge_blood	ENSG00000163823	G	1.83519e-15	-0.221152	9.17595e-12	A	0	3	46038575	CCR1
3:46038644:C:T	eQTLcatalogue	Lepik_2017_ge_blood	ENSG00000163823	T	1.65697e-06	-0.119502	0.00828485	T	0	3	46038644	CCR1
3:46039152:C:T	eQTLcatalogue	Lepik_2017_ge_blood	ENSG00000163823	T	2.54406e-06	-0.115957	0.0127203	T	0	3	46039152	CCR1
3:46040678:A:G	eQTLcatalogue	Lepik_2017_ge_blood	ENSG00000163823	A	3.29921e-06	-0.11673	0.016496	A	0	3	46040678	CCR1
3:46041582:C:T	eQTLcatalogue	Lepik_2017_ge_blood	ENSG00000163823	C	4.5594e-06	-0.114586	0.022797	C	0	3	46041582	CCR1
3:46041909:C:T	eQTLcatalogue	Lepik_2017_ge_blood	ENSG00000163823	C	4.23957e-06	-0.115274	0.0211978	C	0	3	46041909	CCR1
3:46042073:G:T	eQTLcatalogue	Lepik_2017_ge_blood	ENSG00000163823	T	4.23957e-06	-0.115274	0.0211978	T	0	3	46042073	CCR1
3:46042413:A:T	eQTLcatalogue	Lepik_2017_ge_blood	ENSG00000163823	A	4.23957e-06	-0.115274	0.0211978	A	0	3	46042413	CCR1
3:46043296:C:T	eQTLcatalogue	Lepik_2017_ge_blood	ENSG00000163823	T	2.3395e-15	-0.220332	1.16975e-11	C	0	3	46043296	CCR1
3:46043436:C:G	eQTLcatalogue	Lepik_2017_ge_blood	ENSG00000163823	C	1.83519e-15	-0.221152	9.17595e-12	G	0	3	46043436	CCR1
3:46044173:C:T	eQTLcatalogue	Lepik_2017_ge_blood	ENSG00000163823	T	1.83519e-15	-0.221152	9.17595e-12	C	0	3	46044173	CCR1
3:46044619:A:T	eQTLcatalogue	Lepik_2017_ge_blood	ENSG00000163823	T	2.46273e-06	-0.118014	0.0123137	T	0	3	46044619	CCR1
3:46045182:C:T	eQTLcatalogue	Lepik_2017_ge_blood	ENSG00000163823	C	5.61456e-08	-0.13135	0.000280728	C	0	3	46045182	CCR1
3:46045445:G:T	eQTLcatalogue	Lepik_2017_ge_blood	ENSG00000163823	G	3.37781e-11	-0.183655	1.68891e-07	G	0	3	46045445	CCR1
3:46045619:C:G	eQTLcatalogue	Lepik_2017_ge_blood	ENSG00000163823	G	1.0725e-15	-0.223324	5.3625e-12	C	0	3	46045619	CCR1
3:46046769:C:T	eQTLcatalogue	Lepik_2017_ge_blood	ENSG00000163823	T	5.99843e-06	-0.113313	0.0299922	T	0	3	46046769	CCR1
3:46047032:A:G	eQTLcatalogue	Lepik_2017_ge_blood	ENSG00000163823	G	5.88141e-06	-0.113769	0.0294071	G	0	3	46047032	CCR1
3:46047044:C:T	eQTLcatalogue	Lepik_2017_ge_blood	ENSG00000163823	T	2.95999e-06	-0.117463	0.0148	T	0	3	46047044	CCR1
3:46047767:C:G	eQTLcatalogue	Lepik_2017_ge_blood	ENSG00000163823	G	5.61456e-08	-0.13135	0.000280728	G	0	3	46047767	CCR1
3:46053882:G:T	eQTLcatalogue	Lepik_2017_ge_blood	ENSG00000163823	T	4.50031e-08	-0.131892	0.000225015	T	0	3	46053882	CCR1
3:46058335:C:T	eQTLcatalogue	Lepik_2017_ge_blood	ENSG00000163823	T	6.03988e-17	-0.225339	3.01994e-13	C	0	3	46058335	CCR1
3:46058421:A:T	eQTLcatalogue	Lepik_2017_ge_blood	ENSG00000163823	A	1.03101e-10	0.258744	5.15505e-07	A	0	3	46058421	CCR1
3:46064410:G:GTAAC	eQTLcatalogue	Lepik_2017_ge_blood	ENSG00000163823	GTAAC	1.42426e-07	-0.129751	0.00071213	GTAAC	0	3	46064410	CCR1
3:46069070:T:TGA	eQTLcatalogue	Lepik_2017_ge_blood	ENSG00000163823	TGA	1.72025e-08	-0.13549	8.60125e-05	TGA	0	3	46069070	CCR1
3:46069219:A:G	eQTLcatalogue	Lepik_2017_ge_blood	ENSG00000163823	A	6.03988e-17	-0.225339	3.01994e-13	G	0	3	46069219	CCR1
3:46070739:A:C	eQTLcatalogue	Lepik_2017_ge_blood	ENSG00000163823	C	6.03988e-17	-0.225339	3.01994e-13	A	0	3	46070739	CCR1
3:46071506:C:T	eQTLcatalogue	Lepik_2017_ge_blood	ENSG00000163823	T	4.68024e-17	-0.226086	2.34012e-13	C	0	3	46071506	CCR1
3:46074779:A:G	eQTLcatalogue	Lepik_2017_ge_blood	ENSG00000163823	G	1.46957e-16	-0.222698	7.34785e-13	A	0	3	46074779	CCR1
3:46079654:A:G	eQTLcatalogue	Lepik_2017_ge_blood	ENSG00000163823	A	9.98242e-17	-0.218199	4.99121e-13	G	0	3	46079654	CCR1
3:46081179:A:G	eQTLcatalogue	Lepik_2017_ge_blood	ENSG00000163823	G	2.06228e-15	-0.21468	1.03114e-11	A	0	3	46081179	CCR1
3:46083496:A:C	eQTLcatalogue	Lepik_2017_ge_blood	ENSG00000163823	C	7.67679e-17	-0.224629	3.83839e-13	A	0	3	46083496	CCR1
3:46086602:A:C	eQTLcatalogue	Lepik_2017_ge_blood	ENSG00000163823	A	6.03988e-17	-0.225339	3.01994e-13	C	0	3	46086602	CCR1
3:46087945:A:T	eQTLcatalogue	Lepik_2017_ge_blood	ENSG00000163823	A	6.03988e-17	-0.225339	3.01994e-13	T	0	3	46087945	CCR1
3:46092793:A:C	eQTLcatalogue	Lepik_2017_ge_blood	ENSG00000163823	C	1.00072e-07	-0.133482	0.00050036	C	0	3	46092793	CCR1
3:46094540:C:T	eQTLcatalogue	Lepik_2017_ge_blood	ENSG00000163823	T	6.03988e-17	-0.225339	3.01994e-13	C	0	3	46094540	CCR1
3:46094803:A:C	eQTLcatalogue	Lepik_2017_ge_blood	ENSG00000163823	A	1.11097e-15	-0.202921	5.55485e-12	C	0	3	46094803	CCR1
3:46095441:T:TC	eQTLcatalogue	Lepik_2017_ge_blood	ENSG00000163823	TC	4.611e-07	-0.12201	0.0023055	TC	0	3	46095441	CCR1
3:46095611:C:T	eQTLcatalogue	Lepik_2017_ge_blood	ENSG00000163823	C	6.03988e-17	-0.225339	3.01994e-13	T	0	3	46095611	CCR1
3:46096038:C:T	eQTLcatalogue	Lepik_2017_ge_blood	ENSG00000163823	C	5.28507e-07	-0.120904	0.00264254	C	0	3	46096038	CCR1
3:46096385:C:T	eQTLcatalogue	Lepik_2017_ge_blood	ENSG00000163823	C	6.03988e-17	-0.225339	3.01994e-13	T	0	3	46096385	CCR1
3:46096501:G:T	eQTLcatalogue	Lepik_2017_ge_blood	ENSG00000163823	G	4.4916e-07	-0.122001	0.0022458	G	0	3	46096501	CCR1
3:46097758:C:T	eQTLcatalogue	Lepik_2017_ge_blood	ENSG00000163823	T	7.99963e-14	-0.196877	3.99982e-10	C	0	3	46097758	CCR1
3:46098976:G:T	eQTLcatalogue	Lepik_2017_ge_blood	ENSG00000163823	G	7.99963e-14	-0.196877	3.99982e-10	T	0	3	46098976	CCR1
3:46099012:A:G	eQTLcatalogue	Lepik_2017_ge_blood	ENSG00000163823	A	7.99963e-14	-0.196877	3.99982e-10	G	0	3	46099012	CCR1
3:46100140:A:G	eQTLcatalogue	Lepik_2017_ge_blood	ENSG00000163823	A	7.07482e-07	-0.120304	0.00353741	A	0	3	46100140	CCR1
3:46100294:C:G	eQTLcatalogue	Lepik_2017_ge_blood	ENSG00000163823	G	2.14255e-07	-0.129509	0.00107128	G	0	3	46100294	CCR1
3:46100496:A:G	eQTLcatalogue	Lepik_2017_ge_blood	ENSG00000163823	A	2.32485e-07	-0.12951	0.00116243	A	0	3	46100496	CCR1
3:46100885:G:T	eQTLcatalogue	Lepik_2017_ge_blood	ENSG00000163823	G	7.67679e-17	-0.224629	3.83839e-13	T	0	3	46100885	CCR1
3:46100999:A:G	eQTLcatalogue	Lepik_2017_ge_blood	ENSG00000163823	A	1.88345e-07	-0.130471	0.000941725	A	0	3	46100999	CCR1
3:46101104:A:T	eQTLcatalogue	Lepik_2017_ge_blood	ENSG00000163823	T	1.88345e-07	-0.130471	0.000941725	T	0	3	46101104	CCR1
3:46101203:A:G	eQTLcatalogue	Lepik_2017_ge_blood	ENSG00000163823	A	1.88345e-07	-0.130471	0.000941725	A	0	3	46101203	CCR1
3:46101257:C:T	eQTLcatalogue	Lepik_2017_ge_blood	ENSG00000163823	T	1.6102e-07	-0.131172	0.0008051	T	0	3	46101257	CCR1
3:46101266:A:G	eQTLcatalogue	Lepik_2017_ge_blood	ENSG00000163823	A	1.53005e-07	-0.131782	0.000765025	A	0	3	46101266	CCR1
3:46101271:C:G	eQTLcatalogue	Lepik_2017_ge_blood	ENSG00000163823	C	1.60429e-17	-0.229201	8.02145e-14	G	0	3	46101271	CCR1
3:46101371:C:T	eQTLcatalogue	Lepik_2017_ge_blood	ENSG00000163823	T	6.03988e-17	-0.225339	3.01994e-13	C	0	3	46101371	CCR1
3:46101774:A:T	eQTLcatalogue	Lepik_2017_ge_blood	ENSG00000163823	T	1.88345e-07	-0.130471	0.000941725	T	0	3	46101774	CCR1
3:46101816:C:G	eQTLcatalogue	Lepik_2017_ge_blood	ENSG00000163823	C	1.51888e-07	-0.131054	0.00075944	C	0	3	46101816	CCR1
3:46101891:A:C	eQTLcatalogue	Lepik_2017_ge_blood	ENSG00000163823	A	6.03988e-17	-0.225339	3.01994e-13	C	0	3	46101891	CCR1
3:46102099:A:C	eQTLcatalogue	Lepik_2017_ge_blood	ENSG00000163823	A	7.35574e-07	-0.120492	0.00367787	A	0	3	46102099	CCR1
3:46102620:A:G	eQTLcatalogue	Lepik_2017_ge_blood	ENSG00000163823	G	3.75661e-07	-0.122802	0.00187831	G	0	3	46102620	CCR1
3:46102786:G:T	eQTLcatalogue	Lepik_2017_ge_blood	ENSG00000163823	T	1.88345e-07	-0.130471	0.000941725	T	0	3	46102786	CCR1
3:46103974:C:T	eQTLcatalogue	Lepik_2017_ge_blood	ENSG00000163823	T	7.32561e-14	-0.197093	3.66281e-10	C	0	3	46103974	CCR1
3:46104094:A:G	eQTLcatalogue	Lepik_2017_ge_blood	ENSG00000163823	G	7.99963e-14	-0.196877	3.99982e-10	A	0	3	46104094	CCR1
3:46104295:C:T	eQTLcatalogue	Lepik_2017_ge_blood	ENSG00000163823	C	7.99963e-14	-0.196877	3.99982e-10	T	0	3	46104295	CCR1
3:46106401:C:T	eQTLcatalogue	Lepik_2017_ge_blood	ENSG00000163823	T	9.38989e-14	-0.195455	4.69494e-10	C	0	3	46106401	CCR1
3:46106532:A:G	eQTLcatalogue	Lepik_2017_ge_blood	ENSG00000163823	A	5.2712e-07	-0.125008	0.0026356	A	0	3	46106532	CCR1
3:46107253:A:G	eQTLcatalogue	Lepik_2017_ge_blood	ENSG00000163823	A	6.03988e-17	-0.225339	3.01994e-13	G	0	3	46107253	CCR1
3:46118749:G:T	eQTLcatalogue	Lepik_2017_ge_blood	ENSG00000163823	T	1.11242e-17	-0.231546	5.5621e-14	G	0	3	46118749	CCR1
3:46121192:A:C	eQTLcatalogue	Lepik_2017_ge_blood	ENSG00000163823	C	2.99209e-07	-0.125124	0.00149605	C	0	3	46121192	CCR1
3:46121526:A:G	eQTLcatalogue	Lepik_2017_ge_blood	ENSG00000163823	G	1.95335e-07	-0.126356	0.000976675	G	0	3	46121526	CCR1
3:46122972:C:T	eQTLcatalogue	Lepik_2017_ge_blood	ENSG00000163823	C	1.99674e-07	-0.126399	0.00099837	C	0	3	46122972	CCR1
3:46123602:C:T	eQTLcatalogue	Lepik_2017_ge_blood	ENSG00000163823	T	1.03641e-08	-0.1382	5.18205e-05	T	0	3	46123602	CCR1
3:46124151:T:TA	eQTLcatalogue	Lepik_2017_ge_blood	ENSG00000163823	T	3.04907e-07	-0.12288	0.00152454	T	0	3	46124151	CCR1
3:46124225:C:T	eQTLcatalogue	Lepik_2017_ge_blood	ENSG00000163823	T	1.99674e-07	-0.126399	0.00099837	T	0	3	46124225	CCR1
3:46124330:A:G	eQTLcatalogue	Lepik_2017_ge_blood	ENSG00000163823	G	2.50206e-07	-0.125267	0.00125103	G	0	3	46124330	CCR1
3:46125497:C:G	eQTLcatalogue	Lepik_2017_ge_blood	ENSG00000163823	C	1.99674e-07	-0.126399	0.00099837	C	0	3	46125497	CCR1
3:46126467:C:T	eQTLcatalogue	Lepik_2017_ge_blood	ENSG00000163823	T	1.11242e-17	-0.231546	5.5621e-14	C	0	3	46126467	CCR1
3:46127199:A:G	eQTLcatalogue	Lepik_2017_ge_blood	ENSG00000163823	G	1.99674e-07	-0.126399	0.00099837	G	0	3	46127199	CCR1
3:46127591:A:C	eQTLcatalogue	Lepik_2017_ge_blood	ENSG00000163823	C	2.73288e-07	-0.12539	0.00136644	C	0	3	46127591	CCR1
3:46127642:C:G	eQTLcatalogue	Lepik_2017_ge_blood	ENSG00000163823	G	2.52602e-17	-0.22915	1.26301e-13	C	0	3	46127642	CCR1
3:46127987:C:T	eQTLcatalogue	Lepik_2017_ge_blood	ENSG00000163823	T	1.81807e-17	-0.230108	9.09035e-14	C	0	3	46127987	CCR1
3:46130097:C:T	eQTLcatalogue	Lepik_2017_ge_blood	ENSG00000163823	C	1.81526e-07	-0.126438	0.00090763	C	0	3	46130097	CCR1
3:46130839:A:C	eQTLcatalogue	Lepik_2017_ge_blood	ENSG00000163823	A	1.11242e-17	-0.231546	5.5621e-14	C	0	3	46130839	CCR1
3:46131231:C:G	eQTLcatalogue	Lepik_2017_ge_blood	ENSG00000163823	G	1.11242e-17	-0.231546	5.5621e-14	C	0	3	46131231	CCR1
3:46133216:C:T	eQTLcatalogue	Lepik_2017_ge_blood	ENSG00000163823	C	1.10324e-09	0.219523	5.5162e-06	C	0	3	46133216	CCR1
3:46133402:A:G	eQTLcatalogue	Lepik_2017_ge_blood	ENSG00000163823	A	2.01104e-17	-0.228572	1.00552e-13	G	0	3	46133402	CCR1
3:46135259:A:C	eQTLcatalogue	Lepik_2017_ge_blood	ENSG00000163823	A	1.11242e-17	-0.231546	5.5621e-14	C	0	3	46135259	CCR1
3:46137314:A:G	eQTLcatalogue	Lepik_2017_ge_blood	ENSG00000163823	G	1.2089e-15	-0.193648	6.0445e-12	A	0	3	46137314	CCR1
3:46137363:A:G	eQTLcatalogue	Lepik_2017_ge_blood	ENSG00000163823	G	1.2089e-15	-0.193648	6.0445e-12	A	0	3	46137363	CCR1
3:46137970:G:T	eQTLcatalogue	Lepik_2017_ge_blood	ENSG00000163823	T	2.42233e-07	-0.125789	0.00121116	T	0	3	46137970	CCR1
3:46140770:C:T	eQTLcatalogue	Lepik_2017_ge_blood	ENSG00000163823	T	3.49873e-08	-0.133122	0.000174937	T	0	3	46140770	CCR1
3:46142032:C:T	eQTLcatalogue	Lepik_2017_ge_blood	ENSG00000163823	T	1.99379e-13	-0.175232	9.96895e-10	C	0	3	46142032	CCR1
3:46142963:C:T	eQTLcatalogue	Lepik_2017_ge_blood	ENSG00000163823	T	1.21799e-07	-0.133235	0.000608995	T	0	3	46142963	CCR1
3:46143059:A:G	eQTLcatalogue	Lepik_2017_ge_blood	ENSG00000163823	A	1.41989e-08	-0.137333	7.09945e-05	A	0	3	46143059	CCR1
3:46143098:C:T	eQTLcatalogue	Lepik_2017_ge_blood	ENSG00000163823	C	1.34698e-08	-0.137208	6.7349e-05	C	0	3	46143098	CCR1
3:46143288:C:T	eQTLcatalogue	Lepik_2017_ge_blood	ENSG00000163823	C	1.91589e-08	-0.136127	9.57945e-05	C	0	3	46143288	CCR1
3:46143289:C:G	eQTLcatalogue	Lepik_2017_ge_blood	ENSG00000163823	G	2.24636e-15	-0.19111	1.12318e-11	C	0	3	46143289	CCR1
3:46143602:C:T	eQTLcatalogue	Lepik_2017_ge_blood	ENSG00000163823	T	1.11242e-17	-0.231546	5.5621e-14	C	0	3	46143602	CCR1
3:46143930:A:G	eQTLcatalogue	Lepik_2017_ge_blood	ENSG00000163823	A	1.78488e-07	-0.131304	0.00089244	A	0	3	46143930	CCR1
3:46143942:A:G	eQTLcatalogue	Lepik_2017_ge_blood	ENSG00000163823	A	1.78488e-07	-0.131304	0.00089244	A	0	3	46143942	CCR1
3:46144184:C:T	eQTLcatalogue	Lepik_2017_ge_blood	ENSG00000163823	C	7.27089e-08	-0.135931	0.000363544	C	0	3	46144184	CCR1
3:46144289:A:ACT	eQTLcatalogue	Lepik_2017_ge_blood	ENSG00000163823	ACT	1.0711e-07	-0.134401	0.00053555	ACT	0	3	46144289	CCR1
3:46144451:A:G	eQTLcatalogue	Lepik_2017_ge_blood	ENSG00000163823	A	7.27089e-08	-0.135931	0.000363544	A	0	3	46144451	CCR1
3:46146984:A:T	eQTLcatalogue	Lepik_2017_ge_blood	ENSG00000163823	T	1.99674e-07	-0.126399	0.00099837	T	0	3	46146984	CCR1
3:46148024:A:G	eQTLcatalogue	Lepik_2017_ge_blood	ENSG00000163823	A	1.99674e-07	-0.126399	0.00099837	A	0	3	46148024	CCR1
3:46150119:C:T	eQTLcatalogue	Lepik_2017_ge_blood	ENSG00000163823	C	6.8911e-13	-0.169267	3.44555e-09	T	0	3	46150119	CCR1
3:46150156:A:C	eQTLcatalogue	Lepik_2017_ge_blood	ENSG00000163823	C	2.66296e-08	-0.137307	0.000133148	C	0	3	46150156	CCR1
3:46150517:A:G	eQTLcatalogue	Lepik_2017_ge_blood	ENSG00000163823	A	1.43335e-17	-0.230797	7.16675e-14	G	0	3	46150517	CCR1
3:46151982:C:T	eQTLcatalogue	Lepik_2017_ge_blood	ENSG00000163823	T	2.34138e-07	-0.126077	0.00117069	T	0	3	46151982	CCR1
3:46154473:A:G	eQTLcatalogue	Lepik_2017_ge_blood	ENSG00000163823	G	1.11242e-17	-0.231546	5.5621e-14	A	0	3	46154473	CCR1
3:46154841:A:C	eQTLcatalogue	Lepik_2017_ge_blood	ENSG00000163823	A	1.11242e-17	-0.231546	5.5621e-14	C	0	3	46154841	CCR1
3:46155872:A:G	eQTLcatalogue	Lepik_2017_ge_blood	ENSG00000163823	G	2.57603e-08	-0.136005	0.000128801	G	0	3	46155872	CCR1
3:46157183:C:T	eQTLcatalogue	Lepik_2017_ge_blood	ENSG00000163823	C	2.32498e-08	-0.136569	0.000116249	C	0	3	46157183	CCR1
3:46157829:G:T	eQTLcatalogue	Lepik_2017_ge_blood	ENSG00000163823	T	1.11242e-17	-0.231546	5.5621e-14	G	0	3	46157829	CCR1
3:46158255:A:G	eQTLcatalogue	Lepik_2017_ge_blood	ENSG00000163823	A	9.52755e-18	-0.230747	4.76378e-14	G	0	3	46158255	CCR1
3:46158434:C:T	eQTLcatalogue	Lepik_2017_ge_blood	ENSG00000163823	T	1.11242e-17	-0.231546	5.5621e-14	C	0	3	46158434	CCR1
3:46159598:A:G	eQTLcatalogue	Lepik_2017_ge_blood	ENSG00000163823	G	2.32498e-08	-0.136569	0.000116249	G	0	3	46159598	CCR1
3:46160178:A:C	eQTLcatalogue	Lepik_2017_ge_blood	ENSG00000163823	A	1.99674e-07	-0.126399	0.00099837	A	0	3	46160178	CCR1
3:46162719:C:G	eQTLcatalogue	Lepik_2017_ge_blood	ENSG00000163823	G	1.54761e-08	-0.138086	7.73805e-05	G	0	3	46162719	CCR1
3:46163873:A:G	eQTLcatalogue	Lepik_2017_ge_blood	ENSG00000163823	A	1.11242e-17	-0.231546	5.5621e-14	G	0	3	46163873	CCR1
3:46164795:A:G	eQTLcatalogue	Lepik_2017_ge_blood	ENSG00000163823	A	9.14299e-18	-0.232076	4.5715e-14	G	0	3	46164795	CCR1
3:46164820:C:G	eQTLcatalogue	Lepik_2017_ge_blood	ENSG00000163823	C	1.30802e-17	-0.231045	6.5401e-14	G	0	3	46164820	CCR1
3:46166016:A:G	eQTLcatalogue	Lepik_2017_ge_blood	ENSG00000163823	G	2.32498e-08	-0.136569	0.000116249	G	0	3	46166016	CCR1
3:46166734:C:T	eQTLcatalogue	Lepik_2017_ge_blood	ENSG00000163823	T	1.11242e-17	-0.231546	5.5621e-14	C	0	3	46166734	CCR1
3:46170086:A:G	eQTLcatalogue	Lepik_2017_ge_blood	ENSG00000163823	G	1.11242e-17	-0.231546	5.5621e-14	A	0	3	46170086	CCR1
3:46170324:A:C	eQTLcatalogue	Lepik_2017_ge_blood	ENSG00000163823	A	1.99674e-07	-0.126399	0.00099837	A	0	3	46170324	CCR1
3:46171098:A:G	eQTLcatalogue	Lepik_2017_ge_blood	ENSG00000163823	G	1.74443e-09	-0.146876	8.72215e-06	G	0	3	46171098	CCR1
3:46172072:C:T	eQTLcatalogue	Lepik_2017_ge_blood	ENSG00000163823	T	2.6984e-16	-0.218582	1.3492e-12	C	0	3	46172072	CCR1
3:46172903:A:G	eQTLcatalogue	Lepik_2017_ge_blood	ENSG00000163823	A	3.4772e-08	-0.138277	0.00017386	A	0	3	46172903	CCR1
3:46173446:A:C	eQTLcatalogue	Lepik_2017_ge_blood	ENSG00000163823	A	5.19643e-07	-0.12748	0.00259822	A	0	3	46173446	CCR1
3:46173936:A:G	eQTLcatalogue	Lepik_2017_ge_blood	ENSG00000163823	A	2.06993e-18	-0.235206	1.03496e-14	G	0	3	46173936	CCR1
3:46174395:C:G	eQTLcatalogue	Lepik_2017_ge_blood	ENSG00000163823	G	5.11631e-11	-0.167262	2.55816e-07	G	0	3	46174395	CCR1
3:46174694:A:G	eQTLcatalogue	Lepik_2017_ge_blood	ENSG00000163823	G	3.72304e-10	-0.16048	1.86152e-06	G	0	3	46174694	CCR1
3:46174936:C:G	eQTLcatalogue	Lepik_2017_ge_blood	ENSG00000163823	G	4.29109e-19	-0.240703	2.14555e-15	C	0	3	46174936	CCR1
3:46175976:C:T	eQTLcatalogue	Lepik_2017_ge_blood	ENSG00000163823	C	7.81019e-19	-0.240424	3.90509e-15	T	0	3	46175976	CCR1
3:46175980:C:T	eQTLcatalogue	Lepik_2017_ge_blood	ENSG00000163823	T	7.81019e-19	-0.240424	3.90509e-15	C	0	3	46175980	CCR1
3:46187522:A:G	eQTLcatalogue	Lepik_2017_ge_blood	ENSG00000163823	A	8.92022e-28	-0.271255	4.46011e-24	G	0	3	46187522	CCR1
3:46214685:A:C	eQTLcatalogue	Lepik_2017_ge_blood	ENSG00000163823	C	3.02525e-28	-0.272957	1.51262e-24	A	0	3	46214685	CCR1
3:46250348:C:T	eQTLcatalogue	Lepik_2017_ge_blood	ENSG00000163823	T	3.74616e-36	-0.311804	1.87308e-32	C	0	3	46250348	CCR1
3:46250652:C:T	eQTLcatalogue	Lepik_2017_ge_blood	ENSG00000163823	C	1.31206e-35	-0.304456	6.5603e-32	T	0	3	46250652	CCR1
3:46268830:C:CCT	eQTLcatalogue	Lepik_2017_ge_blood	ENSG00000163823	C	3.08705e-30	-0.283464	1.54352e-26	CCT	0	3	46268830	CCR1
3:46274215:C:T	eQTLcatalogue	Lepik_2017_ge_blood	ENSG00000163823	C	4.83137e-15	-0.201451	2.41568e-11	T	0	3	46274215	CCR1
3:46290335:G:T	eQTLcatalogue	Lepik_2017_ge_blood	ENSG00000163823	T	4.96032e-15	-0.197699	2.48016e-11	G	0	3	46290335	CCR1
3:46290955:C:T	eQTLcatalogue	Lepik_2017_ge_blood	ENSG00000163823	T	1.2384e-07	-0.126902	0.0006192	C	0	3	46290955	CCR1
3:46291287:A:G	eQTLcatalogue	Lepik_2017_ge_blood	ENSG00000163823	G	4.88612e-06	-0.119404	0.0244306	A	0	3	46291287	CCR1
3:46291353:A:G	eQTLcatalogue	Lepik_2017_ge_blood	ENSG00000163823	G	1.28767e-07	-0.127021	0.000643835	A	0	3	46291353	CCR1
3:46292161:A:T	eQTLcatalogue	Lepik_2017_ge_blood	ENSG00000163823	A	3.92871e-06	-0.120111	0.0196435	T	0	3	46292161	CCR1
3:46292338:C:T	eQTLcatalogue	Lepik_2017_ge_blood	ENSG00000163823	T	2.36065e-08	-0.131626	0.000118033	C	0	3	46292338	CCR1
3:46292724:C:T	eQTLcatalogue	Lepik_2017_ge_blood	ENSG00000163823	T	3.92871e-06	-0.120111	0.0196435	C	0	3	46292724	CCR1
3:46292810:C:T	eQTLcatalogue	Lepik_2017_ge_blood	ENSG00000163823	C	3.82615e-06	-0.119801	0.0191307	T	0	3	46292810	CCR1
3:46293104:C:T	eQTLcatalogue	Lepik_2017_ge_blood	ENSG00000163823	T	3.61216e-06	-0.121011	0.0180608	C	0	3	46293104	CCR1
3:46293299:A:G	eQTLcatalogue	Lepik_2017_ge_blood	ENSG00000163823	G	3.92871e-06	-0.120111	0.0196435	A	0	3	46293299	CCR1
3:46293490:A:C	eQTLcatalogue	Lepik_2017_ge_blood	ENSG00000163823	A	4.33773e-06	-0.12004	0.0216887	C	0	3	46293490	CCR1
3:46293753:A:G	eQTLcatalogue	Lepik_2017_ge_blood	ENSG00000163823	G	1.58007e-06	-0.123795	0.00790035	A	0	3	46293753	CCR1
3:46293784:A:G	eQTLcatalogue	Lepik_2017_ge_blood	ENSG00000163823	A	1.45228e-06	-0.125283	0.0072614	G	0	3	46293784	CCR1
3:46294120:A:T	eQTLcatalogue	Lepik_2017_ge_blood	ENSG00000163823	T	3.92871e-06	-0.120111	0.0196435	A	0	3	46294120	CCR1
3:46294957:C:T	eQTLcatalogue	Lepik_2017_ge_blood	ENSG00000163823	C	3.92871e-06	-0.120111	0.0196435	T	0	3	46294957	CCR1
3:46295166:C:CT	eQTLcatalogue	Lepik_2017_ge_blood	ENSG00000163823	CT	3.92871e-06	-0.120111	0.0196435	C	0	3	46295166	CCR1
3:46295777:A:G	eQTLcatalogue	Lepik_2017_ge_blood	ENSG00000163823	A	2.1751e-07	-0.124736	0.00108755	G	0	3	46295777	CCR1
3:46295942:G:GA	eQTLcatalogue	Lepik_2017_ge_blood	ENSG00000163823	G	4.33773e-06	-0.12004	0.0216887	GA	0	3	46295942	CCR1
3:46297124:C:T	eQTLcatalogue	Lepik_2017_ge_blood	ENSG00000163823	C	3.92871e-06	-0.120111	0.0196435	T	0	3	46297124	CCR1
3:46297260:A:T	eQTLcatalogue	Lepik_2017_ge_blood	ENSG00000163823	T	3.92871e-06	-0.120111	0.0196435	A	0	3	46297260	CCR1
3:46297271:G:T	eQTLcatalogue	Lepik_2017_ge_blood	ENSG00000163823	T	5.15361e-06	-0.119119	0.0257681	G	0	3	46297271	CCR1
3:46297914:C:CA	eQTLcatalogue	Lepik_2017_ge_blood	ENSG00000163823	C	3.92871e-06	-0.120111	0.0196435	CA	0	3	46297914	CCR1
3:46298116:C:T	eQTLcatalogue	Lepik_2017_ge_blood	ENSG00000163823	T	3.92871e-06	-0.120111	0.0196435	C	0	3	46298116	CCR1
3:46298512:C:CA	eQTLcatalogue	Lepik_2017_ge_blood	ENSG00000163823	CA	5.43731e-06	-0.119748	0.0271866	C	0	3	46298512	CCR1
3:46299765:A:G	eQTLcatalogue	Lepik_2017_ge_blood	ENSG00000163823	A	2.88211e-06	-0.121627	0.0144106	G	0	3	46299765	CCR1
3:46300548:G:T	eQTLcatalogue	Lepik_2017_ge_blood	ENSG00000163823	G	4.54563e-06	-0.12025	0.0227282	T	0	3	46300548	CCR1
3:46300554:C:G	eQTLcatalogue	Lepik_2017_ge_blood	ENSG00000163823	G	4.54563e-06	-0.12025	0.0227282	C	0	3	46300554	CCR1
3:46304606:C:T	eQTLcatalogue	Lepik_2017_ge_blood	ENSG00000163823	C	2.1751e-07	-0.124736	0.00108755	T	0	3	46304606	CCR1
3:46306476:C:T	eQTLcatalogue	Lepik_2017_ge_blood	ENSG00000163823	T	3.92871e-06	-0.120111	0.0196435	C	0	3	46306476	CCR1
3:46311066:C:T	eQTLcatalogue	Lepik_2017_ge_blood	ENSG00000163823	T	2.1751e-07	-0.124736	0.00108755	C	0	3	46311066	CCR1
3:46312539:A:G	eQTLcatalogue	Lepik_2017_ge_blood	ENSG00000163823	A	2.47293e-07	-0.124699	0.00123646	G	0	3	46312539	CCR1
3:46316615:A:C	eQTLcatalogue	Lepik_2017_ge_blood	ENSG00000163823	A	1.88773e-07	0.125615	0.000943865	A	0	3	46316615	CCR1
3:46318051:A:G	eQTLcatalogue	Lepik_2017_ge_blood	ENSG00000163823	G	2.1751e-07	0.124736	0.00108755	G	0	3	46318051	CCR1
3:46325021:T:TCA	eQTLcatalogue	Lepik_2017_ge_blood	ENSG00000163823	TCA	2.1751e-07	0.124736	0.00108755	TCA	0	3	46325021	CCR1
3:46327588:C:T	eQTLcatalogue	Lepik_2017_ge_blood	ENSG00000163823	C	2.1751e-07	0.124736	0.00108755	C	0	3	46327588	CCR1
3:46330422:C:T	eQTLcatalogue	Lepik_2017_ge_blood	ENSG00000163823	C	4.03114e-07	0.122253	0.00201557	C	0	3	46330422	CCR1
3:46330442:C:T	eQTLcatalogue	Lepik_2017_ge_blood	ENSG00000163823	C	4.03114e-07	0.122253	0.00201557	C	0	3	46330442	CCR1
3:46330872:C:T	eQTLcatalogue	Lepik_2017_ge_blood	ENSG00000163823	C	2.15537e-07	0.124797	0.00107768	C	0	3	46330872	CCR1
3:46333406:C:T	eQTLcatalogue	Lepik_2017_ge_blood	ENSG00000163823	C	2.1751e-07	0.124736	0.00108755	C	0	3	46333406	CCR1
3:46333661:A:T	eQTLcatalogue	Lepik_2017_ge_blood	ENSG00000163823	A	2.73501e-07	0.123477	0.00136751	A	0	3	46333661	CCR1
3:46335669:A:G	eQTLcatalogue	Lepik_2017_ge_blood	ENSG00000163823	G	2.1751e-07	0.124736	0.00108755	G	0	3	46335669	CCR1
3:46335887:C:T	eQTLcatalogue	Lepik_2017_ge_blood	ENSG00000163823	C	2.1751e-07	0.124736	0.00108755	C	0	3	46335887	CCR1
3:46337606:A:G	eQTLcatalogue	Lepik_2017_ge_blood	ENSG00000163823	A	1.90595e-15	0.20086	9.52975e-12	A	0	3	46337606	CCR1
3:46338435:C:G	eQTLcatalogue	Lepik_2017_ge_blood	ENSG00000163823	G	2.68471e-15	0.204207	1.34236e-11	G	0	3	46338435	CCR1
3:46338475:A:G	eQTLcatalogue	Lepik_2017_ge_blood	ENSG00000163823	A	8.19491e-08	0.129393	0.000409746	A	0	3	46338475	CCR1
3:46339747:C:CAAGTT	eQTLcatalogue	Lepik_2017_ge_blood	ENSG00000163823	CAAGTT	2.16696e-12	0.179847	1.08348e-08	CAAGTT	0	3	46339747	CCR1
3:46346874:A:C	eQTLcatalogue	Lepik_2017_ge_blood	ENSG00000163823	C	2.40416e-12	0.178664	1.20208e-08	C	0	3	46346874	CCR1
3:46357339:C:T	eQTLcatalogue	Lepik_2017_ge_blood	ENSG00000163823	C	8.62918e-06	0.108523	0.0431459	C	0	3	46357339	CCR1
3:46358650:A:G	eQTLcatalogue	Lepik_2017_ge_blood	ENSG00000163823	A	2.40416e-12	0.178664	1.20208e-08	A	0	3	46358650	CCR1
3:46359270:G:T	eQTLcatalogue	Lepik_2017_ge_blood	ENSG00000163823	T	4.15182e-12	0.176658	2.07591e-08	T	0	3	46359270	CCR1
3:46360046:A:G	eQTLcatalogue	Lepik_2017_ge_blood	ENSG00000163823	G	1.39038e-12	0.180656	6.9519e-09	G	0	3	46360046	CCR1
3:46361367:G:T	eQTLcatalogue	Lepik_2017_ge_blood	ENSG00000163823	T	7.36554e-06	0.108659	0.0368277	T	0	3	46361367	CCR1
3:46364186:C:T	eQTLcatalogue	Lepik_2017_ge_blood	ENSG00000163823	C	8.62918e-06	0.108523	0.0431459	C	0	3	46364186	CCR1
3:46365783:A:G	eQTLcatalogue	Lepik_2017_ge_blood	ENSG00000163823	G	2.40416e-12	0.178664	1.20208e-08	G	0	3	46365783	CCR1
3:46370804:A:G	eQTLcatalogue	Lepik_2017_ge_blood	ENSG00000163823	G	8.62918e-06	0.108523	0.0431459	G	0	3	46370804	CCR1
3:46373104:A:G	eQTLcatalogue	Lepik_2017_ge_blood	ENSG00000163823	G	1.61236e-12	0.179332	8.0618e-09	G	0	3	46373104	CCR1
3:46373936:C:T	eQTLcatalogue	Lepik_2017_ge_blood	ENSG00000163823	C	6.90765e-06	0.11012	0.0345382	C	0	3	46373936	CCR1
3:46410036:A:G	eQTLcatalogue	Lepik_2017_ge_blood	ENSG00000163823	G	7.31561e-12	-0.173811	3.65781e-08	A	0	3	46410036	CCR1
3:46428190:A:C	eQTLcatalogue	Lepik_2017_ge_blood	ENSG00000163823	A	3.64324e-09	-0.148009	1.82162e-05	C	0	3	46428190	CCR1
3:46444278:A:G	eQTLcatalogue	Lepik_2017_ge_blood	ENSG00000163823	G	3.64324e-09	-0.148009	1.82162e-05	A	0	3	46444278	CCR1
3:46444383:A:G	eQTLcatalogue	Lepik_2017_ge_blood	ENSG00000163823	G	3.64324e-09	-0.148009	1.82162e-05	A	0	3	46444383	CCR1
3:46451680:A:G	eQTLcatalogue	Lepik_2017_ge_blood	ENSG00000163823	A	5.98654e-09	-0.146014	2.99327e-05	G	0	3	46451680	CCR1
3:46457272:C:T	eQTLcatalogue	Lepik_2017_ge_blood	ENSG00000163823	C	3.64324e-09	-0.148009	1.82162e-05	T	0	3	46457272	CCR1
3:46462144:C:T	eQTLcatalogue	Lepik_2017_ge_blood	ENSG00000163823	C	5.7374e-09	-0.145829	2.8687e-05	T	0	3	46462144	CCR1
3:46479830:A:G	eQTLcatalogue	Lepik_2017_ge_blood	ENSG00000163823	G	7.10786e-06	-0.110936	0.0355393	A	0	3	46479830	CCR1
3:46493078:C:T	eQTLcatalogue	Lepik_2017_ge_blood	ENSG00000163823	T	6.8891e-06	-0.113384	0.0344455	C	0	3	46493078	CCR1
3:46010077:C:T	eQTLcatalogue	Naranbhai_2015_neutrophil_CD16	ENSG00000163823	C	9.28825e-07	-0.43256	0.00464412	T	0	3	46010077	CCR1
3:46017304:A:C	eQTLcatalogue	Naranbhai_2015_neutrophil_CD16	ENSG00000163823	A	9.29535e-07	-0.432526	0.00464768	C	0	3	46017304	CCR1
3:46020509:C:T	eQTLcatalogue	Naranbhai_2015_neutrophil_CD16	ENSG00000163823	T	9.34134e-07	-0.432358	0.00467067	C	0	3	46020509	CCR1
3:46020594:C:T	eQTLcatalogue	Naranbhai_2015_neutrophil_CD16	ENSG00000163823	T	9.27013e-07	-0.432545	0.00463506	C	0	3	46020594	CCR1
3:46021218:G:T	eQTLcatalogue	Naranbhai_2015_neutrophil_CD16	ENSG00000163823	G	9.33671e-07	-0.432315	0.00466835	T	0	3	46021218	CCR1
3:46021845:G:GA	eQTLcatalogue	Naranbhai_2015_neutrophil_CD16	ENSG00000163823	GA	1.99419e-06	-0.423346	0.00997095	NA	NA	3	46021845	CCR1
3:46025941:C:T	eQTLcatalogue	Naranbhai_2015_neutrophil_CD16	ENSG00000163823	T	9.32799e-07	-0.432335	0.00466399	C	0	3	46025941	CCR1
3:46029271:A:G	eQTLcatalogue	Naranbhai_2015_neutrophil_CD16	ENSG00000163823	A	9.3274e-07	-0.432341	0.0046637	G	0	3	46029271	CCR1
3:46032959:C:T	eQTLcatalogue	Naranbhai_2015_neutrophil_CD16	ENSG00000163823	T	9.31943e-07	-0.432365	0.00465972	C	0	3	46032959	CCR1
3:46034791:C:T	eQTLcatalogue	Naranbhai_2015_neutrophil_CD16	ENSG00000163823	T	6.28836e-06	-0.402274	0.0314418	C	0	3	46034791	CCR1
3:46035710:C:CA	eQTLcatalogue	Naranbhai_2015_neutrophil_CD16	ENSG00000163823	CA	2.22013e-06	-0.417955	0.0111007	NA	NA	3	46035710	CCR1
3:46038575:A:G	eQTLcatalogue	Naranbhai_2015_neutrophil_CD16	ENSG00000163823	G	3.78616e-07	-0.444835	0.00189308	A	0	3	46038575	CCR1
3:46043296:C:T	eQTLcatalogue	Naranbhai_2015_neutrophil_CD16	ENSG00000163823	T	2.20707e-07	-0.4492	0.00110353	C	0	3	46043296	CCR1
3:46043436:C:G	eQTLcatalogue	Naranbhai_2015_neutrophil_CD16	ENSG00000163823	C	2.80066e-07	-0.447076	0.00140033	G	0	3	46043436	CCR1
3:46044173:C:T	eQTLcatalogue	Naranbhai_2015_neutrophil_CD16	ENSG00000163823	T	1.97335e-07	-0.449106	0.000986675	C	0	3	46044173	CCR1
3:46044823:C:CAA	eQTLcatalogue	Naranbhai_2015_neutrophil_CD16	ENSG00000163823	CAA	3.77157e-06	-0.412679	0.0188578	NA	NA	3	46044823	CCR1
3:46045619:C:G	eQTLcatalogue	Naranbhai_2015_neutrophil_CD16	ENSG00000163823	G	9.63618e-08	-0.48187	0.000481809	C	0	3	46045619	CCR1
3:46058335:C:T	eQTLcatalogue	Naranbhai_2015_neutrophil_CD16	ENSG00000163823	T	1.5513e-07	-0.448758	0.00077565	C	0	3	46058335	CCR1
3:46069219:A:G	eQTLcatalogue	Naranbhai_2015_neutrophil_CD16	ENSG00000163823	A	1.68983e-07	-0.447313	0.000844915	G	0	3	46069219	CCR1
3:46070739:A:C	eQTLcatalogue	Naranbhai_2015_neutrophil_CD16	ENSG00000163823	C	1.71255e-07	-0.447128	0.000856275	A	0	3	46070739	CCR1
3:46071506:C:T	eQTLcatalogue	Naranbhai_2015_neutrophil_CD16	ENSG00000163823	T	1.72892e-07	-0.446996	0.00086446	C	0	3	46071506	CCR1
3:46074554:A:T	eQTLcatalogue	Naranbhai_2015_neutrophil_CD16	ENSG00000163823	T	1.83219e-07	-0.445806	0.000916095	A	0	3	46074554	CCR1
3:46074779:A:G	eQTLcatalogue	Naranbhai_2015_neutrophil_CD16	ENSG00000163823	G	1.82937e-07	-0.445755	0.000914685	A	0	3	46074779	CCR1
3:46079654:A:G	eQTLcatalogue	Naranbhai_2015_neutrophil_CD16	ENSG00000163823	A	2.01833e-07	-0.443673	0.00100916	G	0	3	46079654	CCR1
3:46081179:A:G	eQTLcatalogue	Naranbhai_2015_neutrophil_CD16	ENSG00000163823	G	2.07782e-07	-0.442996	0.00103891	A	0	3	46081179	CCR1
3:46083496:A:C	eQTLcatalogue	Naranbhai_2015_neutrophil_CD16	ENSG00000163823	C	1.5601e-07	-0.447505	0.00078005	A	0	3	46083496	CCR1
3:46086602:A:C	eQTLcatalogue	Naranbhai_2015_neutrophil_CD16	ENSG00000163823	A	1.05384e-07	-0.453361	0.00052692	C	0	3	46086602	CCR1
3:46087945:A:T	eQTLcatalogue	Naranbhai_2015_neutrophil_CD16	ENSG00000163823	A	9.51478e-08	-0.454798	0.000475739	T	0	3	46087945	CCR1
3:46092793:A:C	eQTLcatalogue	Naranbhai_2015_neutrophil_CD16	ENSG00000163823	C	2.59221e-06	-0.382111	0.0129611	C	0	3	46092793	CCR1
3:46094540:C:T	eQTLcatalogue	Naranbhai_2015_neutrophil_CD16	ENSG00000163823	T	4.12967e-08	-0.465367	0.000206483	C	0	3	46094540	CCR1
3:46094803:A:C	eQTLcatalogue	Naranbhai_2015_neutrophil_CD16	ENSG00000163823	A	2.02299e-06	-0.401843	0.010115	C	0	3	46094803	CCR1
3:46095611:C:T	eQTLcatalogue	Naranbhai_2015_neutrophil_CD16	ENSG00000163823	C	2.9624e-08	-0.468938	0.00014812	T	0	3	46095611	CCR1
3:46096385:C:T	eQTLcatalogue	Naranbhai_2015_neutrophil_CD16	ENSG00000163823	C	2.67879e-08	-0.469693	0.00013394	T	0	3	46096385	CCR1
3:46097758:C:T	eQTLcatalogue	Naranbhai_2015_neutrophil_CD16	ENSG00000163823	T	1.06202e-07	-0.441893	0.00053101	C	0	3	46097758	CCR1
3:46098976:G:T	eQTLcatalogue	Naranbhai_2015_neutrophil_CD16	ENSG00000163823	G	1.06673e-07	-0.441781	0.000533365	T	0	3	46098976	CCR1
3:46099012:A:G	eQTLcatalogue	Naranbhai_2015_neutrophil_CD16	ENSG00000163823	A	1.06673e-07	-0.441781	0.000533365	G	0	3	46099012	CCR1
3:46099428:C:G	eQTLcatalogue	Naranbhai_2015_neutrophil_CD16	ENSG00000163823	G	5.42571e-06	-0.395366	0.0271286	NA	NA	3	46099428	CCR1
3:46100294:C:G	eQTLcatalogue	Naranbhai_2015_neutrophil_CD16	ENSG00000163823	G	1.64404e-06	-0.387171	0.0082202	G	0	3	46100294	CCR1
3:46100496:A:G	eQTLcatalogue	Naranbhai_2015_neutrophil_CD16	ENSG00000163823	A	1.64404e-06	-0.387171	0.0082202	A	0	3	46100496	CCR1
3:46100885:G:T	eQTLcatalogue	Naranbhai_2015_neutrophil_CD16	ENSG00000163823	G	2.67879e-08	-0.469693	0.00013394	T	0	3	46100885	CCR1
3:46100999:A:G	eQTLcatalogue	Naranbhai_2015_neutrophil_CD16	ENSG00000163823	A	1.64404e-06	-0.387171	0.0082202	A	0	3	46100999	CCR1
3:46101104:A:T	eQTLcatalogue	Naranbhai_2015_neutrophil_CD16	ENSG00000163823	T	1.64404e-06	-0.387171	0.0082202	T	0	3	46101104	CCR1
3:46101203:A:G	eQTLcatalogue	Naranbhai_2015_neutrophil_CD16	ENSG00000163823	A	1.64404e-06	-0.387171	0.0082202	A	0	3	46101203	CCR1
3:46101257:C:T	eQTLcatalogue	Naranbhai_2015_neutrophil_CD16	ENSG00000163823	T	1.64404e-06	-0.387171	0.0082202	T	0	3	46101257	CCR1
3:46101266:A:G	eQTLcatalogue	Naranbhai_2015_neutrophil_CD16	ENSG00000163823	A	1.63696e-06	-0.387244	0.0081848	A	0	3	46101266	CCR1
3:46101271:C:G	eQTLcatalogue	Naranbhai_2015_neutrophil_CD16	ENSG00000163823	C	2.67879e-08	-0.469693	0.00013394	G	0	3	46101271	CCR1
3:46101371:C:T	eQTLcatalogue	Naranbhai_2015_neutrophil_CD16	ENSG00000163823	T	2.67879e-08	-0.469693	0.00013394	C	0	3	46101371	CCR1
3:46101774:A:T	eQTLcatalogue	Naranbhai_2015_neutrophil_CD16	ENSG00000163823	T	1.64432e-06	-0.387174	0.0082216	T	0	3	46101774	CCR1
3:46101816:C:G	eQTLcatalogue	Naranbhai_2015_neutrophil_CD16	ENSG00000163823	C	1.6446e-06	-0.387177	0.008223	C	0	3	46101816	CCR1
3:46101891:A:C	eQTLcatalogue	Naranbhai_2015_neutrophil_CD16	ENSG00000163823	A	2.68026e-08	-0.469697	0.000134013	C	0	3	46101891	CCR1
3:46102786:G:T	eQTLcatalogue	Naranbhai_2015_neutrophil_CD16	ENSG00000163823	T	1.64602e-06	-0.387205	0.0082301	T	0	3	46102786	CCR1
3:46103974:C:T	eQTLcatalogue	Naranbhai_2015_neutrophil_CD16	ENSG00000163823	T	1.08582e-07	-0.441458	0.00054291	C	0	3	46103974	CCR1
3:46104094:A:G	eQTLcatalogue	Naranbhai_2015_neutrophil_CD16	ENSG00000163823	G	1.07323e-07	-0.441714	0.000536615	A	0	3	46104094	CCR1
3:46104295:C:T	eQTLcatalogue	Naranbhai_2015_neutrophil_CD16	ENSG00000163823	C	9.9031e-08	-0.443138	0.000495155	T	0	3	46104295	CCR1
3:46106401:C:T	eQTLcatalogue	Naranbhai_2015_neutrophil_CD16	ENSG00000163823	T	9.85032e-08	-0.443677	0.000492516	C	0	3	46106401	CCR1
3:46106532:A:G	eQTLcatalogue	Naranbhai_2015_neutrophil_CD16	ENSG00000163823	A	1.66012e-06	-0.387291	0.0083006	A	0	3	46106532	CCR1
3:46107253:A:G	eQTLcatalogue	Naranbhai_2015_neutrophil_CD16	ENSG00000163823	A	2.36794e-08	-0.472323	0.000118397	G	0	3	46107253	CCR1
3:46118749:G:T	eQTLcatalogue	Naranbhai_2015_neutrophil_CD16	ENSG00000163823	T	3.06641e-08	-0.468018	0.000153321	G	0	3	46118749	CCR1
3:46126467:C:T	eQTLcatalogue	Naranbhai_2015_neutrophil_CD16	ENSG00000163823	T	3.06641e-08	-0.468018	0.000153321	C	0	3	46126467	CCR1
3:46127642:C:G	eQTLcatalogue	Naranbhai_2015_neutrophil_CD16	ENSG00000163823	G	3.06641e-08	-0.468018	0.000153321	C	0	3	46127642	CCR1
3:46127987:C:T	eQTLcatalogue	Naranbhai_2015_neutrophil_CD16	ENSG00000163823	T	3.06641e-08	-0.468018	0.000153321	C	0	3	46127987	CCR1
3:46130839:A:C	eQTLcatalogue	Naranbhai_2015_neutrophil_CD16	ENSG00000163823	A	3.06776e-08	-0.468018	0.000153388	C	0	3	46130839	CCR1
3:46131231:C:G	eQTLcatalogue	Naranbhai_2015_neutrophil_CD16	ENSG00000163823	G	3.06562e-08	-0.468038	0.000153281	C	0	3	46131231	CCR1
3:46133402:A:G	eQTLcatalogue	Naranbhai_2015_neutrophil_CD16	ENSG00000163823	A	3.06824e-08	-0.468057	0.000153412	G	0	3	46133402	CCR1
3:46135259:A:C	eQTLcatalogue	Naranbhai_2015_neutrophil_CD16	ENSG00000163823	A	3.07342e-08	-0.468041	0.000153671	C	0	3	46135259	CCR1
3:46142963:C:T	eQTLcatalogue	Naranbhai_2015_neutrophil_CD16	ENSG00000163823	T	2.03742e-06	-0.392551	0.0101871	T	0	3	46142963	CCR1
3:46143602:C:T	eQTLcatalogue	Naranbhai_2015_neutrophil_CD16	ENSG00000163823	T	3.07047e-08	-0.468019	0.000153524	C	0	3	46143602	CCR1
3:46143930:A:G	eQTLcatalogue	Naranbhai_2015_neutrophil_CD16	ENSG00000163823	A	2.03861e-06	-0.392536	0.010193	A	0	3	46143930	CCR1
3:46143942:A:G	eQTLcatalogue	Naranbhai_2015_neutrophil_CD16	ENSG00000163823	A	2.03639e-06	-0.392555	0.010182	A	0	3	46143942	CCR1
3:46144184:C:T	eQTLcatalogue	Naranbhai_2015_neutrophil_CD16	ENSG00000163823	C	2.04047e-06	-0.392543	0.0102023	C	0	3	46144184	CCR1
3:46144289:A:ACT	eQTLcatalogue	Naranbhai_2015_neutrophil_CD16	ENSG00000163823	ACT	2.04047e-06	-0.392543	0.0102023	ACT	0	3	46144289	CCR1
3:46144451:A:G	eQTLcatalogue	Naranbhai_2015_neutrophil_CD16	ENSG00000163823	A	2.04047e-06	-0.392543	0.0102023	A	0	3	46144451	CCR1
3:46148847:C:CA	eQTLcatalogue	Naranbhai_2015_neutrophil_CD16	ENSG00000163823	CA	4.5698e-08	-0.479268	0.00022849	NA	NA	3	46148847	CCR1
3:46150517:A:G	eQTLcatalogue	Naranbhai_2015_neutrophil_CD16	ENSG00000163823	A	3.08685e-08	-0.468094	0.000154343	G	0	3	46150517	CCR1
3:46154473:A:G	eQTLcatalogue	Naranbhai_2015_neutrophil_CD16	ENSG00000163823	G	3.06208e-08	-0.468649	0.000153104	A	0	3	46154473	CCR1
3:46154841:A:C	eQTLcatalogue	Naranbhai_2015_neutrophil_CD16	ENSG00000163823	A	3.08139e-08	-0.468774	0.00015407	C	0	3	46154841	CCR1
3:46157829:G:T	eQTLcatalogue	Naranbhai_2015_neutrophil_CD16	ENSG00000163823	T	3.06814e-08	-0.468946	0.000153407	G	0	3	46157829	CCR1
3:46158255:A:G	eQTLcatalogue	Naranbhai_2015_neutrophil_CD16	ENSG00000163823	A	3.06575e-08	-0.468984	0.000153288	G	0	3	46158255	CCR1
3:46158434:C:T	eQTLcatalogue	Naranbhai_2015_neutrophil_CD16	ENSG00000163823	T	3.06418e-08	-0.469013	0.000153209	C	0	3	46158434	CCR1
3:46163873:A:G	eQTLcatalogue	Naranbhai_2015_neutrophil_CD16	ENSG00000163823	A	3.05242e-08	-0.469589	0.000152621	G	0	3	46163873	CCR1
3:46164795:A:G	eQTLcatalogue	Naranbhai_2015_neutrophil_CD16	ENSG00000163823	A	3.05937e-08	-0.469622	0.000152968	G	0	3	46164795	CCR1
3:46164820:C:G	eQTLcatalogue	Naranbhai_2015_neutrophil_CD16	ENSG00000163823	C	3.05362e-08	-0.469663	0.000152681	G	0	3	46164820	CCR1
3:46166734:C:T	eQTLcatalogue	Naranbhai_2015_neutrophil_CD16	ENSG00000163823	T	3.05054e-08	-0.469831	0.000152527	C	0	3	46166734	CCR1
3:46167911:G:GA	eQTLcatalogue	Naranbhai_2015_neutrophil_CD16	ENSG00000163823	G	8.03901e-08	-0.467023	0.000401951	GA	0	3	46167911	CCR1
3:46170086:A:G	eQTLcatalogue	Naranbhai_2015_neutrophil_CD16	ENSG00000163823	G	3.04562e-08	-0.470118	0.000152281	A	0	3	46170086	CCR1
3:46172072:C:T	eQTLcatalogue	Naranbhai_2015_neutrophil_CD16	ENSG00000163823	T	2.49366e-08	-0.47347	0.000124683	C	0	3	46172072	CCR1
3:46172903:A:G	eQTLcatalogue	Naranbhai_2015_neutrophil_CD16	ENSG00000163823	A	5.44294e-07	-0.413602	0.00272147	A	0	3	46172903	CCR1
3:46173446:A:C	eQTLcatalogue	Naranbhai_2015_neutrophil_CD16	ENSG00000163823	A	4.85704e-07	-0.416029	0.00242852	A	0	3	46173446	CCR1
3:46173936:A:G	eQTLcatalogue	Naranbhai_2015_neutrophil_CD16	ENSG00000163823	A	5.85106e-09	-0.525702	2.92553e-05	G	0	3	46173936	CCR1
3:46174395:C:G	eQTLcatalogue	Naranbhai_2015_neutrophil_CD16	ENSG00000163823	G	1.93498e-06	-0.426407	0.0096749	G	0	3	46174395	CCR1
3:46174694:A:G	eQTLcatalogue	Naranbhai_2015_neutrophil_CD16	ENSG00000163823	G	2.83719e-06	-0.420892	0.0141859	G	0	3	46174694	CCR1
3:46174936:C:G	eQTLcatalogue	Naranbhai_2015_neutrophil_CD16	ENSG00000163823	G	1.042e-08	-0.524698	5.21e-05	C	0	3	46174936	CCR1
3:46175976:C:T	eQTLcatalogue	Naranbhai_2015_neutrophil_CD16	ENSG00000163823	C	4.99747e-09	-0.541034	2.49874e-05	T	0	3	46175976	CCR1
3:46175980:C:T	eQTLcatalogue	Naranbhai_2015_neutrophil_CD16	ENSG00000163823	T	4.99731e-09	-0.541089	2.49866e-05	C	0	3	46175980	CCR1
3:46187522:A:G	eQTLcatalogue	Naranbhai_2015_neutrophil_CD16	ENSG00000163823	A	3.65469e-08	-0.509532	0.000182734	G	0	3	46187522	CCR1
3:46214685:A:C	eQTLcatalogue	Naranbhai_2015_neutrophil_CD16	ENSG00000163823	C	6.22183e-08	-0.483391	0.000311092	A	0	3	46214685	CCR1
3:46249139:A:AT	eQTLcatalogue	Naranbhai_2015_neutrophil_CD16	ENSG00000163823	AT	1.14307e-07	-0.47768	0.000571535	NA	NA	3	46249139	CCR1
3:46250348:C:T	eQTLcatalogue	Naranbhai_2015_neutrophil_CD16	ENSG00000163823	T	1.42256e-09	-0.543416	7.1128e-06	C	0	3	46250348	CCR1
3:46250652:C:T	eQTLcatalogue	Naranbhai_2015_neutrophil_CD16	ENSG00000163823	C	6.00456e-09	-0.515846	3.00228e-05	T	0	3	46250652	CCR1
3:46268830:C:CCT	eQTLcatalogue	Naranbhai_2015_neutrophil_CD16	ENSG00000163823	C	5.10386e-08	-0.481124	0.000255193	CCT	0	3	46268830	CCR1
3:46187522:A:G	eQTLcatalogue	Quach_2016_ge_monocyte_IAV	ENSG00000163823	A	1.1022e-07	-0.10564	0.0005511	G	0	3	46187522	CCR1
3:46214685:A:C	eQTLcatalogue	Quach_2016_ge_monocyte_IAV	ENSG00000163823	C	9.4853e-08	-0.104028	0.000474265	A	0	3	46214685	CCR1
3:46240826:A:T	eQTLcatalogue	Quach_2016_ge_monocyte_IAV	ENSG00000163823	A	4.3119e-06	0.0857142	0.0215595	T	0	3	46240826	CCR1
3:46249139:A:AT	eQTLcatalogue	Quach_2016_ge_monocyte_IAV	ENSG00000163823	AT	1.05566e-21	-0.157963	5.2783e-18	NA	NA	3	46249139	CCR1
3:46250348:C:T	eQTLcatalogue	Quach_2016_ge_monocyte_IAV	ENSG00000163823	T	9.29445e-06	-0.0907708	0.0464722	C	0	3	46250348	CCR1
3:46250652:C:T	eQTLcatalogue	Quach_2016_ge_monocyte_IAV	ENSG00000163823	C	9.29445e-06	-0.0907708	0.0464722	T	0	3	46250652	CCR1
3:46253979:A:C	eQTLcatalogue	Quach_2016_ge_monocyte_IAV	ENSG00000163823	A	6.10626e-07	0.0809809	0.00305313	C	0	3	46253979	CCR1
3:46279745:T:TA	eQTLcatalogue	Quach_2016_ge_monocyte_IAV	ENSG00000163823	T	9.7308e-08	-0.101043	0.00048654	TA	0	3	46279745	CCR1
3:46284496:A:G	eQTLcatalogue	Quach_2016_ge_monocyte_IAV	ENSG00000163823	G	6.63397e-06	-0.0877576	0.0331698	A	0	3	46284496	CCR1
3:46290335:G:T	eQTLcatalogue	Quach_2016_ge_monocyte_IAV	ENSG00000163823	T	8.97449e-06	-0.08838	0.0448724	G	0	3	46290335	CCR1
3:46291353:A:G	eQTLcatalogue	Quach_2016_ge_monocyte_IAV	ENSG00000163823	G	2.40713e-07	-0.0835986	0.00120357	A	0	3	46291353	CCR1
3:46292338:C:T	eQTLcatalogue	Quach_2016_ge_monocyte_IAV	ENSG00000163823	T	2.76931e-07	-0.0831408	0.00138466	C	0	3	46292338	CCR1
3:46295777:A:G	eQTLcatalogue	Quach_2016_ge_monocyte_IAV	ENSG00000163823	A	4.14903e-07	-0.0813967	0.00207451	G	0	3	46295777	CCR1
3:46249139:A:AT	eQTLcatalogue	Quach_2016_ge_monocyte_LPS	ENSG00000163823	AT	9.52506e-12	-0.188124	4.76253e-08	NA	NA	3	46249139	CCR1
3:45909682:T:TAA	eQTLcatalogue	Quach_2016_ge_monocyte_naive	ENSG00000163823	T	4.46202e-06	-0.0876268	0.0223101	NA	NA	3	45909682	CCR1
3:46016599:G:T	eQTLcatalogue	Quach_2016_ge_monocyte_naive	ENSG00000163823	T	1.69136e-07	-0.101614	0.00084568	G	0	3	46016599	CCR1
3:46142032:C:T	eQTLcatalogue	Quach_2016_ge_monocyte_naive	ENSG00000163823	T	1.10993e-06	-0.0977471	0.00554965	C	0	3	46142032	CCR1
3:46187522:A:G	eQTLcatalogue	Quach_2016_ge_monocyte_naive	ENSG00000163823	A	1.5731e-06	-0.111536	0.0078655	G	0	3	46187522	CCR1
3:46214685:A:C	eQTLcatalogue	Quach_2016_ge_monocyte_naive	ENSG00000163823	C	3.71743e-06	-0.105557	0.0185872	A	0	3	46214685	CCR1
3:46249139:A:AT	eQTLcatalogue	Quach_2016_ge_monocyte_naive	ENSG00000163823	AT	1.19357e-15	-0.159011	5.96785e-12	NA	NA	3	46249139	CCR1
3:46291287:A:G	eQTLcatalogue	Quach_2016_ge_monocyte_naive	ENSG00000163823	G	6.82112e-06	-0.0864815	0.0341056	A	0	3	46291287	CCR1
3:46292161:A:T	eQTLcatalogue	Quach_2016_ge_monocyte_naive	ENSG00000163823	A	8.89369e-06	-0.085214	0.0444684	T	0	3	46292161	CCR1
3:46292724:C:T	eQTLcatalogue	Quach_2016_ge_monocyte_naive	ENSG00000163823	T	8.64678e-06	-0.0855543	0.0432339	C	0	3	46292724	CCR1
3:46292810:C:T	eQTLcatalogue	Quach_2016_ge_monocyte_naive	ENSG00000163823	C	8.61585e-06	-0.0854637	0.0430792	T	0	3	46292810	CCR1
3:46293104:C:T	eQTLcatalogue	Quach_2016_ge_monocyte_naive	ENSG00000163823	T	8.66873e-06	-0.0854918	0.0433437	C	0	3	46293104	CCR1
3:46293299:A:G	eQTLcatalogue	Quach_2016_ge_monocyte_naive	ENSG00000163823	G	9.31189e-06	-0.085114	0.0465594	A	0	3	46293299	CCR1
3:46293490:A:C	eQTLcatalogue	Quach_2016_ge_monocyte_naive	ENSG00000163823	A	9.76961e-06	-0.0847412	0.048848	C	0	3	46293490	CCR1
3:46298442:G:GCA	eQTLcatalogue	Quach_2016_ge_monocyte_naive	ENSG00000163823	G	9.7015e-06	-0.0890911	0.0485075	NA	NA	3	46298442	CCR1
3:45940636:A:C	eQTLcatalogue	Quach_2016_ge_monocyte_Pam3CSK4	ENSG00000163823	A	2.37998e-06	-0.137112	0.0118999	C	0	3	45940636	CCR1
3:45945287:A:T	eQTLcatalogue	Quach_2016_ge_monocyte_Pam3CSK4	ENSG00000163823	T	1.51319e-06	-0.139811	0.00756595	A	0	3	45945287	CCR1
3:46049827:G:T	eQTLcatalogue	Quach_2016_ge_monocyte_Pam3CSK4	ENSG00000163823	G	4.13731e-06	-0.155852	0.0206866	T	0	3	46049827	CCR1
3:46050568:T:TA	eQTLcatalogue	Quach_2016_ge_monocyte_Pam3CSK4	ENSG00000163823	TA	5.38193e-06	-0.158265	0.0269096	NA	NA	3	46050568	CCR1
3:46051702:A:G	eQTLcatalogue	Quach_2016_ge_monocyte_Pam3CSK4	ENSG00000163823	G	4.12287e-06	-0.155883	0.0206143	A	0	3	46051702	CCR1
3:46051774:A:G	eQTLcatalogue	Quach_2016_ge_monocyte_Pam3CSK4	ENSG00000163823	G	4.12287e-06	-0.155883	0.0206143	A	0	3	46051774	CCR1
3:46051908:A:G	eQTLcatalogue	Quach_2016_ge_monocyte_Pam3CSK4	ENSG00000163823	A	4.12287e-06	-0.155883	0.0206143	G	0	3	46051908	CCR1
3:46052263:C:G	eQTLcatalogue	Quach_2016_ge_monocyte_Pam3CSK4	ENSG00000163823	G	4.1265e-06	-0.155876	0.0206325	C	0	3	46052263	CCR1
3:46055250:A:G	eQTLcatalogue	Quach_2016_ge_monocyte_Pam3CSK4	ENSG00000163823	G	4.13731e-06	-0.155852	0.0206866	A	0	3	46055250	CCR1
3:46055909:C:T	eQTLcatalogue	Quach_2016_ge_monocyte_Pam3CSK4	ENSG00000163823	C	4.14173e-06	-0.155817	0.0207087	T	0	3	46055909	CCR1
3:46056162:A:G	eQTLcatalogue	Quach_2016_ge_monocyte_Pam3CSK4	ENSG00000163823	G	4.14424e-06	-0.155816	0.0207212	A	0	3	46056162	CCR1
3:46056911:A:T	eQTLcatalogue	Quach_2016_ge_monocyte_Pam3CSK4	ENSG00000163823	T	3.88323e-06	-0.156381	0.0194162	A	0	3	46056911	CCR1
3:46057233:A:C	eQTLcatalogue	Quach_2016_ge_monocyte_Pam3CSK4	ENSG00000163823	C	4.12929e-06	-0.155853	0.0206465	NA	NA	3	46057233	CCR1
3:46057867:A:G	eQTLcatalogue	Quach_2016_ge_monocyte_Pam3CSK4	ENSG00000163823	A	4.13849e-06	-0.155841	0.0206924	G	0	3	46057867	CCR1
3:46059484:C:T	eQTLcatalogue	Quach_2016_ge_monocyte_Pam3CSK4	ENSG00000163823	T	4.13731e-06	-0.155852	0.0206866	C	0	3	46059484	CCR1
3:46061304:A:G	eQTLcatalogue	Quach_2016_ge_monocyte_Pam3CSK4	ENSG00000163823	A	4.13731e-06	-0.155852	0.0206866	G	0	3	46061304	CCR1
3:46061840:A:G	eQTLcatalogue	Quach_2016_ge_monocyte_Pam3CSK4	ENSG00000163823	A	4.13731e-06	-0.155852	0.0206866	G	0	3	46061840	CCR1
3:46061997:C:T	eQTLcatalogue	Quach_2016_ge_monocyte_Pam3CSK4	ENSG00000163823	T	4.13731e-06	-0.155852	0.0206866	C	0	3	46061997	CCR1
3:46063329:C:T	eQTLcatalogue	Quach_2016_ge_monocyte_Pam3CSK4	ENSG00000163823	T	4.13731e-06	-0.155852	0.0206866	C	0	3	46063329	CCR1
3:46063753:C:T	eQTLcatalogue	Quach_2016_ge_monocyte_Pam3CSK4	ENSG00000163823	T	4.13731e-06	-0.155852	0.0206866	C	0	3	46063753	CCR1
3:46064618:C:G	eQTLcatalogue	Quach_2016_ge_monocyte_Pam3CSK4	ENSG00000163823	G	4.13731e-06	-0.155852	0.0206866	C	0	3	46064618	CCR1
3:46065763:A:G	eQTLcatalogue	Quach_2016_ge_monocyte_Pam3CSK4	ENSG00000163823	G	4.13731e-06	-0.155852	0.0206866	A	0	3	46065763	CCR1
3:46065963:A:G	eQTLcatalogue	Quach_2016_ge_monocyte_Pam3CSK4	ENSG00000163823	G	4.13731e-06	-0.155852	0.0206866	A	0	3	46065963	CCR1
3:46068473:A:G	eQTLcatalogue	Quach_2016_ge_monocyte_Pam3CSK4	ENSG00000163823	A	4.13745e-06	-0.155853	0.0206872	G	0	3	46068473	CCR1
3:46069573:A:C	eQTLcatalogue	Quach_2016_ge_monocyte_Pam3CSK4	ENSG00000163823	A	4.12258e-06	-0.155884	0.0206129	C	0	3	46069573	CCR1
3:46070337:C:G	eQTLcatalogue	Quach_2016_ge_monocyte_Pam3CSK4	ENSG00000163823	C	4.12016e-06	-0.156067	0.0206008	G	0	3	46070337	CCR1
3:46070353:A:C	eQTLcatalogue	Quach_2016_ge_monocyte_Pam3CSK4	ENSG00000163823	A	4.12016e-06	-0.156067	0.0206008	C	0	3	46070353	CCR1
3:46071763:C:T	eQTLcatalogue	Quach_2016_ge_monocyte_Pam3CSK4	ENSG00000163823	T	4.10944e-06	-0.155974	0.0205472	C	0	3	46071763	CCR1
3:46071868:A:G	eQTLcatalogue	Quach_2016_ge_monocyte_Pam3CSK4	ENSG00000163823	A	4.11151e-06	-0.155979	0.0205576	G	0	3	46071868	CCR1
3:46072630:C:T	eQTLcatalogue	Quach_2016_ge_monocyte_Pam3CSK4	ENSG00000163823	C	4.11991e-06	-0.155974	0.0205996	T	0	3	46072630	CCR1
3:46072704:A:G	eQTLcatalogue	Quach_2016_ge_monocyte_Pam3CSK4	ENSG00000163823	G	4.12209e-06	-0.155969	0.0206104	A	0	3	46072704	CCR1
3:46072768:A:G	eQTLcatalogue	Quach_2016_ge_monocyte_Pam3CSK4	ENSG00000163823	G	4.12144e-06	-0.155972	0.0206072	A	0	3	46072768	CCR1
3:46072839:C:T	eQTLcatalogue	Quach_2016_ge_monocyte_Pam3CSK4	ENSG00000163823	C	4.12191e-06	-0.155971	0.0206096	T	0	3	46072839	CCR1
3:46073314:C:T	eQTLcatalogue	Quach_2016_ge_monocyte_Pam3CSK4	ENSG00000163823	T	4.12168e-06	-0.15597	0.0206084	C	0	3	46073314	CCR1
3:46073923:A:G	eQTLcatalogue	Quach_2016_ge_monocyte_Pam3CSK4	ENSG00000163823	A	4.12859e-06	-0.155957	0.020643	G	0	3	46073923	CCR1
3:46074588:G:GT	eQTLcatalogue	Quach_2016_ge_monocyte_Pam3CSK4	ENSG00000163823	G	4.30167e-06	-0.155868	0.0215083	GT	0	3	46074588	CCR1
3:46074711:A:G	eQTLcatalogue	Quach_2016_ge_monocyte_Pam3CSK4	ENSG00000163823	G	4.13198e-06	-0.15595	0.0206599	A	0	3	46074711	CCR1
3:46074858:A:G	eQTLcatalogue	Quach_2016_ge_monocyte_Pam3CSK4	ENSG00000163823	G	4.13115e-06	-0.15595	0.0206558	A	0	3	46074858	CCR1
3:46075090:A:C	eQTLcatalogue	Quach_2016_ge_monocyte_Pam3CSK4	ENSG00000163823	A	4.13299e-06	-0.155946	0.020665	C	0	3	46075090	CCR1
3:46077332:A:G	eQTLcatalogue	Quach_2016_ge_monocyte_Pam3CSK4	ENSG00000163823	A	4.12035e-06	-0.155953	0.0206018	G	0	3	46077332	CCR1
3:46094462:A:G	eQTLcatalogue	Quach_2016_ge_monocyte_Pam3CSK4	ENSG00000163823	A	3.45175e-06	-0.138642	0.0172587	G	0	3	46094462	CCR1
3:46141844:A:G	eQTLcatalogue	Quach_2016_ge_monocyte_Pam3CSK4	ENSG00000163823	G	1.59986e-06	-0.162134	0.0079993	A	0	3	46141844	CCR1
3:46142032:C:T	eQTLcatalogue	Quach_2016_ge_monocyte_Pam3CSK4	ENSG00000163823	T	3.73517e-06	-0.152135	0.0186759	C	0	3	46142032	CCR1
3:46249139:A:AT	eQTLcatalogue	Quach_2016_ge_monocyte_Pam3CSK4	ENSG00000163823	AT	1.47517e-13	-0.243914	7.37585e-10	NA	NA	3	46249139	CCR1
3:46250374:C:T	eQTLcatalogue	Quach_2016_ge_monocyte_Pam3CSK4	ENSG00000163823	T	8.89221e-06	0.198145	0.0444611	C	0	3	46250374	CCR1
3:46253789:C:T	eQTLcatalogue	Quach_2016_ge_monocyte_Pam3CSK4	ENSG00000163823	T	7.82809e-06	0.199324	0.0391405	C	0	3	46253789	CCR1
3:46142032:C:T	eQTLcatalogue	Quach_2016_ge_monocyte_R848	ENSG00000163823	T	8.87391e-06	-0.107584	0.0443696	C	0	3	46142032	CCR1
3:46187522:A:G	eQTLcatalogue	Quach_2016_ge_monocyte_R848	ENSG00000163823	A	3.89655e-06	-0.12868	0.0194828	G	0	3	46187522	CCR1
3:46214685:A:C	eQTLcatalogue	Quach_2016_ge_monocyte_R848	ENSG00000163823	C	4.7406e-06	-0.12493	0.023703	A	0	3	46214685	CCR1
3:46240826:A:T	eQTLcatalogue	Quach_2016_ge_monocyte_R848	ENSG00000163823	A	6.3495e-06	0.118446	0.0317475	T	0	3	46240826	CCR1
3:46249139:A:AT	eQTLcatalogue	Quach_2016_ge_monocyte_R848	ENSG00000163823	AT	9.30886e-14	-0.182432	4.65443e-10	NA	NA	3	46249139	CCR1
3:46253979:A:C	eQTLcatalogue	Quach_2016_ge_monocyte_R848	ENSG00000163823	A	4.15833e-06	0.106395	0.0207917	C	0	3	46253979	CCR1
3:46291353:A:G	eQTLcatalogue	Quach_2016_ge_monocyte_R848	ENSG00000163823	G	9.83146e-06	-0.099642	0.0491573	A	0	3	46291353	CCR1
3:45855172:C:T	eQTLcatalogue	TwinsUK_ge_blood	ENSG00000163823	T	3.51724e-06	-0.179079	0.0175862	T	0	3	45855172	CCR1
3:45862837:C:T	eQTLcatalogue	TwinsUK_ge_blood	ENSG00000163823	T	5.5661e-06	-0.176045	0.0278305	T	0	3	45862837	CCR1
3:45877712:A:G	eQTLcatalogue	TwinsUK_ge_blood	ENSG00000163823	G	7.65668e-06	-0.174032	0.0382834	G	0	3	45877712	CCR1
3:45884003:C:T	eQTLcatalogue	TwinsUK_ge_blood	ENSG00000163823	T	4.65185e-06	-0.170537	0.0232593	T	0	3	45884003	CCR1
3:45885360:C:T	eQTLcatalogue	TwinsUK_ge_blood	ENSG00000163823	C	4.65185e-06	-0.170537	0.0232593	C	0	3	45885360	CCR1
3:45900369:A:G	eQTLcatalogue	TwinsUK_ge_blood	ENSG00000163823	G	4.65185e-06	-0.170537	0.0232593	G	0	3	45900369	CCR1
3:45902963:A:G	eQTLcatalogue	TwinsUK_ge_blood	ENSG00000163823	A	4.65185e-06	-0.170537	0.0232593	A	0	3	45902963	CCR1
3:45908148:C:T	eQTLcatalogue	TwinsUK_ge_blood	ENSG00000163823	C	4.65185e-06	-0.170537	0.0232593	C	0	3	45908148	CCR1
3:45962802:C:T	eQTLcatalogue	TwinsUK_ge_blood	ENSG00000163823	T	3.95411e-06	-0.20579	0.0197705	C	0	3	45962802	CCR1
3:46175976:C:T	eQTLcatalogue	TwinsUK_ge_blood	ENSG00000163823	C	2.14454e-06	-0.218439	0.0107227	T	0	3	46175976	CCR1
3:46175980:C:T	eQTLcatalogue	TwinsUK_ge_blood	ENSG00000163823	T	2.14454e-06	-0.218439	0.0107227	C	0	3	46175980	CCR1
3:46187522:A:G	eQTLcatalogue	TwinsUK_ge_blood	ENSG00000163823	A	1.8562e-13	-0.291288	9.281e-10	G	0	3	46187522	CCR1
3:46214685:A:C	eQTLcatalogue	TwinsUK_ge_blood	ENSG00000163823	C	1.09272e-13	-0.29022	5.4636e-10	A	0	3	46214685	CCR1
3:46250348:C:T	eQTLcatalogue	TwinsUK_ge_blood	ENSG00000163823	T	2.53043e-16	-0.323505	1.26522e-12	C	0	3	46250348	CCR1
3:46250652:C:T	eQTLcatalogue	TwinsUK_ge_blood	ENSG00000163823	C	2.53043e-16	-0.323505	1.26522e-12	T	0	3	46250652	CCR1
3:45951678:C:T	eQTLcatalogue	TwinsUK_ge_LCL	ENSG00000163823	T	4.39337e-06	-0.146292	0.0219668	T	0	3	45951678	CCR1
3:46077390:C:T	eQTLcatalogue	TwinsUK_ge_LCL	ENSG00000163823	T	9.88636e-06	0.209944	0.0494318	C	0	3	46077390	CCR1
3:46078292:C:T	eQTLcatalogue	TwinsUK_ge_LCL	ENSG00000163823	C	9.88636e-06	0.209944	0.0494318	T	0	3	46078292	CCR1
3:46079871:A:G	eQTLcatalogue	TwinsUK_ge_LCL	ENSG00000163823	A	9.88636e-06	0.209944	0.0494318	G	0	3	46079871	CCR1
3:46080024:A:T	eQTLcatalogue	TwinsUK_ge_LCL	ENSG00000163823	A	9.88636e-06	0.209944	0.0494318	T	0	3	46080024	CCR1
3:46080176:A:T	eQTLcatalogue	TwinsUK_ge_LCL	ENSG00000163823	T	9.88636e-06	0.209944	0.0494318	A	0	3	46080176	CCR1
3:46080912:C:T	eQTLcatalogue	TwinsUK_ge_LCL	ENSG00000163823	C	9.88636e-06	0.209944	0.0494318	T	0	3	46080912	CCR1
3:46081108:A:T	eQTLcatalogue	TwinsUK_ge_LCL	ENSG00000163823	A	9.88636e-06	0.209944	0.0494318	T	0	3	46081108	CCR1
3:46081333:C:T	eQTLcatalogue	TwinsUK_ge_LCL	ENSG00000163823	T	9.88636e-06	0.209944	0.0494318	C	0	3	46081333	CCR1
3:46081707:C:T	eQTLcatalogue	TwinsUK_ge_LCL	ENSG00000163823	C	9.88636e-06	0.209944	0.0494318	T	0	3	46081707	CCR1
3:46083201:G:T	eQTLcatalogue	TwinsUK_ge_LCL	ENSG00000163823	T	9.88636e-06	0.209944	0.0494318	G	0	3	46083201	CCR1
3:46083357:C:G	eQTLcatalogue	TwinsUK_ge_LCL	ENSG00000163823	G	9.88636e-06	0.209944	0.0494318	C	0	3	46083357	CCR1
3:46083634:A:G	eQTLcatalogue	TwinsUK_ge_LCL	ENSG00000163823	G	9.88636e-06	0.209944	0.0494318	A	0	3	46083634	CCR1
3:46083941:G:T	eQTLcatalogue	TwinsUK_ge_LCL	ENSG00000163823	G	9.88636e-06	0.209944	0.0494318	T	0	3	46083941	CCR1
3:46084372:A:C	eQTLcatalogue	TwinsUK_ge_LCL	ENSG00000163823	A	9.88636e-06	0.209944	0.0494318	C	0	3	46084372	CCR1
3:46084461:A:G	eQTLcatalogue	TwinsUK_ge_LCL	ENSG00000163823	A	9.88636e-06	0.209944	0.0494318	G	0	3	46084461	CCR1
3:46084742:A:G	eQTLcatalogue	TwinsUK_ge_LCL	ENSG00000163823	G	9.88636e-06	0.209944	0.0494318	A	0	3	46084742	CCR1
3:46084949:A:C	eQTLcatalogue	TwinsUK_ge_LCL	ENSG00000163823	C	9.88636e-06	0.209944	0.0494318	A	0	3	46084949	CCR1
3:46085321:A:G	eQTLcatalogue	TwinsUK_ge_LCL	ENSG00000163823	A	9.88636e-06	0.209944	0.0494318	G	0	3	46085321	CCR1
3:46086083:A:G	eQTLcatalogue	TwinsUK_ge_LCL	ENSG00000163823	A	9.88636e-06	0.209944	0.0494318	G	0	3	46086083	CCR1
3:46088282:C:T	eQTLcatalogue	TwinsUK_ge_LCL	ENSG00000163823	T	9.88636e-06	0.209944	0.0494318	C	0	3	46088282	CCR1
3:46088336:G:T	eQTLcatalogue	TwinsUK_ge_LCL	ENSG00000163823	G	9.88636e-06	0.209944	0.0494318	T	0	3	46088336	CCR1
3:46089341:C:G	eQTLcatalogue	TwinsUK_ge_LCL	ENSG00000163823	G	9.88636e-06	0.209944	0.0494318	C	0	3	46089341	CCR1
3:46090013:A:G	eQTLcatalogue	TwinsUK_ge_LCL	ENSG00000163823	G	9.88636e-06	0.209944	0.0494318	A	0	3	46090013	CCR1
3:46090477:A:G	eQTLcatalogue	TwinsUK_ge_LCL	ENSG00000163823	G	9.88636e-06	0.209944	0.0494318	A	0	3	46090477	CCR1
3:46090557:A:G	eQTLcatalogue	TwinsUK_ge_LCL	ENSG00000163823	A	9.88636e-06	0.209944	0.0494318	G	0	3	46090557	CCR1
3:46090622:A:G	eQTLcatalogue	TwinsUK_ge_LCL	ENSG00000163823	A	9.88636e-06	0.209944	0.0494318	G	0	3	46090622	CCR1
3:46174331:C:T	eQTLcatalogue	TwinsUK_ge_LCL	ENSG00000163823	T	1.77215e-06	0.239389	0.00886075	C	0	3	46174331	CCR1
3:46174605:A:G	eQTLcatalogue	TwinsUK_ge_LCL	ENSG00000163823	A	1.77215e-06	0.239389	0.00886075	G	0	3	46174605	CCR1
3:46177096:A:G	eQTLcatalogue	TwinsUK_ge_LCL	ENSG00000163823	G	8.52057e-07	0.248695	0.00426028	A	0	3	46177096	CCR1
3:46177864:C:T	eQTLcatalogue	TwinsUK_ge_LCL	ENSG00000163823	T	7.12837e-08	0.278218	0.000356418	C	0	3	46177864	CCR1
3:46177992:C:T	eQTLcatalogue	TwinsUK_ge_LCL	ENSG00000163823	T	2.21731e-08	0.296564	0.000110865	C	0	3	46177992	CCR1
3:46178538:A:G	eQTLcatalogue	TwinsUK_ge_LCL	ENSG00000163823	A	5.91703e-10	0.345808	2.95851e-06	G	0	3	46178538	CCR1
3:46179481:A:G	eQTLcatalogue	TwinsUK_ge_LCL	ENSG00000163823	A	7.03178e-11	0.367325	3.51589e-07	G	0	3	46179481	CCR1
3:46180416:C:T	eQTLcatalogue	TwinsUK_ge_LCL	ENSG00000163823	C	2.31775e-10	0.366264	1.15887e-06	T	0	3	46180416	CCR1
3:46181974:C:T	eQTLcatalogue	TwinsUK_ge_LCL	ENSG00000163823	C	6.14067e-11	0.366313	3.07034e-07	NA	NA	3	46181974	CCR1
3:46183560:G:T	eQTLcatalogue	TwinsUK_ge_LCL	ENSG00000163823	T	1.57293e-10	0.360796	7.86465e-07	G	0	3	46183560	CCR1
3:46183561:C:T	eQTLcatalogue	TwinsUK_ge_LCL	ENSG00000163823	T	1.57293e-10	0.360796	7.86465e-07	C	0	3	46183561	CCR1
3:46184620:C:G	eQTLcatalogue	TwinsUK_ge_LCL	ENSG00000163823	C	5.6435e-11	0.366984	2.82175e-07	G	0	3	46184620	CCR1
3:46184639:C:G	eQTLcatalogue	TwinsUK_ge_LCL	ENSG00000163823	G	5.6435e-11	0.366984	2.82175e-07	C	0	3	46184639	CCR1
3:46184680:C:T	eQTLcatalogue	TwinsUK_ge_LCL	ENSG00000163823	C	5.6435e-11	0.366984	2.82175e-07	T	0	3	46184680	CCR1
3:46184725:C:G	eQTLcatalogue	TwinsUK_ge_LCL	ENSG00000163823	C	5.6435e-11	0.366984	2.82175e-07	G	0	3	46184725	CCR1
3:46186310:A:C	eQTLcatalogue	TwinsUK_ge_LCL	ENSG00000163823	C	4.7342e-10	0.345766	2.3671e-06	A	0	3	46186310	CCR1
3:46186323:C:T	eQTLcatalogue	TwinsUK_ge_LCL	ENSG00000163823	T	5.6435e-11	0.366984	2.82175e-07	C	0	3	46186323	CCR1
3:46186638:C:T	eQTLcatalogue	TwinsUK_ge_LCL	ENSG00000163823	T	5.6435e-11	0.366984	2.82175e-07	C	0	3	46186638	CCR1
3:46186838:A:G	eQTLcatalogue	TwinsUK_ge_LCL	ENSG00000163823	A	5.6435e-11	0.366984	2.82175e-07	G	0	3	46186838	CCR1
3:46187118:A:G	eQTLcatalogue	TwinsUK_ge_LCL	ENSG00000163823	G	5.6435e-11	0.366984	2.82175e-07	A	0	3	46187118	CCR1
3:46187706:C:T	eQTLcatalogue	TwinsUK_ge_LCL	ENSG00000163823	C	1.50018e-10	0.35712	7.5009e-07	T	0	3	46187706	CCR1
3:46188753:A:G	eQTLcatalogue	TwinsUK_ge_LCL	ENSG00000163823	G	5.6435e-11	0.366984	2.82175e-07	A	0	3	46188753	CCR1
3:46189448:A:G	eQTLcatalogue	TwinsUK_ge_LCL	ENSG00000163823	A	5.6435e-11	0.366984	2.82175e-07	G	0	3	46189448	CCR1
3:46189490:C:T	eQTLcatalogue	TwinsUK_ge_LCL	ENSG00000163823	T	5.6435e-11	0.366984	2.82175e-07	C	0	3	46189490	CCR1
3:46189772:A:C	eQTLcatalogue	TwinsUK_ge_LCL	ENSG00000163823	A	5.6435e-11	0.366984	2.82175e-07	C	0	3	46189772	CCR1
3:46189924:C:T	eQTLcatalogue	TwinsUK_ge_LCL	ENSG00000163823	C	5.6435e-11	0.366984	2.82175e-07	T	0	3	46189924	CCR1
3:46190064:A:G	eQTLcatalogue	TwinsUK_ge_LCL	ENSG00000163823	A	5.6435e-11	0.366984	2.82175e-07	G	0	3	46190064	CCR1
3:46190155:A:G	eQTLcatalogue	TwinsUK_ge_LCL	ENSG00000163823	G	5.6435e-11	0.366984	2.82175e-07	A	0	3	46190155	CCR1
3:46190327:C:G	eQTLcatalogue	TwinsUK_ge_LCL	ENSG00000163823	G	5.6435e-11	0.366984	2.82175e-07	C	0	3	46190327	CCR1
3:46190374:C:T	eQTLcatalogue	TwinsUK_ge_LCL	ENSG00000163823	T	1.2228e-11	0.387553	6.114e-08	C	0	3	46190374	CCR1
3:46191026:A:G	eQTLcatalogue	TwinsUK_ge_LCL	ENSG00000163823	A	5.40791e-11	0.369425	2.70396e-07	G	0	3	46191026	CCR1
3:46191413:A:C	eQTLcatalogue	TwinsUK_ge_LCL	ENSG00000163823	C	4.7342e-10	0.345766	2.3671e-06	A	0	3	46191413	CCR1
3:46191650:A:T	eQTLcatalogue	TwinsUK_ge_LCL	ENSG00000163823	A	5.6435e-11	0.366984	2.82175e-07	T	0	3	46191650	CCR1
3:46192785:C:T	eQTLcatalogue	TwinsUK_ge_LCL	ENSG00000163823	C	5.6435e-11	0.366984	2.82175e-07	T	0	3	46192785	CCR1
3:46194127:G:T	eQTLcatalogue	TwinsUK_ge_LCL	ENSG00000163823	G	5.6435e-11	0.366984	2.82175e-07	NA	NA	3	46194127	CCR1
3:46194528:C:T	eQTLcatalogue	TwinsUK_ge_LCL	ENSG00000163823	T	4.7342e-10	0.345766	2.3671e-06	C	0	3	46194528	CCR1
3:46194589:A:C	eQTLcatalogue	TwinsUK_ge_LCL	ENSG00000163823	C	4.7342e-10	0.345766	2.3671e-06	A	0	3	46194589	CCR1
3:46194769:A:G	eQTLcatalogue	TwinsUK_ge_LCL	ENSG00000163823	G	3.58708e-11	0.368488	1.79354e-07	A	0	3	46194769	CCR1
3:46195402:C:T	eQTLcatalogue	TwinsUK_ge_LCL	ENSG00000163823	C	5.6435e-11	0.366984	2.82175e-07	T	0	3	46195402	CCR1
3:46195881:A:G	eQTLcatalogue	TwinsUK_ge_LCL	ENSG00000163823	A	5.6435e-11	0.366984	2.82175e-07	G	0	3	46195881	CCR1
3:46197286:C:T	eQTLcatalogue	TwinsUK_ge_LCL	ENSG00000163823	C	5.6435e-11	0.366984	2.82175e-07	T	0	3	46197286	CCR1
3:46198071:A:G	eQTLcatalogue	TwinsUK_ge_LCL	ENSG00000163823	G	5.6435e-11	0.366984	2.82175e-07	A	0	3	46198071	CCR1
3:46198173:A:T	eQTLcatalogue	TwinsUK_ge_LCL	ENSG00000163823	T	5.6435e-11	0.366984	2.82175e-07	A	0	3	46198173	CCR1
3:46198376:A:C	eQTLcatalogue	TwinsUK_ge_LCL	ENSG00000163823	A	5.6435e-11	0.366984	2.82175e-07	C	0	3	46198376	CCR1
3:46198388:C:G	eQTLcatalogue	TwinsUK_ge_LCL	ENSG00000163823	G	5.6435e-11	0.366984	2.82175e-07	C	0	3	46198388	CCR1
3:46199680:C:G	eQTLcatalogue	TwinsUK_ge_LCL	ENSG00000163823	G	4.7342e-10	0.345766	2.3671e-06	C	0	3	46199680	CCR1
3:46200860:C:T	eQTLcatalogue	TwinsUK_ge_LCL	ENSG00000163823	T	4.7342e-10	0.345766	2.3671e-06	C	0	3	46200860	CCR1
3:46200925:A:T	eQTLcatalogue	TwinsUK_ge_LCL	ENSG00000163823	T	4.84192e-09	0.335252	2.42096e-05	A	0	3	46200925	CCR1
3:46200926:C:G	eQTLcatalogue	TwinsUK_ge_LCL	ENSG00000163823	G	1.72902e-09	0.348742	8.6451e-06	C	0	3	46200926	CCR1
3:46201875:C:G	eQTLcatalogue	TwinsUK_ge_LCL	ENSG00000163823	C	5.6435e-11	0.366984	2.82175e-07	G	0	3	46201875	CCR1
3:46202212:A:G	eQTLcatalogue	TwinsUK_ge_LCL	ENSG00000163823	G	5.6435e-11	0.366984	2.82175e-07	A	0	3	46202212	CCR1
3:46202237:C:T	eQTLcatalogue	TwinsUK_ge_LCL	ENSG00000163823	C	2.62687e-10	0.3652	1.31344e-06	T	0	3	46202237	CCR1
3:46202238:A:G	eQTLcatalogue	TwinsUK_ge_LCL	ENSG00000163823	A	1.63523e-11	0.383293	8.17615e-08	G	0	3	46202238	CCR1
3:46202778:C:T	eQTLcatalogue	TwinsUK_ge_LCL	ENSG00000163823	T	5.6435e-11	0.366984	2.82175e-07	C	0	3	46202778	CCR1
3:46204379:C:T	eQTLcatalogue	TwinsUK_ge_LCL	ENSG00000163823	C	5.6435e-11	0.366984	2.82175e-07	T	0	3	46204379	CCR1
3:46206999:G:T	eQTLcatalogue	TwinsUK_ge_LCL	ENSG00000163823	G	5.6435e-11	0.366984	2.82175e-07	T	0	3	46206999	CCR1
3:46208783:C:T	eQTLcatalogue	TwinsUK_ge_LCL	ENSG00000163823	T	5.6435e-11	0.366984	2.82175e-07	C	0	3	46208783	CCR1
3:46208858:C:T	eQTLcatalogue	TwinsUK_ge_LCL	ENSG00000163823	T	4.7342e-10	0.345766	2.3671e-06	C	0	3	46208858	CCR1
3:46209427:C:T	eQTLcatalogue	TwinsUK_ge_LCL	ENSG00000163823	T	5.6435e-11	0.366984	2.82175e-07	C	0	3	46209427	CCR1
3:46210512:G:T	eQTLcatalogue	TwinsUK_ge_LCL	ENSG00000163823	G	5.6435e-11	0.366984	2.82175e-07	T	0	3	46210512	CCR1
3:46211060:A:G	eQTLcatalogue	TwinsUK_ge_LCL	ENSG00000163823	G	5.6435e-11	0.366984	2.82175e-07	A	0	3	46211060	CCR1
3:46213594:A:G	eQTLcatalogue	TwinsUK_ge_LCL	ENSG00000163823	A	5.6435e-11	0.366984	2.82175e-07	G	0	3	46213594	CCR1
3:46215107:A:G	eQTLcatalogue	TwinsUK_ge_LCL	ENSG00000163823	G	4.7342e-10	0.345766	2.3671e-06	A	0	3	46215107	CCR1
3:46215710:C:T	eQTLcatalogue	TwinsUK_ge_LCL	ENSG00000163823	C	4.7342e-10	0.345766	2.3671e-06	T	0	3	46215710	CCR1
3:46216084:A:G	eQTLcatalogue	TwinsUK_ge_LCL	ENSG00000163823	G	4.7342e-10	0.345766	2.3671e-06	A	0	3	46216084	CCR1
3:46216245:A:G	eQTLcatalogue	TwinsUK_ge_LCL	ENSG00000163823	A	5.6435e-11	0.366984	2.82175e-07	G	0	3	46216245	CCR1
3:46216624:C:T	eQTLcatalogue	TwinsUK_ge_LCL	ENSG00000163823	C	4.7342e-10	0.345766	2.3671e-06	T	0	3	46216624	CCR1
3:46216969:A:T	eQTLcatalogue	TwinsUK_ge_LCL	ENSG00000163823	A	5.6435e-11	0.366984	2.82175e-07	T	0	3	46216969	CCR1
3:46217740:A:G	eQTLcatalogue	TwinsUK_ge_LCL	ENSG00000163823	G	5.6435e-11	0.366984	2.82175e-07	A	0	3	46217740	CCR1
3:46219833:A:C	eQTLcatalogue	TwinsUK_ge_LCL	ENSG00000163823	C	5.6435e-11	0.366984	2.82175e-07	A	0	3	46219833	CCR1
3:46220500:C:T	eQTLcatalogue	TwinsUK_ge_LCL	ENSG00000163823	C	5.6435e-11	0.366984	2.82175e-07	T	0	3	46220500	CCR1
3:46220506:G:T	eQTLcatalogue	TwinsUK_ge_LCL	ENSG00000163823	T	5.6435e-11	0.366984	2.82175e-07	G	0	3	46220506	CCR1
3:46220682:A:G	eQTLcatalogue	TwinsUK_ge_LCL	ENSG00000163823	G	4.7342e-10	0.345766	2.3671e-06	A	0	3	46220682	CCR1
3:46221531:C:T	eQTLcatalogue	TwinsUK_ge_LCL	ENSG00000163823	T	5.6435e-11	0.366984	2.82175e-07	C	0	3	46221531	CCR1
3:46222037:A:G	eQTLcatalogue	TwinsUK_ge_LCL	ENSG00000163823	A	1.52104e-06	0.330609	0.0076052	G	0	3	46222037	CCR1
3:46222236:C:T	eQTLcatalogue	TwinsUK_ge_LCL	ENSG00000163823	C	5.6435e-11	0.366984	2.82175e-07	NA	NA	3	46222236	CCR1
3:46224850:C:T	eQTLcatalogue	TwinsUK_ge_LCL	ENSG00000163823	C	5.6435e-11	0.366984	2.82175e-07	T	0	3	46224850	CCR1
3:46225216:G:T	eQTLcatalogue	TwinsUK_ge_LCL	ENSG00000163823	G	5.6435e-11	0.366984	2.82175e-07	T	0	3	46225216	CCR1
3:46225995:A:C	eQTLcatalogue	TwinsUK_ge_LCL	ENSG00000163823	A	5.6435e-11	0.366984	2.82175e-07	C	0	3	46225995	CCR1
3:46226165:C:T	eQTLcatalogue	TwinsUK_ge_LCL	ENSG00000163823	T	3.31949e-10	0.341436	1.65975e-06	C	0	3	46226165	CCR1
3:46226646:C:T	eQTLcatalogue	TwinsUK_ge_LCL	ENSG00000163823	T	3.31949e-10	0.341436	1.65975e-06	C	0	3	46226646	CCR1
3:46226725:A:G	eQTLcatalogue	TwinsUK_ge_LCL	ENSG00000163823	G	5.6435e-11	0.366984	2.82175e-07	A	0	3	46226725	CCR1
3:46226769:A:G	eQTLcatalogue	TwinsUK_ge_LCL	ENSG00000163823	A	3.31949e-10	0.341436	1.65975e-06	G	0	3	46226769	CCR1
3:46227171:G:T	eQTLcatalogue	TwinsUK_ge_LCL	ENSG00000163823	T	4.10296e-11	0.361612	2.05148e-07	G	0	3	46227171	CCR1
3:46232132:C:T	eQTLcatalogue	TwinsUK_ge_LCL	ENSG00000163823	C	5.6435e-11	0.366984	2.82175e-07	T	0	3	46232132	CCR1
3:46232765:A:G	eQTLcatalogue	TwinsUK_ge_LCL	ENSG00000163823	A	5.6435e-11	0.366984	2.82175e-07	G	0	3	46232765	CCR1
3:46233690:A:G	eQTLcatalogue	TwinsUK_ge_LCL	ENSG00000163823	A	5.6435e-11	0.366984	2.82175e-07	G	0	3	46233690	CCR1
3:46234467:C:T	eQTLcatalogue	TwinsUK_ge_LCL	ENSG00000163823	C	5.6435e-11	0.366984	2.82175e-07	T	0	3	46234467	CCR1
3:46235201:C:T	eQTLcatalogue	TwinsUK_ge_LCL	ENSG00000163823	C	5.6435e-11	0.366984	2.82175e-07	T	0	3	46235201	CCR1
3:46239649:C:T	eQTLcatalogue	TwinsUK_ge_LCL	ENSG00000163823	C	5.6435e-11	0.366984	2.82175e-07	T	0	3	46239649	CCR1
3:46240172:G:T	eQTLcatalogue	TwinsUK_ge_LCL	ENSG00000163823	T	5.6435e-11	0.366984	2.82175e-07	G	0	3	46240172	CCR1
3:46240826:A:T	eQTLcatalogue	TwinsUK_ge_LCL	ENSG00000163823	A	3.31949e-10	0.341436	1.65975e-06	T	0	3	46240826	CCR1
3:46241529:C:G	eQTLcatalogue	TwinsUK_ge_LCL	ENSG00000163823	G	2.92335e-10	0.351673	1.46168e-06	C	0	3	46241529	CCR1
3:46242477:C:T	eQTLcatalogue	TwinsUK_ge_LCL	ENSG00000163823	T	6.80756e-11	0.355784	3.40378e-07	C	0	3	46242477	CCR1
3:46242616:C:T	eQTLcatalogue	TwinsUK_ge_LCL	ENSG00000163823	C	6.80756e-11	0.355784	3.40378e-07	T	0	3	46242616	CCR1
3:46242785:C:T	eQTLcatalogue	TwinsUK_ge_LCL	ENSG00000163823	T	3.31949e-10	0.341436	1.65975e-06	C	0	3	46242785	CCR1
3:46244273:C:T	eQTLcatalogue	TwinsUK_ge_LCL	ENSG00000163823	C	5.6435e-11	0.366984	2.82175e-07	T	0	3	46244273	CCR1
3:46246816:A:G	eQTLcatalogue	TwinsUK_ge_LCL	ENSG00000163823	A	5.6435e-11	0.366984	2.82175e-07	G	0	3	46246816	CCR1
3:46246953:C:T	eQTLcatalogue	TwinsUK_ge_LCL	ENSG00000163823	C	5.6435e-11	0.366984	2.82175e-07	T	0	3	46246953	CCR1
3:46247096:A:T	eQTLcatalogue	TwinsUK_ge_LCL	ENSG00000163823	A	5.6435e-11	0.366984	2.82175e-07	T	0	3	46247096	CCR1
3:46247456:A:G	eQTLcatalogue	TwinsUK_ge_LCL	ENSG00000163823	A	5.6435e-11	0.366984	2.82175e-07	G	0	3	46247456	CCR1
3:46247584:A:G	eQTLcatalogue	TwinsUK_ge_LCL	ENSG00000163823	G	5.6435e-11	0.366984	2.82175e-07	A	0	3	46247584	CCR1
3:46248224:G:T	eQTLcatalogue	TwinsUK_ge_LCL	ENSG00000163823	G	5.6435e-11	0.366984	2.82175e-07	T	0	3	46248224	CCR1
3:46248385:C:T	eQTLcatalogue	TwinsUK_ge_LCL	ENSG00000163823	T	5.6435e-11	0.366984	2.82175e-07	C	0	3	46248385	CCR1
3:46249722:A:G	eQTLcatalogue	TwinsUK_ge_LCL	ENSG00000163823	A	5.6435e-11	0.366984	2.82175e-07	G	0	3	46249722	CCR1
3:46249929:A:T	eQTLcatalogue	TwinsUK_ge_LCL	ENSG00000163823	A	5.6435e-11	0.366984	2.82175e-07	T	0	3	46249929	CCR1
3:46250008:A:G	eQTLcatalogue	TwinsUK_ge_LCL	ENSG00000163823	G	5.6435e-11	0.366984	2.82175e-07	A	0	3	46250008	CCR1
3:46250374:C:T	eQTLcatalogue	TwinsUK_ge_LCL	ENSG00000163823	T	6.80756e-11	0.355784	3.40378e-07	C	0	3	46250374	CCR1
3:46250584:A:C	eQTLcatalogue	TwinsUK_ge_LCL	ENSG00000163823	A	5.6435e-11	0.366984	2.82175e-07	C	0	3	46250584	CCR1
3:46250733:C:T	eQTLcatalogue	TwinsUK_ge_LCL	ENSG00000163823	C	5.6435e-11	0.366984	2.82175e-07	T	0	3	46250733	CCR1
3:46250799:A:G	eQTLcatalogue	TwinsUK_ge_LCL	ENSG00000163823	A	5.6435e-11	0.366984	2.82175e-07	G	0	3	46250799	CCR1
3:46252505:C:G	eQTLcatalogue	TwinsUK_ge_LCL	ENSG00000163823	G	5.6435e-11	0.366984	2.82175e-07	C	0	3	46252505	CCR1
3:46253214:C:T	eQTLcatalogue	TwinsUK_ge_LCL	ENSG00000163823	T	5.6435e-11	0.366984	2.82175e-07	C	0	3	46253214	CCR1
3:46253599:C:G	eQTLcatalogue	TwinsUK_ge_LCL	ENSG00000163823	C	5.6435e-11	0.366984	2.82175e-07	G	0	3	46253599	CCR1
3:46253607:A:C	eQTLcatalogue	TwinsUK_ge_LCL	ENSG00000163823	A	5.6435e-11	0.366984	2.82175e-07	C	0	3	46253607	CCR1
3:46253789:C:T	eQTLcatalogue	TwinsUK_ge_LCL	ENSG00000163823	T	6.80756e-11	0.355784	3.40378e-07	C	0	3	46253789	CCR1
3:46253812:A:G	eQTLcatalogue	TwinsUK_ge_LCL	ENSG00000163823	G	5.6435e-11	0.366984	2.82175e-07	A	0	3	46253812	CCR1
3:46253979:A:C	eQTLcatalogue	TwinsUK_ge_LCL	ENSG00000163823	A	3.31949e-10	0.341436	1.65975e-06	C	0	3	46253979	CCR1
3:46254791:C:T	eQTLcatalogue	TwinsUK_ge_LCL	ENSG00000163823	T	5.6435e-11	0.366984	2.82175e-07	C	0	3	46254791	CCR1
3:46255262:C:T	eQTLcatalogue	TwinsUK_ge_LCL	ENSG00000163823	T	3.31949e-10	0.341436	1.65975e-06	C	0	3	46255262	CCR1
3:46255476:C:T	eQTLcatalogue	TwinsUK_ge_LCL	ENSG00000163823	T	5.6435e-11	0.366984	2.82175e-07	C	0	3	46255476	CCR1
3:46255796:C:G	eQTLcatalogue	TwinsUK_ge_LCL	ENSG00000163823	G	3.31949e-10	0.341436	1.65975e-06	C	0	3	46255796	CCR1
3:46257296:A:C	eQTLcatalogue	TwinsUK_ge_LCL	ENSG00000163823	A	5.6435e-11	0.366984	2.82175e-07	C	0	3	46257296	CCR1
3:46257696:C:T	eQTLcatalogue	TwinsUK_ge_LCL	ENSG00000163823	T	5.6435e-11	0.366984	2.82175e-07	C	0	3	46257696	CCR1
3:46258226:A:G	eQTLcatalogue	TwinsUK_ge_LCL	ENSG00000163823	G	3.31949e-10	0.341436	1.65975e-06	A	0	3	46258226	CCR1
3:46258740:C:T	eQTLcatalogue	TwinsUK_ge_LCL	ENSG00000163823	C	5.6435e-11	0.366984	2.82175e-07	T	0	3	46258740	CCR1
3:46259296:A:G	eQTLcatalogue	TwinsUK_ge_LCL	ENSG00000163823	A	5.6435e-11	0.366984	2.82175e-07	G	0	3	46259296	CCR1
3:46259915:A:C	eQTLcatalogue	TwinsUK_ge_LCL	ENSG00000163823	C	3.31949e-10	0.341436	1.65975e-06	A	0	3	46259915	CCR1
3:46259958:A:T	eQTLcatalogue	TwinsUK_ge_LCL	ENSG00000163823	A	5.6435e-11	0.366984	2.82175e-07	T	0	3	46259958	CCR1
3:46260008:C:T	eQTLcatalogue	TwinsUK_ge_LCL	ENSG00000163823	C	3.31949e-10	0.341436	1.65975e-06	T	0	3	46260008	CCR1
3:46260039:A:T	eQTLcatalogue	TwinsUK_ge_LCL	ENSG00000163823	T	5.6435e-11	0.366984	2.82175e-07	A	0	3	46260039	CCR1
3:46260195:A:G	eQTLcatalogue	TwinsUK_ge_LCL	ENSG00000163823	A	3.31949e-10	0.341436	1.65975e-06	G	0	3	46260195	CCR1
3:46260444:A:G	eQTLcatalogue	TwinsUK_ge_LCL	ENSG00000163823	G	3.31949e-10	0.341436	1.65975e-06	A	0	3	46260444	CCR1
3:46260498:C:G	eQTLcatalogue	TwinsUK_ge_LCL	ENSG00000163823	C	3.31949e-10	0.341436	1.65975e-06	G	0	3	46260498	CCR1
3:46260860:C:T	eQTLcatalogue	TwinsUK_ge_LCL	ENSG00000163823	C	3.31949e-10	0.341436	1.65975e-06	T	0	3	46260860	CCR1
3:46261256:A:G	eQTLcatalogue	TwinsUK_ge_LCL	ENSG00000163823	A	3.31949e-10	0.341436	1.65975e-06	G	0	3	46261256	CCR1
3:46262111:C:T	eQTLcatalogue	TwinsUK_ge_LCL	ENSG00000163823	C	5.6435e-11	0.366984	2.82175e-07	T	0	3	46262111	CCR1
3:46263244:C:T	eQTLcatalogue	TwinsUK_ge_LCL	ENSG00000163823	C	3.27142e-09	0.349612	1.63571e-05	T	0	3	46263244	CCR1
3:46263717:A:G	eQTLcatalogue	TwinsUK_ge_LCL	ENSG00000163823	A	3.77886e-09	0.337886	1.88943e-05	G	0	3	46263717	CCR1
3:46263745:C:T	eQTLcatalogue	TwinsUK_ge_LCL	ENSG00000163823	C	3.27142e-09	0.349612	1.63571e-05	T	0	3	46263745	CCR1
3:46265190:C:T	eQTLcatalogue	TwinsUK_ge_LCL	ENSG00000163823	C	3.27142e-09	0.349612	1.63571e-05	T	0	3	46265190	CCR1
3:46265243:C:T	eQTLcatalogue	TwinsUK_ge_LCL	ENSG00000163823	T	3.27142e-09	0.349612	1.63571e-05	C	0	3	46265243	CCR1
3:46265312:C:G	eQTLcatalogue	TwinsUK_ge_LCL	ENSG00000163823	C	3.77886e-09	0.337886	1.88943e-05	G	0	3	46265312	CCR1
3:46265535:A:C	eQTLcatalogue	TwinsUK_ge_LCL	ENSG00000163823	C	3.77886e-09	0.337886	1.88943e-05	A	0	3	46265535	CCR1
3:46265580:A:C	eQTLcatalogue	TwinsUK_ge_LCL	ENSG00000163823	C	3.77886e-09	0.337886	1.88943e-05	A	0	3	46265580	CCR1
3:46265854:A:G	eQTLcatalogue	TwinsUK_ge_LCL	ENSG00000163823	G	3.27142e-09	0.349612	1.63571e-05	A	0	3	46265854	CCR1
3:46266211:A:G	eQTLcatalogue	TwinsUK_ge_LCL	ENSG00000163823	G	3.27142e-09	0.349612	1.63571e-05	A	0	3	46266211	CCR1
3:46266379:A:T	eQTLcatalogue	TwinsUK_ge_LCL	ENSG00000163823	A	3.77886e-09	0.337886	1.88943e-05	T	0	3	46266379	CCR1
3:46266726:C:T	eQTLcatalogue	TwinsUK_ge_LCL	ENSG00000163823	T	3.77886e-09	0.337886	1.88943e-05	C	0	3	46266726	CCR1
3:46267333:C:T	eQTLcatalogue	TwinsUK_ge_LCL	ENSG00000163823	T	3.27142e-09	0.349612	1.63571e-05	C	0	3	46267333	CCR1
3:46267582:C:T	eQTLcatalogue	TwinsUK_ge_LCL	ENSG00000163823	C	3.27142e-09	0.349612	1.63571e-05	T	0	3	46267582	CCR1
3:46267737:G:T	eQTLcatalogue	TwinsUK_ge_LCL	ENSG00000163823	T	3.77886e-09	0.337886	1.88943e-05	G	0	3	46267737	CCR1
3:46267875:A:G	eQTLcatalogue	TwinsUK_ge_LCL	ENSG00000163823	G	3.77886e-09	0.337886	1.88943e-05	A	0	3	46267875	CCR1
3:46268013:C:T	eQTLcatalogue	TwinsUK_ge_LCL	ENSG00000163823	T	3.7237e-08	0.335138	0.000186185	C	0	3	46268013	CCR1
3:46268079:C:T	eQTLcatalogue	TwinsUK_ge_LCL	ENSG00000163823	C	3.77886e-09	0.337886	1.88943e-05	T	0	3	46268079	CCR1
3:46268342:A:G	eQTLcatalogue	TwinsUK_ge_LCL	ENSG00000163823	A	3.77886e-09	0.337886	1.88943e-05	G	0	3	46268342	CCR1
3:46268577:A:T	eQTLcatalogue	TwinsUK_ge_LCL	ENSG00000163823	A	3.27142e-09	0.349612	1.63571e-05	T	0	3	46268577	CCR1
3:46268664:C:T	eQTLcatalogue	TwinsUK_ge_LCL	ENSG00000163823	C	3.27142e-09	0.349612	1.63571e-05	T	0	3	46268664	CCR1
3:46268772:A:T	eQTLcatalogue	TwinsUK_ge_LCL	ENSG00000163823	A	3.77886e-09	0.337886	1.88943e-05	T	0	3	46268772	CCR1
3:46269136:C:T	eQTLcatalogue	TwinsUK_ge_LCL	ENSG00000163823	T	3.77886e-09	0.337886	1.88943e-05	C	0	3	46269136	CCR1
3:46270748:G:T	eQTLcatalogue	TwinsUK_ge_LCL	ENSG00000163823	G	3.27142e-09	0.349612	1.63571e-05	T	0	3	46270748	CCR1
3:46271399:C:T	eQTLcatalogue	TwinsUK_ge_LCL	ENSG00000163823	T	3.77886e-09	0.337886	1.88943e-05	C	0	3	46271399	CCR1
3:46271454:C:G	eQTLcatalogue	TwinsUK_ge_LCL	ENSG00000163823	G	3.77886e-09	0.337886	1.88943e-05	C	0	3	46271454	CCR1
3:46272162:G:T	eQTLcatalogue	TwinsUK_ge_LCL	ENSG00000163823	G	2.17714e-08	0.327174	0.000108857	T	0	3	46272162	CCR1
3:46272440:G:T	eQTLcatalogue	TwinsUK_ge_LCL	ENSG00000163823	G	3.27142e-09	0.349612	1.63571e-05	T	0	3	46272440	CCR1
3:46272511:C:G	eQTLcatalogue	TwinsUK_ge_LCL	ENSG00000163823	G	3.27142e-09	0.349612	1.63571e-05	C	0	3	46272511	CCR1
3:46272709:A:C	eQTLcatalogue	TwinsUK_ge_LCL	ENSG00000163823	A	3.27142e-09	0.349612	1.63571e-05	C	0	3	46272709	CCR1
3:46273598:A:G	eQTLcatalogue	TwinsUK_ge_LCL	ENSG00000163823	G	1.70474e-08	0.3407	8.5237e-05	A	0	3	46273598	CCR1
3:46273727:A:G	eQTLcatalogue	TwinsUK_ge_LCL	ENSG00000163823	G	1.70474e-08	0.3407	8.5237e-05	A	0	3	46273727	CCR1
3:46273766:A:G	eQTLcatalogue	TwinsUK_ge_LCL	ENSG00000163823	G	1.70474e-08	0.3407	8.5237e-05	A	0	3	46273766	CCR1
3:46274259:C:T	eQTLcatalogue	TwinsUK_ge_LCL	ENSG00000163823	T	1.81008e-07	0.325438	0.00090504	C	0	3	46274259	CCR1
3:46274766:A:G	eQTLcatalogue	TwinsUK_ge_LCL	ENSG00000163823	G	1.70474e-08	0.3407	8.5237e-05	A	0	3	46274766	CCR1
3:46274886:C:T	eQTLcatalogue	TwinsUK_ge_LCL	ENSG00000163823	T	1.70474e-08	0.3407	8.5237e-05	C	0	3	46274886	CCR1
3:46274906:C:T	eQTLcatalogue	TwinsUK_ge_LCL	ENSG00000163823	C	1.70474e-08	0.3407	8.5237e-05	T	0	3	46274906	CCR1
3:46276078:C:T	eQTLcatalogue	TwinsUK_ge_LCL	ENSG00000163823	T	1.70474e-08	0.3407	8.5237e-05	C	0	3	46276078	CCR1
3:46278919:C:T	eQTLcatalogue	TwinsUK_ge_LCL	ENSG00000163823	C	2.19212e-08	0.33584	0.000109606	T	0	3	46278919	CCR1
3:46279150:C:T	eQTLcatalogue	TwinsUK_ge_LCL	ENSG00000163823	C	6.7984e-06	0.319582	0.033992	T	0	3	46279150	CCR1
3:46280618:C:G	eQTLcatalogue	TwinsUK_ge_LCL	ENSG00000163823	C	2.19212e-08	0.33584	0.000109606	G	0	3	46280618	CCR1
3:46286663:C:T	eQTLcatalogue	TwinsUK_ge_LCL	ENSG00000163823	T	2.19212e-08	0.33584	0.000109606	C	0	3	46286663	CCR1
3:46288011:C:T	eQTLcatalogue	TwinsUK_ge_LCL	ENSG00000163823	T	2.19212e-08	0.33584	0.000109606	C	0	3	46288011	CCR1
3:46289403:G:T	eQTLcatalogue	TwinsUK_ge_LCL	ENSG00000163823	G	2.19212e-08	0.33584	0.000109606	T	0	3	46289403	CCR1
3:46292339:A:G	eQTLcatalogue	TwinsUK_ge_LCL	ENSG00000163823	G	1.77192e-08	0.327577	8.8596e-05	A	0	3	46292339	CCR1
3:46297528:A:T	eQTLcatalogue	TwinsUK_ge_LCL	ENSG00000163823	A	2.40055e-08	0.337255	0.000120028	T	0	3	46297528	CCR1
3:46297711:A:T	eQTLcatalogue	TwinsUK_ge_LCL	ENSG00000163823	A	2.40055e-08	0.337255	0.000120028	T	0	3	46297711	CCR1
3:46298373:G:T	eQTLcatalogue	TwinsUK_ge_LCL	ENSG00000163823	G	3.81425e-08	0.330237	0.000190713	T	0	3	46298373	CCR1
3:46298377:C:T	eQTLcatalogue	TwinsUK_ge_LCL	ENSG00000163823	C	2.40055e-08	0.337255	0.000120028	T	0	3	46298377	CCR1
3:46298901:A:G	eQTLcatalogue	TwinsUK_ge_LCL	ENSG00000163823	A	2.40055e-08	0.337255	0.000120028	G	0	3	46298901	CCR1
3:46300870:G:T	eQTLcatalogue	TwinsUK_ge_LCL	ENSG00000163823	G	2.40055e-08	0.337255	0.000120028	T	0	3	46300870	CCR1
3:46301423:A:T	eQTLcatalogue	TwinsUK_ge_LCL	ENSG00000163823	T	1.77192e-08	0.327577	8.8596e-05	A	0	3	46301423	CCR1
3:46301786:A:G	eQTLcatalogue	TwinsUK_ge_LCL	ENSG00000163823	A	1.77192e-08	0.327577	8.8596e-05	G	0	3	46301786	CCR1
3:46303697:C:G	eQTLcatalogue	TwinsUK_ge_LCL	ENSG00000163823	C	2.40055e-08	0.337255	0.000120028	G	0	3	46303697	CCR1
3:46304064:G:T	eQTLcatalogue	TwinsUK_ge_LCL	ENSG00000163823	T	2.40055e-08	0.337255	0.000120028	G	0	3	46304064	CCR1
3:46305441:A:C	eQTLcatalogue	TwinsUK_ge_LCL	ENSG00000163823	C	2.40055e-08	0.337255	0.000120028	A	0	3	46305441	CCR1
3:46306474:C:T	eQTLcatalogue	TwinsUK_ge_LCL	ENSG00000163823	T	3.81425e-08	0.330237	0.000190713	C	0	3	46306474	CCR1
3:46306700:C:T	eQTLcatalogue	TwinsUK_ge_LCL	ENSG00000163823	T	3.81425e-08	0.330237	0.000190713	C	0	3	46306700	CCR1
3:46310840:C:T	eQTLcatalogue	TwinsUK_ge_LCL	ENSG00000163823	T	2.50447e-07	0.321786	0.00125223	C	0	3	46310840	CCR1
3:46311782:C:T	eQTLcatalogue	TwinsUK_ge_LCL	ENSG00000163823	C	2.40055e-08	0.337255	0.000120028	T	0	3	46311782	CCR1
3:46312847:A:G	eQTLcatalogue	TwinsUK_ge_LCL	ENSG00000163823	A	3.81425e-08	0.330237	0.000190713	G	0	3	46312847	CCR1
3:46312953:C:T	eQTLcatalogue	TwinsUK_ge_LCL	ENSG00000163823	C	2.40055e-08	0.337255	0.000120028	T	0	3	46312953	CCR1
3:46313334:A:G	eQTLcatalogue	TwinsUK_ge_LCL	ENSG00000163823	A	3.81425e-08	0.330237	0.000190713	G	0	3	46313334	CCR1
3:46315657:A:G	eQTLcatalogue	TwinsUK_ge_LCL	ENSG00000163823	A	1.91879e-07	0.311154	0.000959395	G	0	3	46315657	CCR1
3:46316005:C:T	eQTLcatalogue	TwinsUK_ge_LCL	ENSG00000163823	T	3.81425e-08	0.330237	0.000190713	C	0	3	46316005	CCR1
3:46317551:A:T	eQTLcatalogue	TwinsUK_ge_LCL	ENSG00000163823	A	2.40055e-08	0.337255	0.000120028	T	0	3	46317551	CCR1
3:46317898:A:T	eQTLcatalogue	TwinsUK_ge_LCL	ENSG00000163823	A	3.81425e-08	0.330237	0.000190713	T	0	3	46317898	CCR1
3:46320120:G:T	eQTLcatalogue	TwinsUK_ge_LCL	ENSG00000163823	G	2.40055e-08	0.337255	0.000120028	T	0	3	46320120	CCR1
3:46322171:A:G	eQTLcatalogue	TwinsUK_ge_LCL	ENSG00000163823	A	3.81425e-08	0.330237	0.000190713	G	0	3	46322171	CCR1
3:46322289:C:T	eQTLcatalogue	TwinsUK_ge_LCL	ENSG00000163823	T	3.81425e-08	0.330237	0.000190713	C	0	3	46322289	CCR1
3:46322713:C:T	eQTLcatalogue	TwinsUK_ge_LCL	ENSG00000163823	C	2.40055e-08	0.337255	0.000120028	T	0	3	46322713	CCR1
3:46327512:G:T	eQTLcatalogue	TwinsUK_ge_LCL	ENSG00000163823	T	2.40055e-08	0.337255	0.000120028	G	0	3	46327512	CCR1
3:46328627:C:T	eQTLcatalogue	TwinsUK_ge_LCL	ENSG00000163823	T	2.40055e-08	0.337255	0.000120028	C	0	3	46328627	CCR1
3:46328715:C:T	eQTLcatalogue	TwinsUK_ge_LCL	ENSG00000163823	T	2.40055e-08	0.337255	0.000120028	C	0	3	46328715	CCR1
3:46329368:C:T	eQTLcatalogue	TwinsUK_ge_LCL	ENSG00000163823	C	2.40055e-08	0.337255	0.000120028	T	0	3	46329368	CCR1
3:46329475:C:T	eQTLcatalogue	TwinsUK_ge_LCL	ENSG00000163823	T	2.40055e-08	0.337255	0.000120028	C	0	3	46329475	CCR1
3:46330205:C:T	eQTLcatalogue	TwinsUK_ge_LCL	ENSG00000163823	T	2.40055e-08	0.337255	0.000120028	C	0	3	46330205	CCR1
3:46331852:A:C	eQTLcatalogue	TwinsUK_ge_LCL	ENSG00000163823	A	2.40055e-08	0.337255	0.000120028	C	0	3	46331852	CCR1
3:46332184:A:G	eQTLcatalogue	TwinsUK_ge_LCL	ENSG00000163823	G	2.40055e-08	0.337255	0.000120028	A	0	3	46332184	CCR1
3:46332190:C:G	eQTLcatalogue	TwinsUK_ge_LCL	ENSG00000163823	G	2.40055e-08	0.337255	0.000120028	C	0	3	46332190	CCR1
3:46332276:A:C	eQTLcatalogue	TwinsUK_ge_LCL	ENSG00000163823	C	2.40055e-08	0.337255	0.000120028	A	0	3	46332276	CCR1
3:46332999:A:G	eQTLcatalogue	TwinsUK_ge_LCL	ENSG00000163823	G	2.40055e-08	0.337255	0.000120028	A	0	3	46332999	CCR1
3:46334846:A:G	eQTLcatalogue	TwinsUK_ge_LCL	ENSG00000163823	G	2.40055e-08	0.337255	0.000120028	A	0	3	46334846	CCR1
3:46337356:A:G	eQTLcatalogue	TwinsUK_ge_LCL	ENSG00000163823	G	2.40055e-08	0.337255	0.000120028	A	0	3	46337356	CCR1
3:46337692:A:C	eQTLcatalogue	TwinsUK_ge_LCL	ENSG00000163823	A	2.40055e-08	0.337255	0.000120028	C	0	3	46337692	CCR1
3:46338831:A:G	eQTLcatalogue	TwinsUK_ge_LCL	ENSG00000163823	A	6.20991e-08	0.329801	0.000310495	G	0	3	46338831	CCR1
3:46344999:C:T	eQTLcatalogue	TwinsUK_ge_LCL	ENSG00000163823	C	6.20991e-08	0.329801	0.000310495	T	0	3	46344999	CCR1
3:46350056:A:C	eQTLcatalogue	TwinsUK_ge_LCL	ENSG00000163823	A	6.20991e-08	0.329801	0.000310495	C	0	3	46350056	CCR1
3:46353199:A:G	eQTLcatalogue	TwinsUK_ge_LCL	ENSG00000163823	G	6.20991e-08	0.329801	0.000310495	A	0	3	46353199	CCR1
3:46355492:A:G	eQTLcatalogue	TwinsUK_ge_LCL	ENSG00000163823	G	6.20991e-08	0.329801	0.000310495	A	0	3	46355492	CCR1
3:46355641:A:T	eQTLcatalogue	TwinsUK_ge_LCL	ENSG00000163823	T	6.20991e-08	0.329801	0.000310495	A	0	3	46355641	CCR1
3:46356048:C:T	eQTLcatalogue	TwinsUK_ge_LCL	ENSG00000163823	T	6.20991e-08	0.329801	0.000310495	C	0	3	46356048	CCR1
3:46359938:C:G	eQTLcatalogue	TwinsUK_ge_LCL	ENSG00000163823	C	6.20991e-08	0.329801	0.000310495	G	0	3	46359938	CCR1
3:46366518:A:T	eQTLcatalogue	TwinsUK_ge_LCL	ENSG00000163823	T	6.20991e-08	0.329801	0.000310495	A	0	3	46366518	CCR1
3:46368690:A:G	eQTLcatalogue	TwinsUK_ge_LCL	ENSG00000163823	A	6.20991e-08	0.329801	0.000310495	G	0	3	46368690	CCR1
3:46371581:A:G	eQTLcatalogue	TwinsUK_ge_LCL	ENSG00000163823	G	6.20991e-08	0.329801	0.000310495	A	0	3	46371581	CCR1
3:46371793:C:T	eQTLcatalogue	TwinsUK_ge_LCL	ENSG00000163823	T	6.20991e-08	0.329801	0.000310495	C	0	3	46371793	CCR1
3:46372378:A:T	eQTLcatalogue	TwinsUK_ge_LCL	ENSG00000163823	A	6.20991e-08	0.329801	0.000310495	T	0	3	46372378	CCR1
3:46374653:A:G	eQTLcatalogue	TwinsUK_ge_LCL	ENSG00000163823	G	6.20991e-08	0.329801	0.000310495	A	0	3	46374653	CCR1
3:46375555:A:G	eQTLcatalogue	TwinsUK_ge_LCL	ENSG00000163823	A	6.20991e-08	0.329801	0.000310495	G	0	3	46375555	CCR1
3:46375657:A:G	eQTLcatalogue	TwinsUK_ge_LCL	ENSG00000163823	G	6.20991e-08	0.329801	0.000310495	A	0	3	46375657	CCR1
3:46375737:C:T	eQTLcatalogue	TwinsUK_ge_LCL	ENSG00000163823	C	6.20991e-08	0.329801	0.000310495	T	0	3	46375737	CCR1
3:46376169:C:T	eQTLcatalogue	TwinsUK_ge_LCL	ENSG00000163823	C	6.20991e-08	0.329801	0.000310495	T	0	3	46376169	CCR1
3:46377005:C:T	eQTLcatalogue	TwinsUK_ge_LCL	ENSG00000163823	C	6.20991e-08	0.329801	0.000310495	T	0	3	46377005	CCR1
3:46378309:A:G	eQTLcatalogue	TwinsUK_ge_LCL	ENSG00000163823	A	6.20991e-08	0.329801	0.000310495	G	0	3	46378309	CCR1
3:46381507:C:T	eQTLcatalogue	TwinsUK_ge_LCL	ENSG00000163823	C	6.20991e-08	0.329801	0.000310495	T	0	3	46381507	CCR1
3:46381772:C:T	eQTLcatalogue	TwinsUK_ge_LCL	ENSG00000163823	C	6.20991e-08	0.329801	0.000310495	T	0	3	46381772	CCR1
3:46382017:A:C	eQTLcatalogue	TwinsUK_ge_LCL	ENSG00000163823	A	6.20991e-08	0.329801	0.000310495	C	0	3	46382017	CCR1
3:46382462:A:G	eQTLcatalogue	TwinsUK_ge_LCL	ENSG00000163823	G	6.20991e-08	0.329801	0.000310495	A	0	3	46382462	CCR1
3:46382622:C:G	eQTLcatalogue	TwinsUK_ge_LCL	ENSG00000163823	C	6.20991e-08	0.329801	0.000310495	G	0	3	46382622	CCR1
3:46383612:C:G	eQTLcatalogue	TwinsUK_ge_LCL	ENSG00000163823	C	6.20991e-08	0.329801	0.000310495	G	0	3	46383612	CCR1
3:46384547:A:T	eQTLcatalogue	TwinsUK_ge_LCL	ENSG00000163823	T	6.20991e-08	0.329801	0.000310495	A	0	3	46384547	CCR1
3:46385161:G:T	eQTLcatalogue	TwinsUK_ge_LCL	ENSG00000163823	G	6.20991e-08	0.329801	0.000310495	T	0	3	46385161	CCR1
3:46386132:A:G	eQTLcatalogue	TwinsUK_ge_LCL	ENSG00000163823	A	6.20991e-08	0.329801	0.000310495	G	0	3	46386132	CCR1
3:46386857:A:T	eQTLcatalogue	TwinsUK_ge_LCL	ENSG00000163823	A	6.20991e-08	0.329801	0.000310495	T	0	3	46386857	CCR1
3:46388700:C:T	eQTLcatalogue	TwinsUK_ge_LCL	ENSG00000163823	C	7.29295e-06	0.322	0.0364647	T	0	3	46388700	CCR1
3:46389166:A:T	eQTLcatalogue	TwinsUK_ge_LCL	ENSG00000163823	A	6.20991e-08	0.329801	0.000310495	T	0	3	46389166	CCR1
3:46389547:A:G	eQTLcatalogue	TwinsUK_ge_LCL	ENSG00000163823	G	6.20991e-08	0.329801	0.000310495	A	0	3	46389547	CCR1
3:46389649:A:G	eQTLcatalogue	TwinsUK_ge_LCL	ENSG00000163823	G	6.20991e-08	0.329801	0.000310495	A	0	3	46389649	CCR1
3:46389745:C:T	eQTLcatalogue	TwinsUK_ge_LCL	ENSG00000163823	C	6.20991e-08	0.329801	0.000310495	T	0	3	46389745	CCR1
3:46389976:C:G	eQTLcatalogue	TwinsUK_ge_LCL	ENSG00000163823	C	6.20991e-08	0.329801	0.000310495	G	0	3	46389976	CCR1
3:46391648:G:T	eQTLcatalogue	TwinsUK_ge_LCL	ENSG00000163823	T	6.20991e-08	0.329801	0.000310495	G	0	3	46391648	CCR1
3:46392089:G:T	eQTLcatalogue	TwinsUK_ge_LCL	ENSG00000163823	G	6.20991e-08	0.329801	0.000310495	T	0	3	46392089	CCR1
3:46392131:C:T	eQTLcatalogue	TwinsUK_ge_LCL	ENSG00000163823	C	6.20991e-08	0.329801	0.000310495	T	0	3	46392131	CCR1
3:46392976:C:T	eQTLcatalogue	TwinsUK_ge_LCL	ENSG00000163823	C	6.20991e-08	0.329801	0.000310495	T	0	3	46392976	CCR1
3:46393463:A:G	eQTLcatalogue	TwinsUK_ge_LCL	ENSG00000163823	A	6.20991e-08	0.329801	0.000310495	G	0	3	46393463	CCR1
3:46395313:A:G	eQTLcatalogue	TwinsUK_ge_LCL	ENSG00000163823	A	6.20991e-08	0.329801	0.000310495	G	0	3	46395313	CCR1
3:46395930:A:T	eQTLcatalogue	TwinsUK_ge_LCL	ENSG00000163823	A	6.20991e-08	0.329801	0.000310495	T	0	3	46395930	CCR1
3:46398364:A:G	eQTLcatalogue	TwinsUK_ge_LCL	ENSG00000163823	A	6.20991e-08	0.329801	0.000310495	G	0	3	46398364	CCR1
3:46402431:A:T	eQTLcatalogue	TwinsUK_ge_LCL	ENSG00000163823	A	6.20991e-08	0.329801	0.000310495	T	0	3	46402431	CCR1
3:46402645:A:C	eQTLcatalogue	TwinsUK_ge_LCL	ENSG00000163823	A	6.20991e-08	0.329801	0.000310495	C	0	3	46402645	CCR1
3:46402734:A:G	eQTLcatalogue	TwinsUK_ge_LCL	ENSG00000163823	G	6.20991e-08	0.329801	0.000310495	A	0	3	46402734	CCR1
3:46403240:A:G	eQTLcatalogue	TwinsUK_ge_LCL	ENSG00000163823	G	6.20991e-08	0.329801	0.000310495	A	0	3	46403240	CCR1
3:46403468:A:G	eQTLcatalogue	TwinsUK_ge_LCL	ENSG00000163823	G	6.20991e-08	0.329801	0.000310495	A	0	3	46403468	CCR1
3:46403681:A:G	eQTLcatalogue	TwinsUK_ge_LCL	ENSG00000163823	G	6.20991e-08	0.329801	0.000310495	A	0	3	46403681	CCR1
3:46403961:A:G	eQTLcatalogue	TwinsUK_ge_LCL	ENSG00000163823	G	6.20991e-08	0.329801	0.000310495	A	0	3	46403961	CCR1
3:46408180:A:C	eQTLcatalogue	TwinsUK_ge_LCL	ENSG00000163823	C	6.20991e-08	0.329801	0.000310495	A	0	3	46408180	CCR1
3:46413334:C:T	eQTLcatalogue	TwinsUK_ge_LCL	ENSG00000163823	C	3.7277e-06	0.265451	0.0186385	T	0	3	46413334	CCR1
3:46416216:C:T	eQTLcatalogue	TwinsUK_ge_LCL	ENSG00000163823	C	3.7277e-06	0.265451	0.0186385	T	0	3	46416216	CCR1
3:46422645:C:T	eQTLcatalogue	TwinsUK_ge_LCL	ENSG00000163823	C	3.7277e-06	0.265451	0.0186385	T	0	3	46422645	CCR1
3:46423666:C:T	eQTLcatalogue	TwinsUK_ge_LCL	ENSG00000163823	C	3.7277e-06	0.265451	0.0186385	T	0	3	46423666	CCR1
3:46424610:C:G	eQTLcatalogue	TwinsUK_ge_LCL	ENSG00000163823	G	3.7277e-06	0.265451	0.0186385	C	0	3	46424610	CCR1
3:46425960:C:G	eQTLcatalogue	TwinsUK_ge_LCL	ENSG00000163823	C	3.7277e-06	0.265451	0.0186385	G	0	3	46425960	CCR1
3:46426007:C:T	eQTLcatalogue	TwinsUK_ge_LCL	ENSG00000163823	C	3.7277e-06	0.265451	0.0186385	T	0	3	46426007	CCR1
3:46427037:A:G	eQTLcatalogue	TwinsUK_ge_LCL	ENSG00000163823	A	3.7277e-06	0.265451	0.0186385	G	0	3	46427037	CCR1
3:46430589:C:T	eQTLcatalogue	TwinsUK_ge_LCL	ENSG00000163823	T	5.97041e-07	0.289301	0.0029852	C	0	3	46430589	CCR1
3:46433243:G:T	eQTLcatalogue	TwinsUK_ge_LCL	ENSG00000163823	G	5.97041e-07	0.289301	0.0029852	T	0	3	46433243	CCR1
3:46433508:C:T	eQTLcatalogue	TwinsUK_ge_LCL	ENSG00000163823	T	5.97041e-07	0.289301	0.0029852	C	0	3	46433508	CCR1
3:46435292:C:G	eQTLcatalogue	TwinsUK_ge_LCL	ENSG00000163823	C	5.97041e-07	0.289301	0.0029852	G	0	3	46435292	CCR1
3:46436956:A:G	eQTLcatalogue	TwinsUK_ge_LCL	ENSG00000163823	A	6.2241e-07	0.290631	0.00311205	G	0	3	46436956	CCR1
3:46437400:A:T	eQTLcatalogue	TwinsUK_ge_LCL	ENSG00000163823	A	6.2241e-07	0.290631	0.00311205	T	0	3	46437400	CCR1
3:46438378:A:G	eQTLcatalogue	TwinsUK_ge_LCL	ENSG00000163823	G	6.2241e-07	0.290631	0.00311205	A	0	3	46438378	CCR1
3:46439846:A:G	eQTLcatalogue	TwinsUK_ge_LCL	ENSG00000163823	A	6.2241e-07	0.290631	0.00311205	G	0	3	46439846	CCR1
3:46440045:A:C	eQTLcatalogue	TwinsUK_ge_LCL	ENSG00000163823	C	6.2241e-07	0.290631	0.00311205	A	0	3	46440045	CCR1
3:46440072:G:T	eQTLcatalogue	TwinsUK_ge_LCL	ENSG00000163823	T	6.2241e-07	0.290631	0.00311205	G	0	3	46440072	CCR1
3:46441176:G:T	eQTLcatalogue	TwinsUK_ge_LCL	ENSG00000163823	T	1.89593e-06	0.285443	0.00947965	G	0	3	46441176	CCR1
3:46449391:A:G	eQTLcatalogue	TwinsUK_ge_LCL	ENSG00000163823	A	1.22335e-06	0.286744	0.00611675	G	0	3	46449391	CCR1
3:46450297:A:G	eQTLcatalogue	TwinsUK_ge_LCL	ENSG00000163823	A	1.22335e-06	0.286744	0.00611675	G	0	3	46450297	CCR1
3:46455541:C:T	eQTLcatalogue	TwinsUK_ge_LCL	ENSG00000163823	C	1.22335e-06	0.286744	0.00611675	T	0	3	46455541	CCR1
3:46463874:A:G	eQTLcatalogue	TwinsUK_ge_LCL	ENSG00000163823	G	2.2854e-06	0.286597	0.011427	A	0	3	46463874	CCR1
3:46463884:A:C	eQTLcatalogue	TwinsUK_ge_LCL	ENSG00000163823	A	2.2854e-06	0.286597	0.011427	C	0	3	46463884	CCR1
3:46465356:A:G	eQTLcatalogue	TwinsUK_ge_LCL	ENSG00000163823	G	2.2854e-06	0.286597	0.011427	A	0	3	46465356	CCR1
3:46468467:A:G	eQTLcatalogue	TwinsUK_ge_LCL	ENSG00000163823	G	6.9154e-06	0.280876	0.034577	A	0	3	46468467	CCR1
3:46468699:A:G	eQTLcatalogue	TwinsUK_ge_LCL	ENSG00000163823	A	2.2854e-06	0.286597	0.011427	G	0	3	46468699	CCR1
3:46468849:C:G	eQTLcatalogue	TwinsUK_ge_LCL	ENSG00000163823	G	4.90374e-06	0.275418	0.0245187	C	0	3	46468849	CCR1
3:46468861:A:G	eQTLcatalogue	TwinsUK_ge_LCL	ENSG00000163823	A	4.90374e-06	0.275418	0.0245187	G	0	3	46468861	CCR1
3:46468980:A:G	eQTLcatalogue	TwinsUK_ge_LCL	ENSG00000163823	G	1.25235e-06	0.291739	0.00626175	A	0	3	46468980	CCR1
3:46469384:C:T	eQTLcatalogue	TwinsUK_ge_LCL	ENSG00000163823	T	2.2854e-06	0.286597	0.011427	C	0	3	46469384	CCR1
3:46470534:A:C	eQTLcatalogue	TwinsUK_ge_LCL	ENSG00000163823	C	2.2854e-06	0.286597	0.011427	A	0	3	46470534	CCR1
3:46471739:A:G	eQTLcatalogue	TwinsUK_ge_LCL	ENSG00000163823	A	2.2854e-06	0.286597	0.011427	G	0	3	46471739	CCR1
3:46471978:C:T	eQTLcatalogue	TwinsUK_ge_LCL	ENSG00000163823	C	2.2854e-06	0.286597	0.011427	T	0	3	46471978	CCR1
3:46472575:C:T	eQTLcatalogue	TwinsUK_ge_LCL	ENSG00000163823	T	2.2854e-06	0.286597	0.011427	C	0	3	46472575	CCR1
3:46474902:A:C	eQTLcatalogue	TwinsUK_ge_LCL	ENSG00000163823	C	2.2854e-06	0.286597	0.011427	A	0	3	46474902	CCR1
3:46474992:C:T	eQTLcatalogue	TwinsUK_ge_LCL	ENSG00000163823	C	2.2854e-06	0.286597	0.011427	T	0	3	46474992	CCR1
3:46475323:A:G	eQTLcatalogue	TwinsUK_ge_LCL	ENSG00000163823	G	2.2854e-06	0.286597	0.011427	A	0	3	46475323	CCR1
3:46475406:C:T	eQTLcatalogue	TwinsUK_ge_LCL	ENSG00000163823	T	2.2854e-06	0.286597	0.011427	C	0	3	46475406	CCR1
3:46476710:A:G	eQTLcatalogue	TwinsUK_ge_LCL	ENSG00000163823	A	2.2854e-06	0.286597	0.011427	G	0	3	46476710	CCR1
3:46481305:C:T	eQTLcatalogue	TwinsUK_ge_LCL	ENSG00000163823	T	2.2854e-06	0.286597	0.011427	C	0	3	46481305	CCR1
3:46483630:A:T	eQTLcatalogue	TwinsUK_ge_LCL	ENSG00000163823	A	8.89946e-06	0.266628	0.0444973	T	0	3	46483630	CCR1
3:46484283:A:T	eQTLcatalogue	TwinsUK_ge_LCL	ENSG00000163823	T	8.89946e-06	0.266628	0.0444973	A	0	3	46484283	CCR1
3:46486292:A:G	eQTLcatalogue	TwinsUK_ge_LCL	ENSG00000163823	G	4.75955e-06	0.27627	0.0237977	A	0	3	46486292	CCR1
3:46487737:A:C	eQTLcatalogue	TwinsUK_ge_LCL	ENSG00000163823	A	4.75955e-06	0.27627	0.0237977	C	0	3	46487737	CCR1
3:46488246:A:G	eQTLcatalogue	TwinsUK_ge_LCL	ENSG00000163823	G	4.75955e-06	0.27627	0.0237977	A	0	3	46488246	CCR1
3:46493167:C:T	eQTLcatalogue	TwinsUK_ge_LCL	ENSG00000163823	C	4.75955e-06	0.27627	0.0237977	T	0	3	46493167	CCR1
3:46493855:A:G	eQTLcatalogue	TwinsUK_ge_LCL	ENSG00000163823	G	4.75955e-06	0.27627	0.0237977	A	0	3	46493855	CCR1
3:46495314:A:G	eQTLcatalogue	TwinsUK_ge_LCL	ENSG00000163823	A	4.75955e-06	0.27627	0.0237977	G	0	3	46495314	CCR1
3:46499403:A:G	eQTLcatalogue	TwinsUK_ge_LCL	ENSG00000163823	G	4.75955e-06	0.27627	0.0237977	A	0	3	46499403	CCR1
3:46500127:G:T	eQTLcatalogue	TwinsUK_ge_LCL	ENSG00000163823	T	4.75955e-06	0.27627	0.0237977	G	0	3	46500127	CCR1
3:46500458:C:T	eQTLcatalogue	TwinsUK_ge_LCL	ENSG00000163823	C	4.75955e-06	0.27627	0.0237977	T	0	3	46500458	CCR1
3:46503906:G:T	eQTLcatalogue	TwinsUK_ge_LCL	ENSG00000163823	T	4.75955e-06	0.27627	0.0237977	G	0	3	46503906	CCR1
3:46504726:A:G	eQTLcatalogue	TwinsUK_ge_LCL	ENSG00000163823	A	4.82032e-06	0.278032	0.0241016	G	0	3	46504726	CCR1
3:46505315:C:G	eQTLcatalogue	TwinsUK_ge_LCL	ENSG00000163823	G	4.82032e-06	0.278032	0.0241016	C	0	3	46505315	CCR1
3:46525508:C:G	eQTLcatalogue	TwinsUK_ge_LCL	ENSG00000163823	C	8.45361e-06	0.260193	0.0422681	G	0	3	46525508	CCR1
3:46526387:C:T	eQTLcatalogue	TwinsUK_ge_LCL	ENSG00000163823	C	8.45361e-06	0.260193	0.0422681	T	0	3	46526387	CCR1
3:46527141:C:T	eQTLcatalogue	TwinsUK_ge_LCL	ENSG00000163823	C	8.45361e-06	0.260193	0.0422681	T	0	3	46527141	CCR1
3:46155872:A:G	DICE	T_CD4_memory_TREG	ENSG00000163823	A	3.34809e-05	-0.591686	0.049	G	0	3	46155872	CCR1
3:45996761:A:G	BIOSQTL	BIOS_eQTL_geneLevel	ENSG00000163823	G	1.7087e-46	14.3173	0	A	0	3	45996761	CCR1
3:45997263:C:T	BIOSQTL	BIOS_eQTL_geneLevel	ENSG00000163823	C	6.61974e-07	-4.97202	0.000535355	C	0	3	45997263	CCR1
3:45997822:A:T	BIOSQTL	BIOS_eQTL_geneLevel	ENSG00000163823	T	9.5886e-55	-15.5822	0	T	0	3	45997822	CCR1
3:45998867:A:G	BIOSQTL	BIOS_eQTL_geneLevel	ENSG00000163823	G	7.53642e-37	-12.681	0	A	0	3	45998867	CCR1
3:45999209:A:G	BIOSQTL	BIOS_eQTL_geneLevel	ENSG00000163823	G	5.331e-07	-5.01388	0.000431793	G	0	3	45999209	CCR1
3:46000728:G:T	BIOSQTL	BIOS_eQTL_geneLevel	ENSG00000163823	G	5.331e-07	-5.01388	0.000431793	G	0	3	46000728	CCR1
3:46000870:A:G	BIOSQTL	BIOS_eQTL_geneLevel	ENSG00000163823	A	5.331e-07	-5.01388	0.000431793	A	0	3	46000870	CCR1
3:46001063:A:G	BIOSQTL	BIOS_eQTL_geneLevel	ENSG00000163823	A	1.13177e-54	-15.5717	0	A	0	3	46001063	CCR1
3:46001227:A:G	BIOSQTL	BIOS_eQTL_geneLevel	ENSG00000163823	A	5.331e-07	-5.01388	0.000431793	A	0	3	46001227	CCR1
3:46001367:A:C	BIOSQTL	BIOS_eQTL_geneLevel	ENSG00000163823	A	5.331e-07	-5.01388	0.000431793	A	0	3	46001367	CCR1
3:46001720:G:T	BIOSQTL	BIOS_eQTL_geneLevel	ENSG00000163823	G	6.61974e-07	-4.97202	0.000535355	G	0	3	46001720	CCR1
3:46002005:A:C	BIOSQTL	BIOS_eQTL_geneLevel	ENSG00000163823	C	2.32816e-54	-15.5255	0	C	0	3	46002005	CCR1
3:46002962:C:T	BIOSQTL	BIOS_eQTL_geneLevel	ENSG00000163823	C	8.38112e-55	-15.5909	0	C	0	3	46002962	CCR1
3:46002963:C:G	BIOSQTL	BIOS_eQTL_geneLevel	ENSG00000163823	C	5.331e-07	-5.01388	0.000431793	C	0	3	46002963	CCR1
3:46003496:C:T	BIOSQTL	BIOS_eQTL_geneLevel	ENSG00000163823	C	5.331e-07	-5.01388	0.000431793	C	0	3	46003496	CCR1
3:46003537:A:G	BIOSQTL	BIOS_eQTL_geneLevel	ENSG00000163823	A	5.331e-07	-5.01388	0.000431793	A	0	3	46003537	CCR1
3:46004307:C:T	BIOSQTL	BIOS_eQTL_geneLevel	ENSG00000163823	T	4.10127e-37	-12.7285	0	C	0	3	46004307	CCR1
3:46005478:A:G	BIOSQTL	BIOS_eQTL_geneLevel	ENSG00000163823	G	6.65435e-26	10.5247	0	G	0	3	46005478	CCR1
3:46006158:A:G	BIOSQTL	BIOS_eQTL_geneLevel	ENSG00000163823	G	1.44245e-38	-12.9873	0	A	0	3	46006158	CCR1
3:46006239:A:G	BIOSQTL	BIOS_eQTL_geneLevel	ENSG00000163823	G	4.92017e-07	-5.02935	0.000379375	G	0	3	46006239	CCR1
3:46006269:C:T	BIOSQTL	BIOS_eQTL_geneLevel	ENSG00000163823	T	4.92017e-07	-5.02935	0.000379375	T	0	3	46006269	CCR1
3:46006285:C:T	BIOSQTL	BIOS_eQTL_geneLevel	ENSG00000163823	T	6.3707e-38	-12.8731	0	C	0	3	46006285	CCR1
3:46006341:C:G	BIOSQTL	BIOS_eQTL_geneLevel	ENSG00000163823	G	7.58318e-07	-4.9458	0.000665224	G	0	3	46006341	CCR1
3:46007488:A:G	BIOSQTL	BIOS_eQTL_geneLevel	ENSG00000163823	A	7.58318e-07	-4.9458	0.000665224	A	0	3	46007488	CCR1
3:46007702:C:T	BIOSQTL	BIOS_eQTL_geneLevel	ENSG00000163823	T	2.1501e-48	14.6182	0	C	0	3	46007702	CCR1
3:46008087:A:G	BIOSQTL	BIOS_eQTL_geneLevel	ENSG00000163823	A	6.1134e-07	-4.98756	0.000514971	A	0	3	46008087	CCR1
3:46008790:A:G	BIOSQTL	BIOS_eQTL_geneLevel	ENSG00000163823	A	1.55489e-30	-11.4856	0	G	0	3	46008790	CCR1
3:46009487:A:G	BIOSQTL	BIOS_eQTL_geneLevel	ENSG00000163823	A	5.67975e-07	-5.00171	0.000473581	A	0	3	46009487	CCR1
3:46009864:C:G	BIOSQTL	BIOS_eQTL_geneLevel	ENSG00000163823	C	2.1501e-48	14.6182	0	G	0	3	46009864	CCR1
3:46010007:C:T	BIOSQTL	BIOS_eQTL_geneLevel	ENSG00000163823	C	7.04932e-07	-4.95995	0.000587302	C	0	3	46010007	CCR1
3:46010077:C:T	BIOSQTL	BIOS_eQTL_geneLevel	ENSG00000163823	C	7.93242e-50	14.8414	0	T	0	3	46010077	CCR1
3:46010861:A:T	BIOSQTL	BIOS_eQTL_geneLevel	ENSG00000163823	A	6.60156e-31	-11.5596	0	T	0	3	46010861	CCR1
3:46011436:A:G	BIOSQTL	BIOS_eQTL_geneLevel	ENSG00000163823	G	7.04932e-07	-4.95995	0.000587302	G	0	3	46011436	CCR1
3:46012279:C:T	BIOSQTL	BIOS_eQTL_geneLevel	ENSG00000163823	C	5.67975e-07	-5.00171	0.000473581	C	0	3	46012279	CCR1
3:46012391:A:G	BIOSQTL	BIOS_eQTL_geneLevel	ENSG00000163823	G	5.67975e-07	-5.00171	0.000473581	G	0	3	46012391	CCR1
3:46012694:G:T	BIOSQTL	BIOS_eQTL_geneLevel	ENSG00000163823	T	1.25027e-15	-7.99921	0	G	0	3	46012694	CCR1
3:46013621:A:T	BIOSQTL	BIOS_eQTL_geneLevel	ENSG00000163823	A	9.68952e-31	-11.5264	0	T	0	3	46013621	CCR1
3:46013832:C:T	BIOSQTL	BIOS_eQTL_geneLevel	ENSG00000163823	T	6.05044e-07	-4.98945	0.000515081	T	0	3	46013832	CCR1
3:46014545:G:T	BIOSQTL	BIOS_eQTL_geneLevel	ENSG00000163823	G	6.05044e-07	-4.98945	0.000515081	G	0	3	46014545	CCR1
3:46015569:C:T	BIOSQTL	BIOS_eQTL_geneLevel	ENSG00000163823	C	1.46025e-06	-4.8164	0.00120851	C	0	3	46015569	CCR1
3:46015933:C:T	BIOSQTL	BIOS_eQTL_geneLevel	ENSG00000163823	C	7.5057e-07	-4.94769	0.000644309	C	0	3	46015933	CCR1
3:46016464:A:G	BIOSQTL	BIOS_eQTL_geneLevel	ENSG00000163823	A	7.87894e-31	-11.5443	0	G	0	3	46016464	CCR1
3:46016599:G:T	BIOSQTL	BIOS_eQTL_geneLevel	ENSG00000163823	T	1.0962e-48	14.6642	0	G	0	3	46016599	CCR1
3:46016851:A:T	BIOSQTL	BIOS_eQTL_geneLevel	ENSG00000163823	T	7.87894e-31	-11.5443	0	A	0	3	46016851	CCR1
3:46016944:C:T	BIOSQTL	BIOS_eQTL_geneLevel	ENSG00000163823	T	1.5123e-30	-11.4882	0	C	0	3	46016944	CCR1
3:46017304:A:C	BIOSQTL	BIOS_eQTL_geneLevel	ENSG00000163823	A	6.28567e-50	14.8569	0	C	0	3	46017304	CCR1
3:46018277:A:G	BIOSQTL	BIOS_eQTL_geneLevel	ENSG00000163823	A	1.0962e-48	14.6642	0	G	0	3	46018277	CCR1
3:46018344:A:G	BIOSQTL	BIOS_eQTL_geneLevel	ENSG00000163823	A	5.27035e-07	-5.01602	0.000431977	A	0	3	46018344	CCR1
3:46018781:A:G	BIOSQTL	BIOS_eQTL_geneLevel	ENSG00000163823	G	9.13793e-09	-5.74596	1.76709666018731e-05	NA	NA	3	46018781	CCR1
3:46020509:C:T	BIOSQTL	BIOS_eQTL_geneLevel	ENSG00000163823	T	6.28567e-50	14.8569	0	C	0	3	46020509	CCR1
3:46020594:C:T	BIOSQTL	BIOS_eQTL_geneLevel	ENSG00000163823	T	6.28567e-50	14.8569	0	C	0	3	46020594	CCR1
3:46021218:G:T	BIOSQTL	BIOS_eQTL_geneLevel	ENSG00000163823	G	6.28567e-50	14.8569	0	T	0	3	46021218	CCR1
3:46022833:A:G	BIOSQTL	BIOS_eQTL_geneLevel	ENSG00000163823	A	4.89458e-07	-5.03033	0.000374131	A	0	3	46022833	CCR1
3:46024529:A:T	BIOSQTL	BIOS_eQTL_geneLevel	ENSG00000163823	A	4.89458e-07	-5.03033	0.000374131	A	0	3	46024529	CCR1
3:46024671:C:T	BIOSQTL	BIOS_eQTL_geneLevel	ENSG00000163823	C	1.1086e-30	-11.515	0	T	0	3	46024671	CCR1
3:46025013:A:G	BIOSQTL	BIOS_eQTL_geneLevel	ENSG00000163823	A	2.712e-22	9.71092	0	A	0	3	46025013	CCR1
3:46025048:A:G	BIOSQTL	BIOS_eQTL_geneLevel	ENSG00000163823	A	4.89458e-07	-5.03033	0.000374131	A	0	3	46025048	CCR1
3:46025518:C:T	BIOSQTL	BIOS_eQTL_geneLevel	ENSG00000163823	T	2.712e-22	9.71092	0	T	0	3	46025518	CCR1
3:46025941:C:T	BIOSQTL	BIOS_eQTL_geneLevel	ENSG00000163823	T	7.9561e-50	14.8412	0	C	0	3	46025941	CCR1
3:46026259:A:G	BIOSQTL	BIOS_eQTL_geneLevel	ENSG00000163823	A	9.42319e-31	-11.529	0	G	0	3	46026259	CCR1
3:46026641:G:T	BIOSQTL	BIOS_eQTL_geneLevel	ENSG00000163823	T	9.42319e-31	-11.529	0	G	0	3	46026641	CCR1
3:46026699:A:C	BIOSQTL	BIOS_eQTL_geneLevel	ENSG00000163823	C	2.712e-22	9.71092	0	C	0	3	46026699	CCR1
3:46027410:A:G	BIOSQTL	BIOS_eQTL_geneLevel	ENSG00000163823	A	9.42319e-31	-11.529	0	G	0	3	46027410	CCR1
3:46028056:C:G	BIOSQTL	BIOS_eQTL_geneLevel	ENSG00000163823	C	8.5868e-31	-11.5369	0	G	0	3	46028056	CCR1
3:46028791:A:G	BIOSQTL	BIOS_eQTL_geneLevel	ENSG00000163823	A	8.99535e-31	-11.5328	0	G	0	3	46028791	CCR1
3:46029271:A:G	BIOSQTL	BIOS_eQTL_geneLevel	ENSG00000163823	A	4.96472e-50	14.8726	0	G	0	3	46029271	CCR1
3:46029458:C:G	BIOSQTL	BIOS_eQTL_geneLevel	ENSG00000163823	G	2.00769e-22	9.74146	0	G	0	3	46029458	CCR1
3:46030003:C:T	BIOSQTL	BIOS_eQTL_geneLevel	ENSG00000163823	C	1.73536e-22	9.75622	0	C	0	3	46030003	CCR1
3:46031029:C:T	BIOSQTL	BIOS_eQTL_geneLevel	ENSG00000163823	T	5.71351e-31	-11.572	0	C	0	3	46031029	CCR1
3:46031957:C:T	BIOSQTL	BIOS_eQTL_geneLevel	ENSG00000163823	C	4.23158e-20	9.18219	0	C	0	3	46031957	CCR1
3:46032388:C:G	BIOSQTL	BIOS_eQTL_geneLevel	ENSG00000163823	G	1.15784e-19	9.0731	0	G	0	3	46032388	CCR1
3:46032441:A:T	BIOSQTL	BIOS_eQTL_geneLevel	ENSG00000163823	T	4.74184e-05	-4.06791	0.027775	A	0	3	46032441	CCR1
3:46032847:C:T	BIOSQTL	BIOS_eQTL_geneLevel	ENSG00000163823	C	4.5494e-20	9.17422	0	C	0	3	46032847	CCR1
3:46032959:C:T	BIOSQTL	BIOS_eQTL_geneLevel	ENSG00000163823	T	2.45742e-50	14.9196	0	C	0	3	46032959	CCR1
3:46033819:A:G	BIOSQTL	BIOS_eQTL_geneLevel	ENSG00000163823	A	4.72142e-20	9.17024	0	A	0	3	46033819	CCR1
3:46034791:C:T	BIOSQTL	BIOS_eQTL_geneLevel	ENSG00000163823	T	1.4528e-44	14.0051	0	C	0	3	46034791	CCR1
3:46035097:A:G	BIOSQTL	BIOS_eQTL_geneLevel	ENSG00000163823	G	3.01351e-07	-5.12243	0.00022221	G	0	3	46035097	CCR1
3:46036521:C:T	BIOSQTL	BIOS_eQTL_geneLevel	ENSG00000163823	T	2.95021e-07	-5.12654	0.00021692	T	0	3	46036521	CCR1
3:46036992:A:G	BIOSQTL	BIOS_eQTL_geneLevel	ENSG00000163823	A	5.16112e-22	-9.645	0	G	0	3	46036992	CCR1
3:46038447:A:G	BIOSQTL	BIOS_eQTL_geneLevel	ENSG00000163823	G	1.90048e-16	8.22838	0	G	0	3	46038447	CCR1
3:46038575:A:G	BIOSQTL	BIOS_eQTL_geneLevel	ENSG00000163823	G	1.25842e-42	13.6844	0	A	0	3	46038575	CCR1
3:46038644:C:T	BIOSQTL	BIOS_eQTL_geneLevel	ENSG00000163823	T	1.83806e-16	8.23236	0	T	0	3	46038644	CCR1
3:46039060:C:G	BIOSQTL	BIOS_eQTL_geneLevel	ENSG00000163823	C	4.71898e-07	-5.03736	0.000347724	C	0	3	46039060	CCR1
3:46039152:C:T	BIOSQTL	BIOS_eQTL_geneLevel	ENSG00000163823	T	1.83806e-16	8.23236	0	T	0	3	46039152	CCR1
3:46039599:C:T	BIOSQTL	BIOS_eQTL_geneLevel	ENSG00000163823	T	1.83806e-16	8.23236	0	T	0	3	46039599	CCR1
3:46039868:A:G	BIOSQTL	BIOS_eQTL_geneLevel	ENSG00000163823	G	3.03276e-07	-5.12123	0.00022215	G	0	3	46039868	CCR1
3:46040678:A:G	BIOSQTL	BIOS_eQTL_geneLevel	ENSG00000163823	A	1.62692e-16	8.24696	0	A	0	3	46040678	CCR1
3:46041582:C:T	BIOSQTL	BIOS_eQTL_geneLevel	ENSG00000163823	C	1.57338e-16	8.25095	0	C	0	3	46041582	CCR1
3:46041837:C:T	BIOSQTL	BIOS_eQTL_geneLevel	ENSG00000163823	T	4.95105e-07	-5.02801	0.000389999	T	0	3	46041837	CCR1
3:46041909:C:T	BIOSQTL	BIOS_eQTL_geneLevel	ENSG00000163823	C	1.57338e-16	8.25095	0	C	0	3	46041909	CCR1
3:46042073:G:T	BIOSQTL	BIOS_eQTL_geneLevel	ENSG00000163823	T	1.57338e-16	8.25095	0	T	0	3	46042073	CCR1
3:46042413:A:T	BIOSQTL	BIOS_eQTL_geneLevel	ENSG00000163823	A	1.57338e-16	8.25095	0	A	0	3	46042413	CCR1
3:46043296:C:T	BIOSQTL	BIOS_eQTL_geneLevel	ENSG00000163823	T	3.29737e-42	13.6143	0	C	0	3	46043296	CCR1
3:46043436:C:G	BIOSQTL	BIOS_eQTL_geneLevel	ENSG00000163823	C	1.1683e-42	13.6899	0	G	0	3	46043436	CCR1
3:46044173:C:T	BIOSQTL	BIOS_eQTL_geneLevel	ENSG00000163823	T	2.04668e-42	13.6492	0	C	0	3	46044173	CCR1
3:46044619:A:T	BIOSQTL	BIOS_eQTL_geneLevel	ENSG00000163823	A	3.29865e-09	-5.91589	6.01829561868079e-06	T	0	3	46044619	CCR1
3:46044807:C:G	BIOSQTL	BIOS_eQTL_geneLevel	ENSG00000163823	C	1.52157e-16	8.25493	0	C	0	3	46044807	CCR1
3:46045182:C:T	BIOSQTL	BIOS_eQTL_geneLevel	ENSG00000163823	T	7.14684e-28	-10.9433	0	C	0	3	46045182	CCR1
3:46045445:G:T	BIOSQTL	BIOS_eQTL_geneLevel	ENSG00000163823	T	3.99664e-22	-9.67109	0	G	0	3	46045445	CCR1
3:46045619:C:G	BIOSQTL	BIOS_eQTL_geneLevel	ENSG00000163823	G	3.60927e-44	13.9403	0	C	0	3	46045619	CCR1
3:46046459:A:G	BIOSQTL	BIOS_eQTL_geneLevel	ENSG00000163823	A	4.6456e-07	-5.04034	0.000337223	A	0	3	46046459	CCR1
3:46046769:C:T	BIOSQTL	BIOS_eQTL_geneLevel	ENSG00000163823	T	1.47144e-16	8.25891	0	T	0	3	46046769	CCR1
3:46047032:A:G	BIOSQTL	BIOS_eQTL_geneLevel	ENSG00000163823	G	9.84832e-17	8.30676	0	G	0	3	46047032	CCR1
3:46047044:C:T	BIOSQTL	BIOS_eQTL_geneLevel	ENSG00000163823	T	1.47144e-16	8.25891	0	T	0	3	46047044	CCR1
3:46047658:C:G	BIOSQTL	BIOS_eQTL_geneLevel	ENSG00000163823	C	5.49414e-07	-5.00815	0.000452681	C	0	3	46047658	CCR1
3:46047767:C:G	BIOSQTL	BIOS_eQTL_geneLevel	ENSG00000163823	C	9.77293e-28	-10.9149	0	G	0	3	46047767	CCR1
3:46049764:A:G	BIOSQTL	BIOS_eQTL_geneLevel	ENSG00000163823	A	6.44762e-05	-3.99567	0.0366392	A	0	3	46049764	CCR1
3:46049765:C:T	BIOSQTL	BIOS_eQTL_geneLevel	ENSG00000163823	C	8.38932e-06	-4.45491	0.00581566	C	0	3	46049765	CCR1
3:46049827:G:T	BIOSQTL	BIOS_eQTL_geneLevel	ENSG00000163823	T	1.89248e-07	-5.20951	0.000120588	T	0	3	46049827	CCR1
3:46051702:A:G	BIOSQTL	BIOS_eQTL_geneLevel	ENSG00000163823	A	1.89248e-07	-5.20951	0.000120588	A	0	3	46051702	CCR1
3:46051774:A:G	BIOSQTL	BIOS_eQTL_geneLevel	ENSG00000163823	A	1.89248e-07	-5.20951	0.000120588	A	0	3	46051774	CCR1
3:46051908:A:G	BIOSQTL	BIOS_eQTL_geneLevel	ENSG00000163823	G	1.89248e-07	-5.20951	0.000120588	G	0	3	46051908	CCR1
3:46052263:C:G	BIOSQTL	BIOS_eQTL_geneLevel	ENSG00000163823	C	1.89248e-07	-5.20951	0.000120588	C	0	3	46052263	CCR1
3:46052800:A:G	BIOSQTL	BIOS_eQTL_geneLevel	ENSG00000163823	A	1.89248e-07	-5.20951	0.000120588	A	0	3	46052800	CCR1
3:46053581:A:T	BIOSQTL	BIOS_eQTL_geneLevel	ENSG00000163823	T	1.89248e-07	-5.20951	0.000120588	T	0	3	46053581	CCR1
3:46053882:G:T	BIOSQTL	BIOS_eQTL_geneLevel	ENSG00000163823	G	2.01619e-27	-10.8489	0	T	0	3	46053882	CCR1
3:46053968:A:G	BIOSQTL	BIOS_eQTL_geneLevel	ENSG00000163823	G	1.89248e-07	-5.20951	0.000120588	G	0	3	46053968	CCR1
3:46054156:G:T	BIOSQTL	BIOS_eQTL_geneLevel	ENSG00000163823	T	1.89248e-07	-5.20951	0.000120588	T	0	3	46054156	CCR1
3:46055250:A:G	BIOSQTL	BIOS_eQTL_geneLevel	ENSG00000163823	A	1.89248e-07	-5.20951	0.000120588	A	0	3	46055250	CCR1
3:46055716:A:G	BIOSQTL	BIOS_eQTL_geneLevel	ENSG00000163823	A	1.89248e-07	-5.20951	0.000120588	A	0	3	46055716	CCR1
3:46055909:C:T	BIOSQTL	BIOS_eQTL_geneLevel	ENSG00000163823	T	1.89248e-07	-5.20951	0.000120588	T	0	3	46055909	CCR1
3:46056162:A:G	BIOSQTL	BIOS_eQTL_geneLevel	ENSG00000163823	A	1.89248e-07	-5.20951	0.000120588	A	0	3	46056162	CCR1
3:46056173:C:T	BIOSQTL	BIOS_eQTL_geneLevel	ENSG00000163823	T	2.96592e-07	-5.12551	0.000216884	T	0	3	46056173	CCR1
3:46056911:A:T	BIOSQTL	BIOS_eQTL_geneLevel	ENSG00000163823	A	1.19932e-07	-5.29349	8.33194467588735e-05	A	0	3	46056911	CCR1
3:46057233:A:C	BIOSQTL	BIOS_eQTL_geneLevel	ENSG00000163823	A	1.19932e-07	-5.29349	8.33194467588735e-05	NA	NA	3	46057233	CCR1
3:46057867:A:G	BIOSQTL	BIOS_eQTL_geneLevel	ENSG00000163823	G	1.0411e-07	-5.31938	8.35747715622911e-05	G	0	3	46057867	CCR1
3:46058335:C:T	BIOSQTL	BIOS_eQTL_geneLevel	ENSG00000163823	T	1.3888e-44	14.0083	0	C	0	3	46058335	CCR1
3:46058421:A:T	BIOSQTL	BIOS_eQTL_geneLevel	ENSG00000163823	T	7.72913e-29	11.1433	0	A	0	3	46058421	CCR1
3:46058908:A:G	BIOSQTL	BIOS_eQTL_geneLevel	ENSG00000163823	A	7.56531e-08	-5.37719	6.17422541535698e-05	A	0	3	46058908	CCR1
3:46059249:C:T	BIOSQTL	BIOS_eQTL_geneLevel	ENSG00000163823	T	7.56531e-08	-5.37719	6.17422541535698e-05	T	0	3	46059249	CCR1
3:46059484:C:T	BIOSQTL	BIOS_eQTL_geneLevel	ENSG00000163823	C	7.56531e-08	-5.37719	6.17422541535698e-05	C	0	3	46059484	CCR1
3:46061218:C:T	BIOSQTL	BIOS_eQTL_geneLevel	ENSG00000163823	C	7.56531e-08	-5.37719	6.17422541535698e-05	C	0	3	46061218	CCR1
3:46061304:A:G	BIOSQTL	BIOS_eQTL_geneLevel	ENSG00000163823	G	7.56531e-08	-5.37719	6.17422541535698e-05	G	0	3	46061304	CCR1
3:46061840:A:G	BIOSQTL	BIOS_eQTL_geneLevel	ENSG00000163823	G	7.56531e-08	-5.37719	6.17422541535698e-05	G	0	3	46061840	CCR1
3:46061997:C:T	BIOSQTL	BIOS_eQTL_geneLevel	ENSG00000163823	C	7.56531e-08	-5.37719	6.17422541535698e-05	C	0	3	46061997	CCR1
3:46063329:C:T	BIOSQTL	BIOS_eQTL_geneLevel	ENSG00000163823	C	1.03653e-07	-5.32002	8.35794283167103e-05	C	0	3	46063329	CCR1
3:46063753:C:T	BIOSQTL	BIOS_eQTL_geneLevel	ENSG00000163823	C	7.56531e-08	-5.37719	6.17422541535698e-05	C	0	3	46063753	CCR1
3:46064618:C:G	BIOSQTL	BIOS_eQTL_geneLevel	ENSG00000163823	C	7.56531e-08	-5.37719	6.17422541535698e-05	C	0	3	46064618	CCR1
3:46064626:C:G	BIOSQTL	BIOS_eQTL_geneLevel	ENSG00000163823	G	7.56531e-08	-5.37719	6.17422541535698e-05	G	0	3	46064626	CCR1
3:46065763:A:G	BIOSQTL	BIOS_eQTL_geneLevel	ENSG00000163823	A	7.56531e-08	-5.37719	6.17422541535698e-05	A	0	3	46065763	CCR1
3:46065963:A:G	BIOSQTL	BIOS_eQTL_geneLevel	ENSG00000163823	A	7.56531e-08	-5.37719	6.17422541535698e-05	A	0	3	46065963	CCR1
3:46067507:G:T	BIOSQTL	BIOS_eQTL_geneLevel	ENSG00000163823	G	7.56531e-08	-5.37719	6.17422541535698e-05	G	0	3	46067507	CCR1
3:46068473:A:G	BIOSQTL	BIOS_eQTL_geneLevel	ENSG00000163823	G	7.56531e-08	-5.37719	6.17422541535698e-05	G	0	3	46068473	CCR1
3:46068835:G:T	BIOSQTL	BIOS_eQTL_geneLevel	ENSG00000163823	T	7.56531e-08	-5.37719	6.17422541535698e-05	T	0	3	46068835	CCR1
3:46069219:A:G	BIOSQTL	BIOS_eQTL_geneLevel	ENSG00000163823	A	9.93108e-45	14.032	0	G	0	3	46069219	CCR1
3:46069573:A:C	BIOSQTL	BIOS_eQTL_geneLevel	ENSG00000163823	C	7.56531e-08	-5.37719	6.17422541535698e-05	C	0	3	46069573	CCR1
3:46070337:C:G	BIOSQTL	BIOS_eQTL_geneLevel	ENSG00000163823	G	7.56531e-08	-5.37719	6.17422541535698e-05	G	0	3	46070337	CCR1
3:46070353:A:C	BIOSQTL	BIOS_eQTL_geneLevel	ENSG00000163823	C	7.56531e-08	-5.37719	6.17422541535698e-05	C	0	3	46070353	CCR1
3:46070739:A:C	BIOSQTL	BIOS_eQTL_geneLevel	ENSG00000163823	C	7.99145e-45	14.0474	0	A	0	3	46070739	CCR1
3:46071081:A:G	BIOSQTL	BIOS_eQTL_geneLevel	ENSG00000163823	A	7.56531e-08	-5.37719	6.17422541535698e-05	A	0	3	46071081	CCR1
3:46071506:C:T	BIOSQTL	BIOS_eQTL_geneLevel	ENSG00000163823	T	7.99145e-45	14.0474	0	C	0	3	46071506	CCR1
3:46071763:C:T	BIOSQTL	BIOS_eQTL_geneLevel	ENSG00000163823	C	7.56531e-08	-5.37719	6.17422541535698e-05	C	0	3	46071763	CCR1
3:46071868:A:G	BIOSQTL	BIOS_eQTL_geneLevel	ENSG00000163823	G	7.56531e-08	-5.37719	6.17422541535698e-05	G	0	3	46071868	CCR1
3:46072519:A:G	BIOSQTL	BIOS_eQTL_geneLevel	ENSG00000163823	A	7.56531e-08	-5.37719	6.17422541535698e-05	A	0	3	46072519	CCR1
3:46072630:C:T	BIOSQTL	BIOS_eQTL_geneLevel	ENSG00000163823	T	7.56531e-08	-5.37719	6.17422541535698e-05	T	0	3	46072630	CCR1
3:46072704:A:G	BIOSQTL	BIOS_eQTL_geneLevel	ENSG00000163823	A	7.56531e-08	-5.37719	6.17422541535698e-05	A	0	3	46072704	CCR1
3:46072768:A:G	BIOSQTL	BIOS_eQTL_geneLevel	ENSG00000163823	A	7.56531e-08	-5.37719	6.17422541535698e-05	A	0	3	46072768	CCR1
3:46072839:C:T	BIOSQTL	BIOS_eQTL_geneLevel	ENSG00000163823	T	7.56531e-08	-5.37719	6.17422541535698e-05	T	0	3	46072839	CCR1
3:46073314:C:T	BIOSQTL	BIOS_eQTL_geneLevel	ENSG00000163823	C	7.56531e-08	-5.37719	6.17422541535698e-05	C	0	3	46073314	CCR1
3:46073923:A:G	BIOSQTL	BIOS_eQTL_geneLevel	ENSG00000163823	G	7.56531e-08	-5.37719	6.17422541535698e-05	G	0	3	46073923	CCR1
3:46074554:A:T	BIOSQTL	BIOS_eQTL_geneLevel	ENSG00000163823	T	7.5313e-45	14.0516	0	A	0	3	46074554	CCR1
3:46074711:A:G	BIOSQTL	BIOS_eQTL_geneLevel	ENSG00000163823	A	7.56531e-08	-5.37719	6.17422541535698e-05	A	0	3	46074711	CCR1
3:46074779:A:G	BIOSQTL	BIOS_eQTL_geneLevel	ENSG00000163823	G	7.5313e-45	14.0516	0	A	0	3	46074779	CCR1
3:46074858:A:G	BIOSQTL	BIOS_eQTL_geneLevel	ENSG00000163823	A	7.56531e-08	-5.37719	6.17422541535698e-05	A	0	3	46074858	CCR1
3:46075090:A:C	BIOSQTL	BIOS_eQTL_geneLevel	ENSG00000163823	C	7.56531e-08	-5.37719	6.17422541535698e-05	C	0	3	46075090	CCR1
3:46077332:A:G	BIOSQTL	BIOS_eQTL_geneLevel	ENSG00000163823	G	7.56531e-08	-5.37719	6.17422541535698e-05	G	0	3	46077332	CCR1
3:46077390:C:T	BIOSQTL	BIOS_eQTL_geneLevel	ENSG00000163823	C	5.82869e-09	-5.8215	1.18856599512688e-05	C	0	3	46077390	CCR1
3:46078292:C:T	BIOSQTL	BIOS_eQTL_geneLevel	ENSG00000163823	T	5.82869e-09	-5.8215	1.18856599512688e-05	T	0	3	46078292	CCR1
3:46079654:A:G	BIOSQTL	BIOS_eQTL_geneLevel	ENSG00000163823	A	9.35986e-45	14.0362	0	G	0	3	46079654	CCR1
3:46079871:A:G	BIOSQTL	BIOS_eQTL_geneLevel	ENSG00000163823	G	5.82869e-09	-5.8215	1.18856599512688e-05	G	0	3	46079871	CCR1
3:46080024:A:T	BIOSQTL	BIOS_eQTL_geneLevel	ENSG00000163823	T	7.26851e-09	-5.78453	1.18301194842068e-05	T	0	3	46080024	CCR1
3:46080176:A:T	BIOSQTL	BIOS_eQTL_geneLevel	ENSG00000163823	A	5.82869e-09	-5.8215	1.18856599512688e-05	A	0	3	46080176	CCR1
3:46080912:C:T	BIOSQTL	BIOS_eQTL_geneLevel	ENSG00000163823	T	5.82869e-09	-5.8215	1.18856599512688e-05	T	0	3	46080912	CCR1
3:46081108:A:T	BIOSQTL	BIOS_eQTL_geneLevel	ENSG00000163823	T	5.82869e-09	-5.8215	1.18856599512688e-05	T	0	3	46081108	CCR1
3:46081179:A:G	BIOSQTL	BIOS_eQTL_geneLevel	ENSG00000163823	G	9.35986e-45	14.0362	0	A	0	3	46081179	CCR1
3:46081306:C:T	BIOSQTL	BIOS_eQTL_geneLevel	ENSG00000163823	C	7.56531e-08	-5.37719	6.17422541535698e-05	C	0	3	46081306	CCR1
3:46081333:C:T	BIOSQTL	BIOS_eQTL_geneLevel	ENSG00000163823	C	5.82869e-09	-5.8215	1.18856599512688e-05	C	0	3	46081333	CCR1
3:46081707:C:T	BIOSQTL	BIOS_eQTL_geneLevel	ENSG00000163823	T	5.82869e-09	-5.8215	1.18856599512688e-05	T	0	3	46081707	CCR1
3:46082481:A:G	BIOSQTL	BIOS_eQTL_geneLevel	ENSG00000163823	A	1.27006e-05	-4.3651	0.00854684	A	0	3	46082481	CCR1
3:46083201:G:T	BIOSQTL	BIOS_eQTL_geneLevel	ENSG00000163823	G	5.82869e-09	-5.8215	1.18856599512688e-05	G	0	3	46083201	CCR1
3:46083357:C:G	BIOSQTL	BIOS_eQTL_geneLevel	ENSG00000163823	C	5.82869e-09	-5.8215	1.18856599512688e-05	C	0	3	46083357	CCR1
3:46083496:A:C	BIOSQTL	BIOS_eQTL_geneLevel	ENSG00000163823	C	7.5313e-45	14.0516	0	A	0	3	46083496	CCR1
3:46083634:A:G	BIOSQTL	BIOS_eQTL_geneLevel	ENSG00000163823	A	5.82869e-09	-5.8215	1.18856599512688e-05	A	0	3	46083634	CCR1
3:46083941:G:T	BIOSQTL	BIOS_eQTL_geneLevel	ENSG00000163823	T	4.41615e-09	-5.86771	5.9776436128878e-06	T	0	3	46083941	CCR1
3:46084372:A:C	BIOSQTL	BIOS_eQTL_geneLevel	ENSG00000163823	C	5.82869e-09	-5.8215	1.18856599512688e-05	C	0	3	46084372	CCR1
3:46084461:A:G	BIOSQTL	BIOS_eQTL_geneLevel	ENSG00000163823	G	5.82869e-09	-5.8215	1.18856599512688e-05	G	0	3	46084461	CCR1
3:46084742:A:G	BIOSQTL	BIOS_eQTL_geneLevel	ENSG00000163823	A	5.82869e-09	-5.8215	1.18856599512688e-05	A	0	3	46084742	CCR1
3:46084949:A:C	BIOSQTL	BIOS_eQTL_geneLevel	ENSG00000163823	A	5.82869e-09	-5.8215	1.18856599512688e-05	A	0	3	46084949	CCR1
3:46085321:A:G	BIOSQTL	BIOS_eQTL_geneLevel	ENSG00000163823	G	7.56531e-08	-5.37719	6.17422541535698e-05	G	0	3	46085321	CCR1
3:46086083:A:G	BIOSQTL	BIOS_eQTL_geneLevel	ENSG00000163823	G	5.82869e-09	-5.8215	1.18856599512688e-05	G	0	3	46086083	CCR1
3:46086602:A:C	BIOSQTL	BIOS_eQTL_geneLevel	ENSG00000163823	A	7.5313e-45	14.0516	0	C	0	3	46086602	CCR1
3:46087945:A:T	BIOSQTL	BIOS_eQTL_geneLevel	ENSG00000163823	A	7.5313e-45	14.0516	0	T	0	3	46087945	CCR1
3:46087992:A:G	BIOSQTL	BIOS_eQTL_geneLevel	ENSG00000163823	A	7.56531e-08	-5.37719	6.17422541535698e-05	A	0	3	46087992	CCR1
3:46088282:C:T	BIOSQTL	BIOS_eQTL_geneLevel	ENSG00000163823	C	5.82869e-09	-5.8215	1.18856599512688e-05	C	0	3	46088282	CCR1
3:46088336:G:T	BIOSQTL	BIOS_eQTL_geneLevel	ENSG00000163823	T	5.34689e-09	-5.83587	1.19111428741588e-05	T	0	3	46088336	CCR1
3:46089341:C:G	BIOSQTL	BIOS_eQTL_geneLevel	ENSG00000163823	C	5.34689e-09	-5.83587	1.19111428741588e-05	C	0	3	46089341	CCR1
3:46090477:A:G	BIOSQTL	BIOS_eQTL_geneLevel	ENSG00000163823	A	5.34689e-09	-5.83587	1.19111428741588e-05	A	0	3	46090477	CCR1
3:46090557:A:G	BIOSQTL	BIOS_eQTL_geneLevel	ENSG00000163823	G	5.34689e-09	-5.83587	1.19111428741588e-05	G	0	3	46090557	CCR1
3:46090622:A:G	BIOSQTL	BIOS_eQTL_geneLevel	ENSG00000163823	G	5.34689e-09	-5.83587	1.19111428741588e-05	G	0	3	46090622	CCR1
3:46092793:A:C	BIOSQTL	BIOS_eQTL_geneLevel	ENSG00000163823	C	8.42244e-20	9.10765	0	C	0	3	46092793	CCR1
3:46094063:A:G	BIOSQTL	BIOS_eQTL_geneLevel	ENSG00000163823	G	7.56531e-08	-5.37719	6.17422541535698e-05	G	0	3	46094063	CCR1
3:46094540:C:T	BIOSQTL	BIOS_eQTL_geneLevel	ENSG00000163823	T	3.24937e-45	14.1111	0	C	0	3	46094540	CCR1
3:46094762:A:G	BIOSQTL	BIOS_eQTL_geneLevel	ENSG00000163823	A	6.12887e-08	-5.41498	5.64111242737068e-05	A	0	3	46094762	CCR1
3:46094803:A:C	BIOSQTL	BIOS_eQTL_geneLevel	ENSG00000163823	A	3.11228e-38	12.9284	0	C	0	3	46094803	CCR1
3:46095104:A:G	BIOSQTL	BIOS_eQTL_geneLevel	ENSG00000163823	G	7.56531e-08	-5.37719	6.17422541535698e-05	G	0	3	46095104	CCR1
3:46095219:A:G	BIOSQTL	BIOS_eQTL_geneLevel	ENSG00000163823	G	1.18367e-07	-5.29598	8.33379632201789e-05	NA	NA	3	46095219	CCR1
3:46095336:C:T	BIOSQTL	BIOS_eQTL_geneLevel	ENSG00000163823	C	7.56531e-08	-5.37719	6.17422541535698e-05	C	0	3	46095336	CCR1
3:46095611:C:T	BIOSQTL	BIOS_eQTL_geneLevel	ENSG00000163823	C	3.24937e-45	14.1111	0	T	0	3	46095611	CCR1
3:46096038:C:T	BIOSQTL	BIOS_eQTL_geneLevel	ENSG00000163823	T	1.71839e-27	-10.8636	0	C	0	3	46096038	CCR1
3:46096043:A:G	BIOSQTL	BIOS_eQTL_geneLevel	ENSG00000163823	A	7.56531e-08	-5.37719	6.17422541535698e-05	A	0	3	46096043	CCR1
3:46096385:C:T	BIOSQTL	BIOS_eQTL_geneLevel	ENSG00000163823	C	3.29578e-45	14.11	0	T	0	3	46096385	CCR1
3:46096501:G:T	BIOSQTL	BIOS_eQTL_geneLevel	ENSG00000163823	T	2.62652e-27	-10.8246	0	G	0	3	46096501	CCR1
3:46096798:C:T	BIOSQTL	BIOS_eQTL_geneLevel	ENSG00000163823	C	7.56531e-08	-5.37719	6.17422541535698e-05	C	0	3	46096798	CCR1
3:46097758:C:T	BIOSQTL	BIOS_eQTL_geneLevel	ENSG00000163823	T	6.29372e-40	13.2251	0	C	0	3	46097758	CCR1
3:46098526:C:G	BIOSQTL	BIOS_eQTL_geneLevel	ENSG00000163823	G	7.56531e-08	-5.37719	6.17422541535698e-05	G	0	3	46098526	CCR1
3:46098976:G:T	BIOSQTL	BIOS_eQTL_geneLevel	ENSG00000163823	G	5.33644e-40	13.2375	0	T	0	3	46098976	CCR1
3:46099012:A:G	BIOSQTL	BIOS_eQTL_geneLevel	ENSG00000163823	A	5.33644e-40	13.2375	0	G	0	3	46099012	CCR1
3:46099154:C:T	BIOSQTL	BIOS_eQTL_geneLevel	ENSG00000163823	T	7.56531e-08	-5.37719	6.17422541535698e-05	T	0	3	46099154	CCR1
3:46099446:A:G	BIOSQTL	BIOS_eQTL_geneLevel	ENSG00000163823	G	1.49673e-27	-10.8762	0	A	0	3	46099446	CCR1
3:46100138:C:G	BIOSQTL	BIOS_eQTL_geneLevel	ENSG00000163823	G	7.56531e-08	-5.37719	6.17422541535698e-05	G	0	3	46100138	CCR1
3:46100140:A:G	BIOSQTL	BIOS_eQTL_geneLevel	ENSG00000163823	G	1.3092e-27	-10.8883	0	A	0	3	46100140	CCR1
3:46100294:C:G	BIOSQTL	BIOS_eQTL_geneLevel	ENSG00000163823	G	5.4762e-20	9.15428	0	G	0	3	46100294	CCR1
3:46100491:C:T	BIOSQTL	BIOS_eQTL_geneLevel	ENSG00000163823	T	7.56531e-08	-5.37719	6.17422541535698e-05	T	0	3	46100491	CCR1
3:46100496:A:G	BIOSQTL	BIOS_eQTL_geneLevel	ENSG00000163823	A	5.27701e-20	9.15828	0	A	0	3	46100496	CCR1
3:46100885:G:T	BIOSQTL	BIOS_eQTL_geneLevel	ENSG00000163823	G	1.77942e-45	14.1535	0	T	0	3	46100885	CCR1
3:46100999:A:G	BIOSQTL	BIOS_eQTL_geneLevel	ENSG00000163823	A	5.27701e-20	9.15828	0	A	0	3	46100999	CCR1
3:46101104:A:T	BIOSQTL	BIOS_eQTL_geneLevel	ENSG00000163823	T	5.27701e-20	9.15828	0	T	0	3	46101104	CCR1
3:46101203:A:G	BIOSQTL	BIOS_eQTL_geneLevel	ENSG00000163823	A	5.27701e-20	9.15828	0	A	0	3	46101203	CCR1
3:46101257:C:T	BIOSQTL	BIOS_eQTL_geneLevel	ENSG00000163823	T	2.29887e-17	8.47773	0	T	0	3	46101257	CCR1
3:46101266:A:G	BIOSQTL	BIOS_eQTL_geneLevel	ENSG00000163823	A	5.27701e-20	9.15828	0	A	0	3	46101266	CCR1
3:46101271:C:G	BIOSQTL	BIOS_eQTL_geneLevel	ENSG00000163823	C	1.77942e-45	14.1535	0	G	0	3	46101271	CCR1
3:46101371:C:T	BIOSQTL	BIOS_eQTL_geneLevel	ENSG00000163823	T	4.09964e-45	14.0946	0	C	0	3	46101371	CCR1
3:46101466:C:T	BIOSQTL	BIOS_eQTL_geneLevel	ENSG00000163823	T	7.56531e-08	-5.37719	6.17422541535698e-05	T	0	3	46101466	CCR1
3:46101774:A:T	BIOSQTL	BIOS_eQTL_geneLevel	ENSG00000163823	T	5.27701e-20	9.15828	0	T	0	3	46101774	CCR1
3:46101816:C:G	BIOSQTL	BIOS_eQTL_geneLevel	ENSG00000163823	C	5.27701e-20	9.15828	0	C	0	3	46101816	CCR1
3:46101891:A:C	BIOSQTL	BIOS_eQTL_geneLevel	ENSG00000163823	A	1.42922e-45	14.1689	0	C	0	3	46101891	CCR1
3:46102099:A:C	BIOSQTL	BIOS_eQTL_geneLevel	ENSG00000163823	C	1.25294e-27	-10.8924	0	A	0	3	46102099	CCR1
3:46102173:C:G	BIOSQTL	BIOS_eQTL_geneLevel	ENSG00000163823	C	7.56531e-08	-5.37719	6.17422541535698e-05	C	0	3	46102173	CCR1
3:46102620:A:G	BIOSQTL	BIOS_eQTL_geneLevel	ENSG00000163823	A	1.06252e-27	-10.9072	0	G	0	3	46102620	CCR1
3:46102786:G:T	BIOSQTL	BIOS_eQTL_geneLevel	ENSG00000163823	T	4.60889e-20	9.17299	0	T	0	3	46102786	CCR1
3:46103680:G:T	BIOSQTL	BIOS_eQTL_geneLevel	ENSG00000163823	T	7.56531e-08	-5.37719	6.17422541535698e-05	T	0	3	46103680	CCR1
3:46103974:C:T	BIOSQTL	BIOS_eQTL_geneLevel	ENSG00000163823	T	1.79015e-40	13.3194	0	C	0	3	46103974	CCR1
3:46104094:A:G	BIOSQTL	BIOS_eQTL_geneLevel	ENSG00000163823	G	2.19409e-40	13.3041	0	A	0	3	46104094	CCR1
3:46104295:C:T	BIOSQTL	BIOS_eQTL_geneLevel	ENSG00000163823	C	2.65286e-40	13.2899	0	T	0	3	46104295	CCR1
3:46106401:C:T	BIOSQTL	BIOS_eQTL_geneLevel	ENSG00000163823	T	2.5898e-40	13.2917	0	C	0	3	46106401	CCR1
3:46106532:A:G	BIOSQTL	BIOS_eQTL_geneLevel	ENSG00000163823	A	2.40579e-20	9.24267	0	A	0	3	46106532	CCR1
3:46106614:A:G	BIOSQTL	BIOS_eQTL_geneLevel	ENSG00000163823	G	7.66959e-28	-10.937	0	A	0	3	46106614	CCR1
3:46107253:A:G	BIOSQTL	BIOS_eQTL_geneLevel	ENSG00000163823	A	1.52595e-45	14.1644	0	G	0	3	46107253	CCR1
3:46107498:A:G	BIOSQTL	BIOS_eQTL_geneLevel	ENSG00000163823	G	7.56531e-08	-5.37719	6.17422541535698e-05	G	0	3	46107498	CCR1
3:46107601:A:G	BIOSQTL	BIOS_eQTL_geneLevel	ENSG00000163823	G	9.53342e-08	-5.33532	8.37100284614097e-05	G	0	3	46107601	CCR1
3:46108285:C:T	BIOSQTL	BIOS_eQTL_geneLevel	ENSG00000163823	T	1.11689e-07	-5.30645	8.3439951048562e-05	T	0	3	46108285	CCR1
3:46108400:A:G	BIOSQTL	BIOS_eQTL_geneLevel	ENSG00000163823	A	1.11689e-07	-5.30645	8.3439951048562e-05	A	0	3	46108400	CCR1
3:46111081:A:G	BIOSQTL	BIOS_eQTL_geneLevel	ENSG00000163823	G	9.5861e-08	-5.33438	8.37100284614097e-05	G	0	3	46111081	CCR1
3:46111213:C:T	BIOSQTL	BIOS_eQTL_geneLevel	ENSG00000163823	C	9.5861e-08	-5.33438	8.37100284614097e-05	C	0	3	46111213	CCR1
3:46111759:A:G	BIOSQTL	BIOS_eQTL_geneLevel	ENSG00000163823	A	9.5861e-08	-5.33438	8.37100284614097e-05	A	0	3	46111759	CCR1
3:46111869:A:G	BIOSQTL	BIOS_eQTL_geneLevel	ENSG00000163823	A	8.19417e-08	-5.36269	6.16177459108223e-05	A	0	3	46111869	CCR1
3:46114025:A:C	BIOSQTL	BIOS_eQTL_geneLevel	ENSG00000163823	C	1.9327e-32	-11.859	0	A	0	3	46114025	CCR1
3:46114216:A:G	BIOSQTL	BIOS_eQTL_geneLevel	ENSG00000163823	G	9.5861e-08	-5.33438	8.37100284614097e-05	G	0	3	46114216	CCR1
3:46116010:A:T	BIOSQTL	BIOS_eQTL_geneLevel	ENSG00000163823	A	9.5861e-08	-5.33438	8.37100284614097e-05	A	0	3	46116010	CCR1
3:46116787:A:G	BIOSQTL	BIOS_eQTL_geneLevel	ENSG00000163823	A	5.51664e-08	-5.43364	5.09193776520509e-05	A	0	3	46116787	CCR1
3:46117096:A:G	BIOSQTL	BIOS_eQTL_geneLevel	ENSG00000163823	G	9.5861e-08	-5.33438	8.37100284614097e-05	G	0	3	46117096	CCR1
3:46117960:A:G	BIOSQTL	BIOS_eQTL_geneLevel	ENSG00000163823	G	9.5861e-08	-5.33438	8.37100284614097e-05	G	0	3	46117960	CCR1
3:46118439:C:T	BIOSQTL	BIOS_eQTL_geneLevel	ENSG00000163823	C	7.56531e-08	-5.37704	6.17422541535698e-05	C	0	3	46118439	CCR1
3:46118749:G:T	BIOSQTL	BIOS_eQTL_geneLevel	ENSG00000163823	T	1.47475e-55	15.7017	0	G	0	3	46118749	CCR1
3:46120517:A:G	BIOSQTL	BIOS_eQTL_geneLevel	ENSG00000163823	G	9.5861e-08	-5.33438	8.37100284614097e-05	G	0	3	46120517	CCR1
3:46121192:A:C	BIOSQTL	BIOS_eQTL_geneLevel	ENSG00000163823	A	4.43736e-32	-11.7891	0	C	0	3	46121192	CCR1
3:46121526:A:G	BIOSQTL	BIOS_eQTL_geneLevel	ENSG00000163823	A	2.69265e-32	-11.831	0	G	0	3	46121526	CCR1
3:46122972:C:T	BIOSQTL	BIOS_eQTL_geneLevel	ENSG00000163823	T	1.30186e-31	-11.698	0	C	0	3	46122972	CCR1
3:46123043:A:G	BIOSQTL	BIOS_eQTL_geneLevel	ENSG00000163823	G	9.5861e-08	-5.33438	8.37100284614097e-05	G	0	3	46123043	CCR1
3:46123055:C:T	BIOSQTL	BIOS_eQTL_geneLevel	ENSG00000163823	T	9.5861e-08	-5.33438	8.37100284614097e-05	T	0	3	46123055	CCR1
3:46123333:A:C	BIOSQTL	BIOS_eQTL_geneLevel	ENSG00000163823	C	3.08793e-07	-5.11798	0.000227482	C	0	3	46123333	CCR1
3:46123602:C:T	BIOSQTL	BIOS_eQTL_geneLevel	ENSG00000163823	C	1.64308e-34	-12.2516	0	T	0	3	46123602	CCR1
3:46124225:C:T	BIOSQTL	BIOS_eQTL_geneLevel	ENSG00000163823	C	2.69265e-32	-11.831	0	T	0	3	46124225	CCR1
3:46124330:A:G	BIOSQTL	BIOS_eQTL_geneLevel	ENSG00000163823	A	2.69265e-32	-11.831	0	G	0	3	46124330	CCR1
3:46124418:A:G	BIOSQTL	BIOS_eQTL_geneLevel	ENSG00000163823	G	9.5861e-08	-5.33438	8.37100284614097e-05	G	0	3	46124418	CCR1
3:46125497:C:G	BIOSQTL	BIOS_eQTL_geneLevel	ENSG00000163823	G	4.43736e-32	-11.7891	0	C	0	3	46125497	CCR1
3:46126467:C:T	BIOSQTL	BIOS_eQTL_geneLevel	ENSG00000163823	T	7.23395e-55	15.6004	0	C	0	3	46126467	CCR1
3:46127199:A:G	BIOSQTL	BIOS_eQTL_geneLevel	ENSG00000163823	A	4.43736e-32	-11.7891	0	G	0	3	46127199	CCR1
3:46127557:A:G	BIOSQTL	BIOS_eQTL_geneLevel	ENSG00000163823	A	9.5861e-08	-5.33438	8.37100284614097e-05	A	0	3	46127557	CCR1
3:46127591:A:C	BIOSQTL	BIOS_eQTL_geneLevel	ENSG00000163823	A	4.43736e-32	-11.7891	0	C	0	3	46127591	CCR1
3:46127642:C:G	BIOSQTL	BIOS_eQTL_geneLevel	ENSG00000163823	G	7.23395e-55	15.6004	0	C	0	3	46127642	CCR1
3:46127987:C:T	BIOSQTL	BIOS_eQTL_geneLevel	ENSG00000163823	T	7.23395e-55	15.6004	0	C	0	3	46127987	CCR1
3:46128542:A:G	BIOSQTL	BIOS_eQTL_geneLevel	ENSG00000163823	A	9.5861e-08	-5.33438	8.37100284614097e-05	A	0	3	46128542	CCR1
3:46128709:C:T	BIOSQTL	BIOS_eQTL_geneLevel	ENSG00000163823	C	9.5861e-08	-5.33438	8.37100284614097e-05	C	0	3	46128709	CCR1
3:46128713:A:G	BIOSQTL	BIOS_eQTL_geneLevel	ENSG00000163823	G	9.5861e-08	-5.33438	8.37100284614097e-05	G	0	3	46128713	CCR1
3:46130097:C:T	BIOSQTL	BIOS_eQTL_geneLevel	ENSG00000163823	T	4.58734e-32	-11.7863	0	C	0	3	46130097	CCR1
3:46130839:A:C	BIOSQTL	BIOS_eQTL_geneLevel	ENSG00000163823	A	2.25641e-55	15.6746	0	C	0	3	46130839	CCR1
3:46131225:C:G	BIOSQTL	BIOS_eQTL_geneLevel	ENSG00000163823	G	1.03653e-07	-5.32004	8.35794283167103e-05	G	0	3	46131225	CCR1
3:46131231:C:G	BIOSQTL	BIOS_eQTL_geneLevel	ENSG00000163823	G	2.25641e-55	15.6746	0	C	0	3	46131231	CCR1
3:46133216:C:T	BIOSQTL	BIOS_eQTL_geneLevel	ENSG00000163823	T	5.22096e-25	10.329	0	C	0	3	46133216	CCR1
3:46133402:A:G	BIOSQTL	BIOS_eQTL_geneLevel	ENSG00000163823	A	4.46318e-55	15.6313	0	G	0	3	46133402	CCR1
3:46135259:A:C	BIOSQTL	BIOS_eQTL_geneLevel	ENSG00000163823	A	2.25641e-55	15.6746	0	C	0	3	46135259	CCR1
3:46135690:A:G	BIOSQTL	BIOS_eQTL_geneLevel	ENSG00000163823	A	1.31173e-07	-5.27703	8.31117021276596e-05	A	0	3	46135690	CCR1
3:46136438:A:G	BIOSQTL	BIOS_eQTL_geneLevel	ENSG00000163823	G	1.31173e-07	-5.27703	8.31117021276596e-05	G	0	3	46136438	CCR1
3:46137314:A:G	BIOSQTL	BIOS_eQTL_geneLevel	ENSG00000163823	G	2.66618e-60	16.3799	0	A	0	3	46137314	CCR1
3:46137363:A:G	BIOSQTL	BIOS_eQTL_geneLevel	ENSG00000163823	G	6.64055e-60	16.3243	0	A	0	3	46137363	CCR1
3:46137970:G:T	BIOSQTL	BIOS_eQTL_geneLevel	ENSG00000163823	G	5.30177e-32	-11.7741	0	T	0	3	46137970	CCR1
3:46138107:A:G	BIOSQTL	BIOS_eQTL_geneLevel	ENSG00000163823	A	1.31173e-07	-5.27703	8.31117021276596e-05	A	0	3	46138107	CCR1
3:46138455:A:G	BIOSQTL	BIOS_eQTL_geneLevel	ENSG00000163823	A	1.41878e-07	-5.2627	8.84466556108347e-05	A	0	3	46138455	CCR1
3:46138842:A:T	BIOSQTL	BIOS_eQTL_geneLevel	ENSG00000163823	T	1.7873e-07	-5.22007	0.000104321	T	0	3	46138842	CCR1
3:46140073:G:T	BIOSQTL	BIOS_eQTL_geneLevel	ENSG00000163823	T	1.53426e-07	-5.24837	8.82271850013785e-05	T	0	3	46140073	CCR1
3:46140770:C:T	BIOSQTL	BIOS_eQTL_geneLevel	ENSG00000163823	C	3.42778e-37	-12.7425	0	T	0	3	46140770	CCR1
3:46141504:A:C	BIOSQTL	BIOS_eQTL_geneLevel	ENSG00000163823	C	2.6295e-09	-5.95314	6.04631477114699e-06	C	0	3	46141504	CCR1
3:46141844:A:G	BIOSQTL	BIOS_eQTL_geneLevel	ENSG00000163823	A	1.53426e-07	-5.24837	8.82271850013785e-05	A	0	3	46141844	CCR1
3:46142032:C:T	BIOSQTL	BIOS_eQTL_geneLevel	ENSG00000163823	T	1.13862e-55	15.7182	0	C	0	3	46142032	CCR1
3:46142464:C:T	BIOSQTL	BIOS_eQTL_geneLevel	ENSG00000163823	T	1.53426e-07	-5.24837	8.82271850013785e-05	T	0	3	46142464	CCR1
3:46142963:C:T	BIOSQTL	BIOS_eQTL_geneLevel	ENSG00000163823	T	1.65229e-25	10.4387	0	T	0	3	46142963	CCR1
3:46143059:A:G	BIOSQTL	BIOS_eQTL_geneLevel	ENSG00000163823	G	3.74952e-37	-12.7356	0	A	0	3	46143059	CCR1
3:46143098:C:T	BIOSQTL	BIOS_eQTL_geneLevel	ENSG00000163823	T	3.08562e-37	-12.7507	0	C	0	3	46143098	CCR1
3:46143187:C:T	BIOSQTL	BIOS_eQTL_geneLevel	ENSG00000163823	T	1.56792e-07	-5.24426	8.81591272246405e-05	T	0	3	46143187	CCR1
3:46143288:C:T	BIOSQTL	BIOS_eQTL_geneLevel	ENSG00000163823	T	3.58834e-08	-5.50986	4.57064503228018e-05	C	0	3	46143288	CCR1
3:46143289:C:G	BIOSQTL	BIOS_eQTL_geneLevel	ENSG00000163823	C	4.34526e-11	-6.59172	0	C	0	3	46143289	CCR1
3:46143602:C:T	BIOSQTL	BIOS_eQTL_geneLevel	ENSG00000163823	T	6.73903e-56	15.7513	0	C	0	3	46143602	CCR1
3:46143930:A:G	BIOSQTL	BIOS_eQTL_geneLevel	ENSG00000163823	A	1.41365e-25	10.4536	0	A	0	3	46143930	CCR1
3:46143942:A:G	BIOSQTL	BIOS_eQTL_geneLevel	ENSG00000163823	A	2.64042e-25	10.3942	0	A	0	3	46143942	CCR1
3:46144184:C:T	BIOSQTL	BIOS_eQTL_geneLevel	ENSG00000163823	C	1.65229e-25	10.4387	0	C	0	3	46144184	CCR1
3:46144451:A:G	BIOSQTL	BIOS_eQTL_geneLevel	ENSG00000163823	A	1.41365e-25	10.4536	0	A	0	3	46144451	CCR1
3:46144981:G:T	BIOSQTL	BIOS_eQTL_geneLevel	ENSG00000163823	T	1.56792e-07	-5.24426	8.81591272246405e-05	T	0	3	46144981	CCR1
3:46146314:G:T	BIOSQTL	BIOS_eQTL_geneLevel	ENSG00000163823	T	5.20972e-08	-5.44385	4.53180762476633e-05	T	0	3	46146314	CCR1
3:46146984:A:T	BIOSQTL	BIOS_eQTL_geneLevel	ENSG00000163823	A	1.67454e-32	-11.8709	0	T	0	3	46146984	CCR1
3:46147504:A:G	BIOSQTL	BIOS_eQTL_geneLevel	ENSG00000163823	G	1.45156e-07	-5.25858	8.83782589482987e-05	G	0	3	46147504	CCR1
3:46148024:A:G	BIOSQTL	BIOS_eQTL_geneLevel	ENSG00000163823	G	1.67454e-32	-11.8709	0	A	0	3	46148024	CCR1
3:46150119:C:T	BIOSQTL	BIOS_eQTL_geneLevel	ENSG00000163823	C	1.10129e-51	15.1256	0	T	0	3	46150119	CCR1
3:46150156:A:C	BIOSQTL	BIOS_eQTL_geneLevel	ENSG00000163823	A	1.65464e-32	-11.8719	0	C	0	3	46150156	CCR1
3:46150517:A:G	BIOSQTL	BIOS_eQTL_geneLevel	ENSG00000163823	A	4.95766e-56	15.7707	0	G	0	3	46150517	CCR1
3:46150937:A:G	BIOSQTL	BIOS_eQTL_geneLevel	ENSG00000163823	A	8.17186e-16	-8.05146	0	G	0	3	46150937	CCR1
3:46151982:C:T	BIOSQTL	BIOS_eQTL_geneLevel	ENSG00000163823	C	1.65464e-32	-11.8719	0	T	0	3	46151982	CCR1
3:46153768:C:G	BIOSQTL	BIOS_eQTL_geneLevel	ENSG00000163823	C	2.98372e-17	-8.44711	0	G	0	3	46153768	CCR1
3:46154272:C:T	BIOSQTL	BIOS_eQTL_geneLevel	ENSG00000163823	C	1.41878e-07	-5.2627	8.84466556108347e-05	C	0	3	46154272	CCR1
3:46154457:A:G	BIOSQTL	BIOS_eQTL_geneLevel	ENSG00000163823	A	1.41878e-07	-5.2627	8.84466556108347e-05	A	0	3	46154457	CCR1
3:46154473:A:G	BIOSQTL	BIOS_eQTL_geneLevel	ENSG00000163823	G	4.95766e-56	15.7707	0	A	0	3	46154473	CCR1
3:46154841:A:C	BIOSQTL	BIOS_eQTL_geneLevel	ENSG00000163823	A	4.95766e-56	15.7707	0	C	0	3	46154841	CCR1
3:46155872:A:G	BIOSQTL	BIOS_eQTL_geneLevel	ENSG00000163823	A	2.53743e-30	-11.4433	0	G	0	3	46155872	CCR1
3:46157154:C:T	BIOSQTL	BIOS_eQTL_geneLevel	ENSG00000163823	T	6.96978e-18	-8.61522	0	C	0	3	46157154	CCR1
3:46157183:C:T	BIOSQTL	BIOS_eQTL_geneLevel	ENSG00000163823	T	2.81734e-32	-11.8273	0	C	0	3	46157183	CCR1
3:46157829:G:T	BIOSQTL	BIOS_eQTL_geneLevel	ENSG00000163823	T	7.84351e-56	15.7417	0	G	0	3	46157829	CCR1
3:46158255:A:G	BIOSQTL	BIOS_eQTL_geneLevel	ENSG00000163823	A	7.84351e-56	15.7417	0	G	0	3	46158255	CCR1
3:46158434:C:T	BIOSQTL	BIOS_eQTL_geneLevel	ENSG00000163823	T	7.84351e-56	15.7417	0	C	0	3	46158434	CCR1
3:46159598:A:G	BIOSQTL	BIOS_eQTL_geneLevel	ENSG00000163823	A	2.72492e-32	-11.83	0	G	0	3	46159598	CCR1
3:46160178:A:C	BIOSQTL	BIOS_eQTL_geneLevel	ENSG00000163823	C	1.65464e-32	-11.8719	0	A	0	3	46160178	CCR1
3:46162719:C:G	BIOSQTL	BIOS_eQTL_geneLevel	ENSG00000163823	C	2.72492e-32	-11.83	0	G	0	3	46162719	CCR1
3:46163873:A:G	BIOSQTL	BIOS_eQTL_geneLevel	ENSG00000163823	A	1.23988e-55	15.7127	0	G	0	3	46163873	CCR1
3:46164795:A:G	BIOSQTL	BIOS_eQTL_geneLevel	ENSG00000163823	A	1.23988e-55	15.7127	0	G	0	3	46164795	CCR1
3:46164820:C:G	BIOSQTL	BIOS_eQTL_geneLevel	ENSG00000163823	C	1.23988e-55	15.7127	0	G	0	3	46164820	CCR1
3:46166016:A:G	BIOSQTL	BIOS_eQTL_geneLevel	ENSG00000163823	A	2.72492e-32	-11.83	0	G	0	3	46166016	CCR1
3:46166734:C:T	BIOSQTL	BIOS_eQTL_geneLevel	ENSG00000163823	T	1.23988e-55	15.7127	0	C	0	3	46166734	CCR1
3:46169040:C:T	BIOSQTL	BIOS_eQTL_geneLevel	ENSG00000163823	T	1.41878e-07	-5.2627	8.84466556108347e-05	T	0	3	46169040	CCR1
3:46170086:A:G	BIOSQTL	BIOS_eQTL_geneLevel	ENSG00000163823	G	4.55132e-56	15.7761	0	A	0	3	46170086	CCR1
3:46170324:A:C	BIOSQTL	BIOS_eQTL_geneLevel	ENSG00000163823	C	2.18816e-32	-11.8485	0	A	0	3	46170324	CCR1
3:46170897:G:T	BIOSQTL	BIOS_eQTL_geneLevel	ENSG00000163823	T	1.3702e-07	-5.26913	8.85298511591877e-05	T	0	3	46170897	CCR1
3:46171098:A:G	BIOSQTL	BIOS_eQTL_geneLevel	ENSG00000163823	A	1.57736e-32	-11.8759	0	G	0	3	46171098	CCR1
3:46172072:C:T	BIOSQTL	BIOS_eQTL_geneLevel	ENSG00000163823	T	1.13944e-53	15.4234	0	C	0	3	46172072	CCR1
3:46172824:C:T	BIOSQTL	BIOS_eQTL_geneLevel	ENSG00000163823	C	1.32178e-07	-5.27578	8.30932860624862e-05	C	0	3	46172824	CCR1
3:46172903:A:G	BIOSQTL	BIOS_eQTL_geneLevel	ENSG00000163823	A	2.99691e-24	10.16	0	A	0	3	46172903	CCR1
3:46173072:C:G	BIOSQTL	BIOS_eQTL_geneLevel	ENSG00000163823	C	1.39428e-07	-5.26594	8.84808936570259e-05	C	0	3	46173072	CCR1
3:46173210:G:T	BIOSQTL	BIOS_eQTL_geneLevel	ENSG00000163823	G	1.59018e-07	-5.24178	9.36278019496613e-05	G	0	3	46173210	CCR1
3:46173446:A:C	BIOSQTL	BIOS_eQTL_geneLevel	ENSG00000163823	A	9.91259e-26	10.4871	0	A	0	3	46173446	CCR1
3:46173642:C:T	BIOSQTL	BIOS_eQTL_geneLevel	ENSG00000163823	T	2.00364e-07	-5.19881	0.00013137	T	0	3	46173642	CCR1
3:46173936:A:G	BIOSQTL	BIOS_eQTL_geneLevel	ENSG00000163823	A	6.14564e-64	16.8817	0	G	0	3	46173936	CCR1
3:46174331:C:T	BIOSQTL	BIOS_eQTL_geneLevel	ENSG00000163823	C	9.46728e-07	-4.90226	0.000834427	C	0	3	46174331	CCR1
3:46174395:C:G	BIOSQTL	BIOS_eQTL_geneLevel	ENSG00000163823	G	1.24617e-34	12.2743	0	G	0	3	46174395	CCR1
3:46174605:A:G	BIOSQTL	BIOS_eQTL_geneLevel	ENSG00000163823	G	5.36436e-07	-5.0127	0.00043703	G	0	3	46174605	CCR1
3:46174694:A:G	BIOSQTL	BIOS_eQTL_geneLevel	ENSG00000163823	G	9.90159e-35	12.2929	0	G	0	3	46174694	CCR1
3:46174936:C:G	BIOSQTL	BIOS_eQTL_geneLevel	ENSG00000163823	G	1.36133e-71	17.892	0	C	0	3	46174936	CCR1
3:46175976:C:T	BIOSQTL	BIOS_eQTL_geneLevel	ENSG00000163823	C	2.74253e-74	18.2347	0	T	0	3	46175976	CCR1
3:46175980:C:T	BIOSQTL	BIOS_eQTL_geneLevel	ENSG00000163823	T	2.12136e-73	18.1224	0	C	0	3	46175980	CCR1
3:46177096:A:G	BIOSQTL	BIOS_eQTL_geneLevel	ENSG00000163823	A	1.23835e-06	-4.84933	0.00105214	A	0	3	46177096	CCR1
3:46177864:C:T	BIOSQTL	BIOS_eQTL_geneLevel	ENSG00000163823	C	9.20671e-05	-3.91048	0.0499436	C	0	3	46177864	CCR1
3:46177992:C:T	BIOSQTL	BIOS_eQTL_geneLevel	ENSG00000163823	C	4.03267e-05	-4.10553	0.0242528	C	0	3	46177992	CCR1
3:46183180:C:G	BIOSQTL	BIOS_eQTL_geneLevel	ENSG00000163823	G	1.84729e-16	-8.2315	0	C	0	3	46183180	CCR1
3:46187522:A:G	BIOSQTL	BIOS_eQTL_geneLevel	ENSG00000163823	A	7.67244e-147	25.8056	0	G	0	3	46187522	CCR1
3:46193899:A:G	BIOSQTL	BIOS_eQTL_geneLevel	ENSG00000163823	G	1.36225e-16	-8.26787	0	A	0	3	46193899	CCR1
3:46193902:A:C	BIOSQTL	BIOS_eQTL_geneLevel	ENSG00000163823	C	1.36225e-16	-8.26787	0	A	0	3	46193902	CCR1
3:46214685:A:C	BIOSQTL	BIOS_eQTL_geneLevel	ENSG00000163823	C	4.37026e-149	26.0048	0	A	0	3	46214685	CCR1
3:46250348:C:T	BIOSQTL	BIOS_eQTL_geneLevel	ENSG00000163823	T	1.17117e-177	28.4193	0	C	0	3	46250348	CCR1
3:46250652:C:T	BIOSQTL	BIOS_eQTL_geneLevel	ENSG00000163823	C	3.84404e-177	28.3774	0	T	0	3	46250652	CCR1
3:46274215:C:T	BIOSQTL	BIOS_eQTL_geneLevel	ENSG00000163823	C	1.20386e-58	16.1465	0	T	0	3	46274215	CCR1
3:46274960:C:T	BIOSQTL	BIOS_eQTL_geneLevel	ENSG00000163823	C	5.06083e-05	4.05298	0.0293859	T	0	3	46274960	CCR1
3:46277577:A:G	BIOSQTL	BIOS_eQTL_geneLevel	ENSG00000163823	G	2.80826e-12	-6.98685	0	A	0	3	46277577	CCR1
3:46278647:G:T	BIOSQTL	BIOS_eQTL_geneLevel	ENSG00000163823	G	1.42612e-05	-4.33964	0.00948078	G	0	3	46278647	CCR1
3:46280194:C:G	BIOSQTL	BIOS_eQTL_geneLevel	ENSG00000163823	G	1.35518e-05	-4.35087	0.00906521	G	0	3	46280194	CCR1
3:46282174:A:G	BIOSQTL	BIOS_eQTL_geneLevel	ENSG00000163823	A	1.68045e-05	-4.30349	0.0109486	A	0	3	46282174	CCR1
3:46284093:A:G	BIOSQTL	BIOS_eQTL_geneLevel	ENSG00000163823	A	1.3953e-05	-4.34447	0.00932102	A	0	3	46284093	CCR1
3:46284496:A:G	BIOSQTL	BIOS_eQTL_geneLevel	ENSG00000163823	G	1.81064e-16	8.23412	0	A	0	3	46284496	CCR1
3:46290335:G:T	BIOSQTL	BIOS_eQTL_geneLevel	ENSG00000163823	T	1.85304e-47	14.4709	0	G	0	3	46290335	CCR1
3:46290955:C:T	BIOSQTL	BIOS_eQTL_geneLevel	ENSG00000163823	T	3.36136e-16	8.15967	0	C	0	3	46290955	CCR1
3:46291287:A:G	BIOSQTL	BIOS_eQTL_geneLevel	ENSG00000163823	A	7.09714e-24	-10.0754	0	A	0	3	46291287	CCR1
3:46291353:A:G	BIOSQTL	BIOS_eQTL_geneLevel	ENSG00000163823	G	3.36136e-16	8.15967	0	A	0	3	46291353	CCR1
3:46292161:A:T	BIOSQTL	BIOS_eQTL_geneLevel	ENSG00000163823	T	7.40688e-24	-10.0711	0	T	0	3	46292161	CCR1
3:46292338:C:T	BIOSQTL	BIOS_eQTL_geneLevel	ENSG00000163823	T	3.90733e-16	8.14147	0	C	0	3	46292338	CCR1
3:46292724:C:T	BIOSQTL	BIOS_eQTL_geneLevel	ENSG00000163823	C	7.73e-24	-10.0669	0	C	0	3	46292724	CCR1
3:46292810:C:T	BIOSQTL	BIOS_eQTL_geneLevel	ENSG00000163823	T	7.73e-24	-10.0669	0	T	0	3	46292810	CCR1
3:46293104:C:T	BIOSQTL	BIOS_eQTL_geneLevel	ENSG00000163823	C	3.31878e-22	-9.69011	0	C	0	3	46293104	CCR1
3:46293299:A:G	BIOSQTL	BIOS_eQTL_geneLevel	ENSG00000163823	A	1.08268e-23	-10.0337	0	A	0	3	46293299	CCR1
3:46293490:A:C	BIOSQTL	BIOS_eQTL_geneLevel	ENSG00000163823	C	1.08268e-23	-10.0337	0	C	0	3	46293490	CCR1
3:46293753:A:G	BIOSQTL	BIOS_eQTL_geneLevel	ENSG00000163823	A	1.08268e-23	-10.0337	0	A	0	3	46293753	CCR1
3:46293784:A:G	BIOSQTL	BIOS_eQTL_geneLevel	ENSG00000163823	G	1.08268e-23	-10.0337	0	G	0	3	46293784	CCR1
3:46294120:A:T	BIOSQTL	BIOS_eQTL_geneLevel	ENSG00000163823	A	1.12973e-23	-10.0295	0	A	0	3	46294120	CCR1
3:46294957:C:T	BIOSQTL	BIOS_eQTL_geneLevel	ENSG00000163823	T	1.36643e-23	-10.0107	0	T	0	3	46294957	CCR1
3:46295777:A:G	BIOSQTL	BIOS_eQTL_geneLevel	ENSG00000163823	A	5.46888e-16	8.1007	0	G	0	3	46295777	CCR1
3:46297124:C:T	BIOSQTL	BIOS_eQTL_geneLevel	ENSG00000163823	T	1.99689e-23	-9.97309	0	T	0	3	46297124	CCR1
3:46297260:A:T	BIOSQTL	BIOS_eQTL_geneLevel	ENSG00000163823	A	1.99689e-23	-9.97309	0	A	0	3	46297260	CCR1
3:46297271:G:T	BIOSQTL	BIOS_eQTL_geneLevel	ENSG00000163823	G	1.99689e-23	-9.97309	0	G	0	3	46297271	CCR1
3:46298116:C:T	BIOSQTL	BIOS_eQTL_geneLevel	ENSG00000163823	C	2.31297e-23	-9.95853	0	C	0	3	46298116	CCR1
3:46299765:A:G	BIOSQTL	BIOS_eQTL_geneLevel	ENSG00000163823	G	2.31297e-23	-9.95853	0	G	0	3	46299765	CCR1
3:46300548:G:T	BIOSQTL	BIOS_eQTL_geneLevel	ENSG00000163823	T	2.31297e-23	-9.95853	0	T	0	3	46300548	CCR1
3:46300554:C:G	BIOSQTL	BIOS_eQTL_geneLevel	ENSG00000163823	C	2.31297e-23	-9.95853	0	C	0	3	46300554	CCR1
3:46304606:C:T	BIOSQTL	BIOS_eQTL_geneLevel	ENSG00000163823	C	3.90088e-16	8.14175	0	T	0	3	46304606	CCR1
3:46306476:C:T	BIOSQTL	BIOS_eQTL_geneLevel	ENSG00000163823	C	2.31297e-23	-9.95853	0	C	0	3	46306476	CCR1
3:46310921:C:T	BIOSQTL	BIOS_eQTL_geneLevel	ENSG00000163823	C	5.56942e-25	-10.3224	0	C	0	3	46310921	CCR1
3:46311066:C:T	BIOSQTL	BIOS_eQTL_geneLevel	ENSG00000163823	T	4.92227e-16	8.11357	0	C	0	3	46311066	CCR1
3:46312539:A:G	BIOSQTL	BIOS_eQTL_geneLevel	ENSG00000163823	A	1.32617e-16	8.27123	0	G	0	3	46312539	CCR1
3:46316615:A:C	BIOSQTL	BIOS_eQTL_geneLevel	ENSG00000163823	C	3.48026e-16	8.1555	0	A	0	3	46316615	CCR1
3:46318051:A:G	BIOSQTL	BIOS_eQTL_geneLevel	ENSG00000163823	A	3.48026e-16	8.1555	0	G	0	3	46318051	CCR1
3:46327588:C:T	BIOSQTL	BIOS_eQTL_geneLevel	ENSG00000163823	T	3.48026e-16	8.1555	0	C	0	3	46327588	CCR1
3:46330422:C:T	BIOSQTL	BIOS_eQTL_geneLevel	ENSG00000163823	T	3.48026e-16	8.1555	0	C	0	3	46330422	CCR1
3:46330442:C:T	BIOSQTL	BIOS_eQTL_geneLevel	ENSG00000163823	T	3.48026e-16	8.1555	0	C	0	3	46330442	CCR1
3:46330872:C:T	BIOSQTL	BIOS_eQTL_geneLevel	ENSG00000163823	T	3.48026e-16	8.1555	0	C	0	3	46330872	CCR1
3:46332840:C:T	BIOSQTL	BIOS_eQTL_geneLevel	ENSG00000163823	C	3.48026e-16	8.1555	0	T	0	3	46332840	CCR1
3:46333406:C:T	BIOSQTL	BIOS_eQTL_geneLevel	ENSG00000163823	T	3.48026e-16	8.1555	0	C	0	3	46333406	CCR1
3:46333661:A:T	BIOSQTL	BIOS_eQTL_geneLevel	ENSG00000163823	T	3.48026e-16	8.1555	0	A	0	3	46333661	CCR1
3:46335669:A:G	BIOSQTL	BIOS_eQTL_geneLevel	ENSG00000163823	A	3.48026e-16	8.1555	0	G	0	3	46335669	CCR1
3:46335887:C:T	BIOSQTL	BIOS_eQTL_geneLevel	ENSG00000163823	T	3.48026e-16	8.1555	0	C	0	3	46335887	CCR1
3:46337606:A:G	BIOSQTL	BIOS_eQTL_geneLevel	ENSG00000163823	G	1.45015e-46	14.3288	0	A	0	3	46337606	CCR1
3:46338435:C:G	BIOSQTL	BIOS_eQTL_geneLevel	ENSG00000163823	C	4.63954e-46	14.2478	0	G	0	3	46338435	CCR1
3:46338475:A:G	BIOSQTL	BIOS_eQTL_geneLevel	ENSG00000163823	G	3.19841e-16	8.16578	0	A	0	3	46338475	CCR1
3:46346874:A:C	BIOSQTL	BIOS_eQTL_geneLevel	ENSG00000163823	A	4.57813e-33	11.9792	0	C	0	3	46346874	CCR1
3:46357339:C:T	BIOSQTL	BIOS_eQTL_geneLevel	ENSG00000163823	T	4.43751e-09	5.86705	5.9765718383935e-06	C	0	3	46357339	CCR1
3:46358650:A:G	BIOSQTL	BIOS_eQTL_geneLevel	ENSG00000163823	G	3.35273e-33	12.0048	0	A	0	3	46358650	CCR1
3:46359270:G:T	BIOSQTL	BIOS_eQTL_geneLevel	ENSG00000163823	G	3.5273e-33	12.0007	0	T	0	3	46359270	CCR1
3:46360046:A:G	BIOSQTL	BIOS_eQTL_geneLevel	ENSG00000163823	A	3.5273e-33	12.0007	0	G	0	3	46360046	CCR1
3:46361367:G:T	BIOSQTL	BIOS_eQTL_geneLevel	ENSG00000163823	G	5.39845e-09	5.83443	1.19083060434653e-05	T	0	3	46361367	CCR1
3:46364186:C:T	BIOSQTL	BIOS_eQTL_geneLevel	ENSG00000163823	T	3.82937e-09	5.89154	5.99664188054689e-06	C	0	3	46364186	CCR1
3:46365783:A:G	BIOSQTL	BIOS_eQTL_geneLevel	ENSG00000163823	A	3.0956e-33	12.0116	0	G	0	3	46365783	CCR1
3:46370804:A:G	BIOSQTL	BIOS_eQTL_geneLevel	ENSG00000163823	A	3.50089e-09	5.90622	6.00925425154738e-06	G	0	3	46370804	CCR1
3:46373104:A:G	BIOSQTL	BIOS_eQTL_geneLevel	ENSG00000163823	A	2.1423e-33	12.0419	0	G	0	3	46373104	CCR1
3:46373936:C:T	BIOSQTL	BIOS_eQTL_geneLevel	ENSG00000163823	T	4.37375e-09	5.86952	5.97871577185221e-06	C	0	3	46373936	CCR1
3:46374798:A:C	BIOSQTL	BIOS_eQTL_geneLevel	ENSG00000163823	C	5.45049e-09	5.83284	1.19047619047619e-05	A	0	3	46374798	CCR1
3:46408731:A:G	BIOSQTL	BIOS_eQTL_geneLevel	ENSG00000163823	G	5.99432e-07	4.99141	0.0005153	A	0	3	46408731	CCR1
3:46410036:A:G	BIOSQTL	BIOS_eQTL_geneLevel	ENSG00000163823	G	4.25981e-28	10.9904	0	A	0	3	46410036	CCR1
3:46411542:A:G	BIOSQTL	BIOS_eQTL_geneLevel	ENSG00000163823	G	5.33404e-08	5.43993	4.52949835805685e-05	A	0	3	46411542	CCR1
3:46411935:A:G	BIOSQTL	BIOS_eQTL_geneLevel	ENSG00000163823	G	1.83421e-07	-5.21522	0.0001207	G	0	3	46411935	CCR1
3:46412259:C:T	BIOSQTL	BIOS_eQTL_geneLevel	ENSG00000163823	T	1.87623e-07	-5.21115	0.000120621	T	0	3	46412259	CCR1
3:46413334:C:T	BIOSQTL	BIOS_eQTL_geneLevel	ENSG00000163823	T	2.63401e-05	4.20308	0.0162969	T	0	3	46413334	CCR1
3:46416216:C:T	BIOSQTL	BIOS_eQTL_geneLevel	ENSG00000163823	T	2.51778e-05	4.21339	0.015671	T	0	3	46416216	CCR1
3:46417312:G:T	BIOSQTL	BIOS_eQTL_geneLevel	ENSG00000163823	T	1.95886e-07	-5.20302	0.00013142	T	0	3	46417312	CCR1
3:46418342:A:G	BIOSQTL	BIOS_eQTL_geneLevel	ENSG00000163823	A	7.46515e-08	5.37967	6.17734598753299e-05	G	0	3	46418342	CCR1
3:46418689:C:T	BIOSQTL	BIOS_eQTL_geneLevel	ENSG00000163823	C	7.46515e-08	5.37967	6.17734598753299e-05	T	0	3	46418689	CCR1
3:46420781:C:T	BIOSQTL	BIOS_eQTL_geneLevel	ENSG00000163823	T	3.35979e-05	4.14761	0.0203723	T	0	3	46420781	CCR1
3:46420799:C:G	BIOSQTL	BIOS_eQTL_geneLevel	ENSG00000163823	C	3.35979e-05	4.14761	0.0203723	C	0	3	46420799	CCR1
3:46422645:C:T	BIOSQTL	BIOS_eQTL_geneLevel	ENSG00000163823	T	3.41896e-05	4.14364	0.0206026	T	0	3	46422645	CCR1
3:46423666:C:T	BIOSQTL	BIOS_eQTL_geneLevel	ENSG00000163823	T	3.01938e-05	4.1722	0.0184307	T	0	3	46423666	CCR1
3:46424610:C:G	BIOSQTL	BIOS_eQTL_geneLevel	ENSG00000163823	C	3.64028e-05	4.12933	0.0219959	C	0	3	46424610	CCR1
3:46425960:C:G	BIOSQTL	BIOS_eQTL_geneLevel	ENSG00000163823	G	3.70413e-05	4.12535	0.0223523	G	0	3	46425960	CCR1
3:46426007:C:T	BIOSQTL	BIOS_eQTL_geneLevel	ENSG00000163823	T	3.70413e-05	4.12535	0.0223523	T	0	3	46426007	CCR1
3:46427037:A:G	BIOSQTL	BIOS_eQTL_geneLevel	ENSG00000163823	G	3.54028e-05	4.13567	0.021367	G	0	3	46427037	CCR1
3:46428190:A:C	BIOSQTL	BIOS_eQTL_geneLevel	ENSG00000163823	A	1.14964e-24	10.2529	0	C	0	3	46428190	CCR1
3:46430589:C:T	BIOSQTL	BIOS_eQTL_geneLevel	ENSG00000163823	C	3.89874e-05	4.11341	0.0234449	C	0	3	46430589	CCR1
3:46433243:G:T	BIOSQTL	BIOS_eQTL_geneLevel	ENSG00000163823	T	3.96688e-05	4.10944	0.0238759	T	0	3	46433243	CCR1
3:46433508:C:T	BIOSQTL	BIOS_eQTL_geneLevel	ENSG00000163823	C	3.96688e-05	4.10944	0.0238759	C	0	3	46433508	CCR1
3:46435292:C:G	BIOSQTL	BIOS_eQTL_geneLevel	ENSG00000163823	G	3.30448e-05	4.15156	0.0200442	G	0	3	46435292	CCR1
3:46436956:A:G	BIOSQTL	BIOS_eQTL_geneLevel	ENSG00000163823	G	4.36987e-05	4.08718	0.0258883	G	0	3	46436956	CCR1
3:46437400:A:T	BIOSQTL	BIOS_eQTL_geneLevel	ENSG00000163823	T	4.36987e-05	4.08718	0.0258883	T	0	3	46437400	CCR1
3:46438378:A:G	BIOSQTL	BIOS_eQTL_geneLevel	ENSG00000163823	A	4.44198e-05	4.08321	0.0262179	A	0	3	46438378	CCR1
3:46439846:A:G	BIOSQTL	BIOS_eQTL_geneLevel	ENSG00000163823	G	5.08251e-05	4.05199	0.0295235	G	0	3	46439846	CCR1
3:46440045:A:C	BIOSQTL	BIOS_eQTL_geneLevel	ENSG00000163823	A	4.51909e-05	4.07923	0.0266211	A	0	3	46440045	CCR1
3:46440072:G:T	BIOSQTL	BIOS_eQTL_geneLevel	ENSG00000163823	G	4.51909e-05	4.07923	0.0266211	G	0	3	46440072	CCR1
3:46441176:G:T	BIOSQTL	BIOS_eQTL_geneLevel	ENSG00000163823	G	3.64028e-05	4.12929	0.0219959	G	0	3	46441176	CCR1
3:46444278:A:G	BIOSQTL	BIOS_eQTL_geneLevel	ENSG00000163823	G	2.87052e-24	10.1641	0	A	0	3	46444278	CCR1
3:46444383:A:G	BIOSQTL	BIOS_eQTL_geneLevel	ENSG00000163823	G	2.87052e-24	10.1641	0	A	0	3	46444383	CCR1
3:46449391:A:G	BIOSQTL	BIOS_eQTL_geneLevel	ENSG00000163823	G	5.54456e-05	4.03143	0.0320302	G	0	3	46449391	CCR1
3:46450297:A:G	BIOSQTL	BIOS_eQTL_geneLevel	ENSG00000163823	G	5.6397e-05	4.02746	0.0325521	G	0	3	46450297	CCR1
3:46451680:A:G	BIOSQTL	BIOS_eQTL_geneLevel	ENSG00000163823	A	9.52849e-24	10.0466	0	G	0	3	46451680	CCR1
3:46455541:C:T	BIOSQTL	BIOS_eQTL_geneLevel	ENSG00000163823	T	5.89437e-05	4.01714	0.0338558	T	0	3	46455541	CCR1
3:46457272:C:T	BIOSQTL	BIOS_eQTL_geneLevel	ENSG00000163823	C	5.18568e-24	10.1063	0	T	0	3	46457272	CCR1
3:46460083:C:T	BIOSQTL	BIOS_eQTL_geneLevel	ENSG00000163823	T	8.74662e-09	5.7534	1.76855509049107e-05	T	0	3	46460083	CCR1
3:46460163:A:G	BIOSQTL	BIOS_eQTL_geneLevel	ENSG00000163823	G	7.38177e-09	5.78217	1.18294197669604e-05	G	0	3	46460163	CCR1
3:46460192:A:G	BIOSQTL	BIOS_eQTL_geneLevel	ENSG00000163823	G	8.74662e-09	5.7534	1.76855509049107e-05	G	0	3	46460192	CCR1
3:46460263:C:T	BIOSQTL	BIOS_eQTL_geneLevel	ENSG00000163823	T	8.74662e-09	5.7534	1.76855509049107e-05	T	0	3	46460263	CCR1
3:46460351:A:G	BIOSQTL	BIOS_eQTL_geneLevel	ENSG00000163823	A	8.74662e-09	5.7534	1.76855509049107e-05	A	0	3	46460351	CCR1
3:46460494:C:T	BIOSQTL	BIOS_eQTL_geneLevel	ENSG00000163823	C	8.95607e-09	5.74941	1.76803394625177e-05	C	0	3	46460494	CCR1
3:46460649:C:G	BIOSQTL	BIOS_eQTL_geneLevel	ENSG00000163823	C	8.95607e-09	5.74941	1.76803394625177e-05	C	0	3	46460649	CCR1
3:46460718:C:G	BIOSQTL	BIOS_eQTL_geneLevel	ENSG00000163823	C	8.95607e-09	5.74941	1.76803394625177e-05	C	0	3	46460718	CCR1
3:46460794:G:T	BIOSQTL	BIOS_eQTL_geneLevel	ENSG00000163823	T	8.95607e-09	5.74941	1.76803394625177e-05	T	0	3	46460794	CCR1
3:46460873:C:T	BIOSQTL	BIOS_eQTL_geneLevel	ENSG00000163823	T	8.95607e-09	5.74941	1.76803394625177e-05	T	0	3	46460873	CCR1
3:46460967:C:T	BIOSQTL	BIOS_eQTL_geneLevel	ENSG00000163823	T	8.95607e-09	5.74941	1.76803394625177e-05	T	0	3	46460967	CCR1
3:46461245:C:T	BIOSQTL	BIOS_eQTL_geneLevel	ENSG00000163823	T	8.95607e-09	5.74941	1.76803394625177e-05	T	0	3	46461245	CCR1
3:46461621:C:T	BIOSQTL	BIOS_eQTL_geneLevel	ENSG00000163823	T	8.74662e-09	5.7534	1.76855509049107e-05	T	0	3	46461621	CCR1
3:46461917:A:T	BIOSQTL	BIOS_eQTL_geneLevel	ENSG00000163823	A	8.74662e-09	5.7534	1.76855509049107e-05	A	0	3	46461917	CCR1
3:46461944:C:T	BIOSQTL	BIOS_eQTL_geneLevel	ENSG00000163823	T	8.74662e-09	5.7534	1.76855509049107e-05	T	0	3	46461944	CCR1
3:46461950:A:G	BIOSQTL	BIOS_eQTL_geneLevel	ENSG00000163823	A	8.74662e-09	5.7534	1.76855509049107e-05	A	0	3	46461950	CCR1
3:46462023:C:T	BIOSQTL	BIOS_eQTL_geneLevel	ENSG00000163823	C	8.95607e-09	5.74941	1.76803394625177e-05	C	0	3	46462023	CCR1
3:46462074:A:G	BIOSQTL	BIOS_eQTL_geneLevel	ENSG00000163823	G	8.95607e-09	5.74941	1.76803394625177e-05	G	0	3	46462074	CCR1
3:46462136:A:T	BIOSQTL	BIOS_eQTL_geneLevel	ENSG00000163823	A	8.95607e-09	5.74941	1.76803394625177e-05	A	0	3	46462136	CCR1
3:46462144:C:T	BIOSQTL	BIOS_eQTL_geneLevel	ENSG00000163823	C	5.22731e-23	9.87734	0	T	0	3	46462144	CCR1
3:46462170:A:G	BIOSQTL	BIOS_eQTL_geneLevel	ENSG00000163823	G	8.95607e-09	5.74941	1.76803394625177e-05	G	0	3	46462170	CCR1
3:46462239:C:T	BIOSQTL	BIOS_eQTL_geneLevel	ENSG00000163823	T	8.95607e-09	5.74941	1.76803394625177e-05	T	0	3	46462239	CCR1
3:46462551:A:C	BIOSQTL	BIOS_eQTL_geneLevel	ENSG00000163823	C	9.52372e-09	5.73912	1.76584849019954e-05	C	0	3	46462551	CCR1
3:46462659:C:G	BIOSQTL	BIOS_eQTL_geneLevel	ENSG00000163823	G	8.74662e-09	5.7534	1.76855509049107e-05	G	0	3	46462659	CCR1
3:46462904:A:C	BIOSQTL	BIOS_eQTL_geneLevel	ENSG00000163823	A	9.52372e-09	5.73912	1.76584849019954e-05	A	0	3	46462904	CCR1
3:46462906:C:T	BIOSQTL	BIOS_eQTL_geneLevel	ENSG00000163823	T	9.52372e-09	5.73912	1.76584849019954e-05	T	0	3	46462906	CCR1
3:46462909:A:G	BIOSQTL	BIOS_eQTL_geneLevel	ENSG00000163823	A	9.75123e-09	5.73513	1.765017356004e-05	A	0	3	46462909	CCR1
3:46462971:A:G	BIOSQTL	BIOS_eQTL_geneLevel	ENSG00000163823	G	9.52372e-09	5.73912	1.76584849019954e-05	G	0	3	46462971	CCR1
3:46463229:C:T	BIOSQTL	BIOS_eQTL_geneLevel	ENSG00000163823	C	9.52372e-09	5.73912	1.76584849019954e-05	C	0	3	46463229	CCR1
3:46463418:A:T	BIOSQTL	BIOS_eQTL_geneLevel	ENSG00000163823	A	9.52372e-09	5.73912	1.76584849019954e-05	A	0	3	46463418	CCR1
3:46463424:A:G	BIOSQTL	BIOS_eQTL_geneLevel	ENSG00000163823	G	9.52372e-09	5.73912	1.76584849019954e-05	G	0	3	46463424	CCR1
3:46463874:A:G	BIOSQTL	BIOS_eQTL_geneLevel	ENSG00000163823	A	6.54079e-05	3.99253	0.0370784	A	0	3	46463874	CCR1
3:46463884:A:C	BIOSQTL	BIOS_eQTL_geneLevel	ENSG00000163823	C	6.54079e-05	3.99253	0.0370784	C	0	3	46463884	CCR1
3:46465356:A:G	BIOSQTL	BIOS_eQTL_geneLevel	ENSG00000163823	A	4.26931e-05	4.09256	0.025329	A	0	3	46465356	CCR1
3:46468467:A:G	BIOSQTL	BIOS_eQTL_geneLevel	ENSG00000163823	A	4.03616e-05	4.10553	0.0242517	A	0	3	46468467	CCR1
3:46468699:A:G	BIOSQTL	BIOS_eQTL_geneLevel	ENSG00000163823	G	4.03616e-05	4.10553	0.0242517	G	0	3	46468699	CCR1
3:46468980:A:G	BIOSQTL	BIOS_eQTL_geneLevel	ENSG00000163823	A	2.49557e-05	4.21528	0.0155198	A	0	3	46468980	CCR1
3:46470534:A:C	BIOSQTL	BIOS_eQTL_geneLevel	ENSG00000163823	A	4.03616e-05	4.10553	0.0242517	A	0	3	46470534	CCR1
3:46471739:A:G	BIOSQTL	BIOS_eQTL_geneLevel	ENSG00000163823	G	4.29147e-05	4.09124	0.0254469	G	0	3	46471739	CCR1
3:46471978:C:T	BIOSQTL	BIOS_eQTL_geneLevel	ENSG00000163823	T	4.29147e-05	4.09124	0.0254469	T	0	3	46471978	CCR1
3:46472575:C:T	BIOSQTL	BIOS_eQTL_geneLevel	ENSG00000163823	C	4.56597e-05	4.07696	0.0268836	C	0	3	46472575	CCR1
3:46474902:A:C	BIOSQTL	BIOS_eQTL_geneLevel	ENSG00000163823	A	4.56597e-05	4.07697	0.0268836	A	0	3	46474902	CCR1
3:46474992:C:T	BIOSQTL	BIOS_eQTL_geneLevel	ENSG00000163823	T	4.56597e-05	4.07697	0.0268836	T	0	3	46474992	CCR1
3:46475323:A:G	BIOSQTL	BIOS_eQTL_geneLevel	ENSG00000163823	A	4.4881e-05	4.08095	0.0264251	A	0	3	46475323	CCR1
3:46475406:C:T	BIOSQTL	BIOS_eQTL_geneLevel	ENSG00000163823	C	4.4881e-05	4.08095	0.0264251	C	0	3	46475406	CCR1
3:46476710:A:G	BIOSQTL	BIOS_eQTL_geneLevel	ENSG00000163823	G	4.4573e-05	4.08256	0.0262841	G	0	3	46476710	CCR1
3:46479830:A:G	BIOSQTL	BIOS_eQTL_geneLevel	ENSG00000163823	G	7.72278e-09	5.7745	1.77294486141481e-05	A	0	3	46479830	CCR1
3:46480801:A:G	BIOSQTL	BIOS_eQTL_geneLevel	ENSG00000163823	G	6.02725e-09	-5.8159	1.18793062485151e-05	G	0	3	46480801	CCR1
3:46481305:C:T	BIOSQTL	BIOS_eQTL_geneLevel	ENSG00000163823	C	4.01526e-05	4.10676	0.0242059	C	0	3	46481305	CCR1
3:46483717:G:T	BIOSQTL	BIOS_eQTL_geneLevel	ENSG00000163823	G	7.26393e-15	-7.77973	0	G	0	3	46483717	CCR1
3:46484261:C:G	BIOSQTL	BIOS_eQTL_geneLevel	ENSG00000163823	G	1.43032e-11	-6.75472	0	G	0	3	46484261	CCR1
3:46484499:A:C	BIOSQTL	BIOS_eQTL_geneLevel	ENSG00000163823	A	1.43032e-11	-6.75472	0	A	0	3	46484499	CCR1
3:46484964:A:G	BIOSQTL	BIOS_eQTL_geneLevel	ENSG00000163823	A	1.6169e-11	-6.73689	0	A	0	3	46484964	CCR1
3:46485353:A:G	BIOSQTL	BIOS_eQTL_geneLevel	ENSG00000163823	A	1.6169e-11	-6.73689	0	A	0	3	46485353	CCR1
3:46485955:G:T	BIOSQTL	BIOS_eQTL_geneLevel	ENSG00000163823	T	1.662e-11	-6.73287	0	T	0	3	46485955	CCR1
3:46487003:A:G	BIOSQTL	BIOS_eQTL_geneLevel	ENSG00000163823	G	1.88842e-11	-6.71436	0	G	0	3	46487003	CCR1
3:46487354:A:G	BIOSQTL	BIOS_eQTL_geneLevel	ENSG00000163823	A	1.88842e-11	-6.7142	0	A	0	3	46487354	CCR1
3:46487430:A:G	BIOSQTL	BIOS_eQTL_geneLevel	ENSG00000163823	A	1.88842e-11	-6.71436	0	A	0	3	46487430	CCR1
3:46487439:C:T	BIOSQTL	BIOS_eQTL_geneLevel	ENSG00000163823	T	1.88842e-11	-6.71436	0	T	0	3	46487439	CCR1
3:46487546:C:T	BIOSQTL	BIOS_eQTL_geneLevel	ENSG00000163823	T	1.88842e-11	-6.71436	0	T	0	3	46487546	CCR1
3:46487671:A:G	BIOSQTL	BIOS_eQTL_geneLevel	ENSG00000163823	A	1.88842e-11	-6.71436	0	A	0	3	46487671	CCR1
3:46487750:A:G	BIOSQTL	BIOS_eQTL_geneLevel	ENSG00000163823	G	1.88842e-11	-6.71436	0	G	0	3	46487750	CCR1
3:46489015:A:G	BIOSQTL	BIOS_eQTL_geneLevel	ENSG00000163823	G	1.99484e-11	-6.70632	0	G	0	3	46489015	CCR1
3:46490250:A:G	BIOSQTL	BIOS_eQTL_geneLevel	ENSG00000163823	G	1.77892e-12	-7.05068	0	G	0	3	46490250	CCR1
3:46491073:A:C	BIOSQTL	BIOS_eQTL_geneLevel	ENSG00000163823	C	1.51401e-12	-7.07308	0	C	0	3	46491073	CCR1
3:46493078:C:T	BIOSQTL	BIOS_eQTL_geneLevel	ENSG00000163823	C	2.19744e-13	-7.33601	0	C	0	3	46493078	CCR1
3:46496340:C:T	BIOSQTL	BIOS_eQTL_geneLevel	ENSG00000163823	T	2.38659e-12	-7.00963	0	T	0	3	46496340	CCR1
3:45844295:C:T	GTEx/v8	Whole_Blood	ENSG00000163823	T	5.08772e-08	-0.170805	5.39161e-49	T	0	3	45844295	CCR1
3:45852376:C:G	GTEx/v8	Whole_Blood	ENSG00000163823	C	5.31038e-07	-0.170489	5.39161e-49	C	0	3	45852376	CCR1
3:45853072:C:T	GTEx/v8	Whole_Blood	ENSG00000163823	T	5.63464e-05	-0.104969	5.39161e-49	C	0	3	45853072	CCR1
3:45855125:A:AGTC	GTEx/v8	Whole_Blood	ENSG00000163823	A	1.71582e-07	-0.169248	5.39161e-49	A	0	3	45855125	CCR1
3:45855172:C:T	GTEx/v8	Whole_Blood	ENSG00000163823	C	3.50857e-07	-0.130336	5.39161e-49	T	0	3	45855172	CCR1
3:45862837:C:T	GTEx/v8	Whole_Blood	ENSG00000163823	C	2.64627e-07	-0.131338	5.39161e-49	T	0	3	45862837	CCR1
3:45863267:G:T	GTEx/v8	Whole_Blood	ENSG00000163823	G	9.50214e-06	-0.115268	5.39161e-49	T	0	3	45863267	CCR1
3:45864256:C:T	GTEx/v8	Whole_Blood	ENSG00000163823	C	1.8131e-07	-0.168828	5.39161e-49	C	0	3	45864256	CCR1
3:45864481:A:G	GTEx/v8	Whole_Blood	ENSG00000163823	A	2.38684e-07	-0.157589	5.39161e-49	A	0	3	45864481	CCR1
3:45865006:C:T	GTEx/v8	Whole_Blood	ENSG00000163823	C	0.000110228	-0.104383	5.39161e-49	C	0	3	45865006	CCR1
3:45870645:A:G	GTEx/v8	Whole_Blood	ENSG00000163823	A	1.55828e-07	-0.169882	5.39161e-49	A	0	3	45870645	CCR1
3:45871203:A:G	GTEx/v8	Whole_Blood	ENSG00000163823	G	1.34037e-05	-0.110725	5.39161e-49	A	0	3	45871203	CCR1
3:45875149:G:T	GTEx/v8	Whole_Blood	ENSG00000163823	G	1.55828e-07	-0.169882	5.39161e-49	G	0	3	45875149	CCR1
3:45877712:A:G	GTEx/v8	Whole_Blood	ENSG00000163823	A	4.86496e-07	-0.127768	5.39161e-49	G	0	3	45877712	CCR1
3:45880585:A:ATTC	GTEx/v8	Whole_Blood	ENSG00000163823	ATTC	4.29806e-08	-0.173249	5.39161e-49	NA	NA	3	45880585	CCR1
3:45884003:C:T	GTEx/v8	Whole_Blood	ENSG00000163823	C	1.13756e-07	-0.131705	5.39161e-49	T	0	3	45884003	CCR1
3:45885360:C:T	GTEx/v8	Whole_Blood	ENSG00000163823	T	1.32696e-07	-0.131259	5.39161e-49	C	0	3	45885360	CCR1
3:45885582:A:ATAT	GTEx/v8	Whole_Blood	ENSG00000163823	A	1.32696e-07	-0.131259	5.39161e-49	ATAT	0	3	45885582	CCR1
3:45888956:G:T	GTEx/v8	Whole_Blood	ENSG00000163823	G	1.77599e-08	-0.143102	5.39161e-49	G	0	3	45888956	CCR1
3:45893243:C:G	GTEx/v8	Whole_Blood	ENSG00000163823	G	1.55828e-07	-0.169882	5.39161e-49	G	0	3	45893243	CCR1
3:45897448:C:G	GTEx/v8	Whole_Blood	ENSG00000163823	G	1.49533e-08	-0.142856	5.39161e-49	G	0	3	45897448	CCR1
3:45898221:A:G	GTEx/v8	Whole_Blood	ENSG00000163823	A	3.03547e-06	-0.11979	5.39161e-49	G	0	3	45898221	CCR1
3:45899615:A:G	GTEx/v8	Whole_Blood	ENSG00000163823	A	5.94923e-07	-0.137962	5.39161e-49	A	0	3	45899615	CCR1
3:45900369:A:G	GTEx/v8	Whole_Blood	ENSG00000163823	A	9.35578e-08	-0.133321	5.39161e-49	G	0	3	45900369	CCR1
3:45900621:A:G	GTEx/v8	Whole_Blood	ENSG00000163823	G	5.94923e-07	-0.137962	5.39161e-49	G	0	3	45900621	CCR1
3:45902963:A:G	GTEx/v8	Whole_Blood	ENSG00000163823	G	2.00487e-07	-0.129562	5.39161e-49	A	0	3	45902963	CCR1
3:45904548:C:G	GTEx/v8	Whole_Blood	ENSG00000163823	G	9.05858e-07	-0.174904	5.39161e-49	C	0	3	45904548	CCR1
3:45904714:A:G	GTEx/v8	Whole_Blood	ENSG00000163823	G	5.94923e-07	-0.137962	5.39161e-49	G	0	3	45904714	CCR1
3:45905784:A:G	GTEx/v8	Whole_Blood	ENSG00000163823	A	2.22055e-08	-0.141698	5.39161e-49	A	0	3	45905784	CCR1
3:45906356:A:G	GTEx/v8	Whole_Blood	ENSG00000163823	A	2.01089e-07	-0.158661	5.39161e-49	A	0	3	45906356	CCR1
3:45906572:C:T	GTEx/v8	Whole_Blood	ENSG00000163823	T	4.29806e-08	-0.173249	5.39161e-49	T	0	3	45906572	CCR1
3:45908148:C:T	GTEx/v8	Whole_Blood	ENSG00000163823	T	3.66489e-08	-0.137868	5.39161e-49	C	0	3	45908148	CCR1
3:45909090:C:T	GTEx/v8	Whole_Blood	ENSG00000163823	T	1.06214e-06	-0.126359	5.39161e-49	C	0	3	45909090	CCR1
3:45909496:C:G	GTEx/v8	Whole_Blood	ENSG00000163823	G	9.05858e-07	-0.174904	5.39161e-49	C	0	3	45909496	CCR1
3:45910946:C:T	GTEx/v8	Whole_Blood	ENSG00000163823	C	2.45797e-10	-0.203008	5.39161e-49	C	0	3	45910946	CCR1
3:45929559:G:T	GTEx/v8	Whole_Blood	ENSG00000163823	T	7.86025e-11	-0.204819	5.39161e-49	T	0	3	45929559	CCR1
3:45931005:A:T	GTEx/v8	Whole_Blood	ENSG00000163823	A	0.000130376	-0.172124	5.39161e-49	T	0	3	45931005	CCR1
3:45935018:C:T	GTEx/v8	Whole_Blood	ENSG00000163823	T	6.30515e-07	-0.13531	5.39161e-49	C	0	3	45935018	CCR1
3:45943595:C:G	GTEx/v8	Whole_Blood	ENSG00000163823	G	5.87178e-05	-0.181202	5.39161e-49	C	0	3	45943595	CCR1
3:45948264:A:G	GTEx/v8	Whole_Blood	ENSG00000163823	A	5.79743e-09	-0.152862	5.39161e-49	G	0	3	45948264	CCR1
3:45949187:C:G	GTEx/v8	Whole_Blood	ENSG00000163823	C	1.35049e-07	-0.196379	5.39161e-49	G	0	3	45949187	CCR1
3:45951678:C:T	GTEx/v8	Whole_Blood	ENSG00000163823	C	6.36472e-08	-0.149281	5.39161e-49	T	0	3	45951678	CCR1
3:45954352:A:G	GTEx/v8	Whole_Blood	ENSG00000163823	G	3.67972e-12	-0.211981	5.39161e-49	G	0	3	45954352	CCR1
3:45956060:C:T	GTEx/v8	Whole_Blood	ENSG00000163823	T	5.99423e-11	-0.173515	5.39161e-49	C	0	3	45956060	CCR1
3:45956362:C:G	GTEx/v8	Whole_Blood	ENSG00000163823	C	4.74236e-11	-0.172308	5.39161e-49	G	0	3	45956362	CCR1
3:45957689:C:T	GTEx/v8	Whole_Blood	ENSG00000163823	T	1.08757e-12	-0.216494	5.39161e-49	T	0	3	45957689	CCR1
3:45959515:A:T	GTEx/v8	Whole_Blood	ENSG00000163823	T	1.8404e-12	-0.214682	5.39161e-49	T	0	3	45959515	CCR1
3:45959759:C:T	GTEx/v8	Whole_Blood	ENSG00000163823	C	8.20956e-11	-0.169956	5.39161e-49	T	0	3	45959759	CCR1
3:45960079:A:C	GTEx/v8	Whole_Blood	ENSG00000163823	A	1.8404e-12	-0.214682	5.39161e-49	A	0	3	45960079	CCR1
3:45961842:C:T	GTEx/v8	Whole_Blood	ENSG00000163823	T	2.81684e-12	-0.211414	5.39161e-49	T	0	3	45961842	CCR1
3:45962595:C:G	GTEx/v8	Whole_Blood	ENSG00000163823	G	1.05022e-10	-0.17104	5.39161e-49	C	0	3	45962595	CCR1
3:45962752:C:T	GTEx/v8	Whole_Blood	ENSG00000163823	C	4.26882e-09	-0.160925	5.39161e-49	T	0	3	45962752	CCR1
3:45962802:C:T	GTEx/v8	Whole_Blood	ENSG00000163823	C	8.56311e-11	-0.208339	5.39161e-49	C	0	3	45962802	CCR1
3:45962942:C:T	GTEx/v8	Whole_Blood	ENSG00000163823	T	8.40174e-11	-0.169904	5.39161e-49	C	0	3	45962942	CCR1
3:45963497:G:T	GTEx/v8	Whole_Blood	ENSG00000163823	T	3.84561e-13	-0.20958	5.39161e-49	T	0	3	45963497	CCR1
3:45964168:C:T	GTEx/v8	Whole_Blood	ENSG00000163823	C	2.95162e-08	-0.140682	5.39161e-49	T	0	3	45964168	CCR1
3:45964389:C:T	GTEx/v8	Whole_Blood	ENSG00000163823	C	2.33853e-07	0.203771	5.39161e-49	T	0	3	45964389	CCR1
3:45965386:A:G	GTEx/v8	Whole_Blood	ENSG00000163823	A	4.04015e-12	-0.184533	5.39161e-49	G	0	3	45965386	CCR1
3:45966422:A:T	GTEx/v8	Whole_Blood	ENSG00000163823	T	6.71448e-12	-0.185353	5.39161e-49	NA	NA	3	45966422	CCR1
3:45966481:G:T	GTEx/v8	Whole_Blood	ENSG00000163823	G	4.94904e-13	-0.22039	5.39161e-49	G	0	3	45966481	CCR1
3:45967869:C:T	GTEx/v8	Whole_Blood	ENSG00000163823	T	1.25371e-11	-0.178078	5.39161e-49	C	0	3	45967869	CCR1
3:45968404:C:T	GTEx/v8	Whole_Blood	ENSG00000163823	C	1.71619e-12	-0.215846	5.39161e-49	C	0	3	45968404	CCR1
3:45970842:C:G	GTEx/v8	Whole_Blood	ENSG00000163823	C	6.95865e-13	-0.21798	5.39161e-49	C	0	3	45970842	CCR1
3:45974886:C:T	GTEx/v8	Whole_Blood	ENSG00000163823	T	4.04015e-12	-0.184533	5.39161e-49	C	0	3	45974886	CCR1
3:45974968:G:T	GTEx/v8	Whole_Blood	ENSG00000163823	T	1.67838e-11	-0.173245	5.39161e-49	T	0	3	45974968	CCR1
3:45975093:A:C	GTEx/v8	Whole_Blood	ENSG00000163823	C	1.67838e-11	-0.173245	5.39161e-49	C	0	3	45975093	CCR1
3:45975983:A:G	GTEx/v8	Whole_Blood	ENSG00000163823	G	3.88844e-11	-0.173223	5.39161e-49	A	0	3	45975983	CCR1
3:45977866:C:T	GTEx/v8	Whole_Blood	ENSG00000163823	T	4.04015e-12	-0.184533	5.39161e-49	C	0	3	45977866	CCR1
3:45978806:C:T	GTEx/v8	Whole_Blood	ENSG00000163823	T	2.6385e-12	-0.191989	5.39161e-49	T	0	3	45978806	CCR1
3:45979280:A:T	GTEx/v8	Whole_Blood	ENSG00000163823	A	1.321e-11	-0.179545	5.39161e-49	T	0	3	45979280	CCR1
3:45979877:A:G	GTEx/v8	Whole_Blood	ENSG00000163823	A	9.55926e-12	-0.188847	5.39161e-49	A	0	3	45979877	CCR1
3:45980110:A:C	GTEx/v8	Whole_Blood	ENSG00000163823	A	1.66289e-11	-0.179151	5.39161e-49	C	0	3	45980110	CCR1
3:45980115:A:T	GTEx/v8	Whole_Blood	ENSG00000163823	T	1.66289e-11	-0.179151	5.39161e-49	A	0	3	45980115	CCR1
3:45980697:G:GTGCCATCCT	GTEx/v8	Whole_Blood	ENSG00000163823	G	2.80474e-11	-0.174428	5.39161e-49	GTGCCATCCT	0	3	45980697	CCR1
3:45980769:C:T	GTEx/v8	Whole_Blood	ENSG00000163823	T	2.80474e-11	-0.174428	5.39161e-49	C	0	3	45980769	CCR1
3:45982119:C:T	GTEx/v8	Whole_Blood	ENSG00000163823	C	8.32397e-13	-0.215226	5.39161e-49	C	0	3	45982119	CCR1
3:45982414:C:T	GTEx/v8	Whole_Blood	ENSG00000163823	T	2.59093e-11	-0.177298	5.39161e-49	C	0	3	45982414	CCR1
3:45983654:A:G	GTEx/v8	Whole_Blood	ENSG00000163823	A	4.27802e-12	-0.18427	5.39161e-49	G	0	3	45983654	CCR1
3:45984300:C:G	GTEx/v8	Whole_Blood	ENSG00000163823	G	6.3237e-12	-0.188868	5.39161e-49	G	0	3	45984300	CCR1
3:45986219:A:C	GTEx/v8	Whole_Blood	ENSG00000163823	C	2.80474e-11	-0.174428	5.39161e-49	A	0	3	45986219	CCR1
3:45986442:C:G	GTEx/v8	Whole_Blood	ENSG00000163823	C	2.80474e-11	-0.174428	5.39161e-49	G	0	3	45986442	CCR1
3:45989044:G:T	GTEx/v8	Whole_Blood	ENSG00000163823	G	9.67629e-11	-0.163991	5.39161e-49	G	0	3	45989044	CCR1
3:45990217:A:G	GTEx/v8	Whole_Blood	ENSG00000163823	G	2.80474e-11	-0.174428	5.39161e-49	A	0	3	45990217	CCR1
3:45991087:C:T	GTEx/v8	Whole_Blood	ENSG00000163823	C	1.66289e-11	-0.179151	5.39161e-49	T	0	3	45991087	CCR1
3:45992977:C:G	GTEx/v8	Whole_Blood	ENSG00000163823	G	2.80474e-11	-0.174428	5.39161e-49	C	0	3	45992977	CCR1
3:45993226:C:G	GTEx/v8	Whole_Blood	ENSG00000163823	C	9.74071e-12	-0.172244	5.39161e-49	C	0	3	45993226	CCR1
3:45993606:C:T	GTEx/v8	Whole_Blood	ENSG00000163823	C	9.59331e-12	-0.172407	5.39161e-49	C	0	3	45993606	CCR1
3:45993973:C:T	GTEx/v8	Whole_Blood	ENSG00000163823	T	2.80474e-11	-0.174428	5.39161e-49	C	0	3	45993973	CCR1
3:45994510:A:T	GTEx/v8	Whole_Blood	ENSG00000163823	T	8.32397e-13	-0.215226	5.39161e-49	T	0	3	45994510	CCR1
3:45995118:A:G	GTEx/v8	Whole_Blood	ENSG00000163823	A	3.73552e-12	-0.180772	5.39161e-49	G	0	3	45995118	CCR1
3:45995236:C:T	GTEx/v8	Whole_Blood	ENSG00000163823	T	2.80474e-11	-0.174428	5.39161e-49	C	0	3	45995236	CCR1
3:45996047:C:T	GTEx/v8	Whole_Blood	ENSG00000163823	C	9.74071e-12	-0.172244	5.39161e-49	C	0	3	45996047	CCR1
3:45996761:A:G	GTEx/v8	Whole_Blood	ENSG00000163823	A	6.3237e-12	-0.188868	5.39161e-49	A	0	3	45996761	CCR1
3:45997822:A:T	GTEx/v8	Whole_Blood	ENSG00000163823	T	9.74071e-12	-0.172244	5.39161e-49	T	0	3	45997822	CCR1
3:45998867:A:G	GTEx/v8	Whole_Blood	ENSG00000163823	G	4.27802e-12	-0.18427	5.39161e-49	A	0	3	45998867	CCR1
3:46001063:A:G	GTEx/v8	Whole_Blood	ENSG00000163823	A	9.74071e-12	-0.172244	5.39161e-49	A	0	3	46001063	CCR1
3:46002005:A:C	GTEx/v8	Whole_Blood	ENSG00000163823	C	9.67629e-11	-0.163991	5.39161e-49	C	0	3	46002005	CCR1
3:46002962:C:T	GTEx/v8	Whole_Blood	ENSG00000163823	C	9.67629e-11	-0.163991	5.39161e-49	C	0	3	46002962	CCR1
3:46004307:C:T	GTEx/v8	Whole_Blood	ENSG00000163823	T	1.035e-12	-0.18889	5.39161e-49	C	0	3	46004307	CCR1
3:46005478:A:G	GTEx/v8	Whole_Blood	ENSG00000163823	A	1.79799e-07	-0.138967	5.39161e-49	G	0	3	46005478	CCR1
3:46006158:A:G	GTEx/v8	Whole_Blood	ENSG00000163823	G	8.60708e-12	-0.180749	5.39161e-49	A	0	3	46006158	CCR1
3:46006285:C:T	GTEx/v8	Whole_Blood	ENSG00000163823	T	1.69909e-11	-0.178757	5.39161e-49	C	0	3	46006285	CCR1
3:46007702:C:T	GTEx/v8	Whole_Blood	ENSG00000163823	C	8.53949e-11	-0.165085	5.39161e-49	C	0	3	46007702	CCR1
3:46008790:A:G	GTEx/v8	Whole_Blood	ENSG00000163823	A	3.0058e-10	-0.167141	5.39161e-49	G	0	3	46008790	CCR1
3:46009864:C:G	GTEx/v8	Whole_Blood	ENSG00000163823	G	8.53949e-11	-0.165085	5.39161e-49	G	0	3	46009864	CCR1
3:46010077:C:T	GTEx/v8	Whole_Blood	ENSG00000163823	T	5.6003e-12	-0.213892	5.39161e-49	T	0	3	46010077	CCR1
3:46010861:A:T	GTEx/v8	Whole_Blood	ENSG00000163823	A	3.0058e-10	-0.167141	5.39161e-49	T	0	3	46010861	CCR1
3:46012694:G:T	GTEx/v8	Whole_Blood	ENSG00000163823	T	7.33356e-09	-0.223238	5.39161e-49	G	0	3	46012694	CCR1
3:46013621:A:T	GTEx/v8	Whole_Blood	ENSG00000163823	A	3.0058e-10	-0.167141	5.39161e-49	T	0	3	46013621	CCR1
3:46016302:C:CCA	GTEx/v8	Whole_Blood	ENSG00000163823	CCA	1.58189e-11	-0.168394	5.39161e-49	CCA	0	3	46016302	CCR1
3:46016464:A:G	GTEx/v8	Whole_Blood	ENSG00000163823	A	3.0058e-10	-0.167141	5.39161e-49	G	0	3	46016464	CCR1
3:46016599:G:T	GTEx/v8	Whole_Blood	ENSG00000163823	G	3.43387e-12	-0.172918	5.39161e-49	G	0	3	46016599	CCR1
3:46016851:A:T	GTEx/v8	Whole_Blood	ENSG00000163823	T	4.38132e-11	-0.1747	5.39161e-49	A	0	3	46016851	CCR1
3:46016944:C:T	GTEx/v8	Whole_Blood	ENSG00000163823	T	4.38132e-11	-0.1747	5.39161e-49	C	0	3	46016944	CCR1
3:46017304:A:C	GTEx/v8	Whole_Blood	ENSG00000163823	C	5.6003e-12	-0.213892	5.39161e-49	C	0	3	46017304	CCR1
3:46018277:A:G	GTEx/v8	Whole_Blood	ENSG00000163823	G	6.4875e-12	-0.171283	5.39161e-49	G	0	3	46018277	CCR1
3:46020509:C:T	GTEx/v8	Whole_Blood	ENSG00000163823	C	2.76536e-12	-0.211474	5.39161e-49	C	0	3	46020509	CCR1
3:46020594:C:T	GTEx/v8	Whole_Blood	ENSG00000163823	C	5.6003e-12	-0.213892	5.39161e-49	C	0	3	46020594	CCR1
3:46021218:G:T	GTEx/v8	Whole_Blood	ENSG00000163823	T	7.14546e-09	-0.169606	5.39161e-49	T	0	3	46021218	CCR1
3:46024671:C:T	GTEx/v8	Whole_Blood	ENSG00000163823	C	9.53235e-10	-0.162939	5.39161e-49	T	0	3	46024671	CCR1
3:46025013:A:G	GTEx/v8	Whole_Blood	ENSG00000163823	G	1.17422e-06	-0.129596	5.39161e-49	A	0	3	46025013	CCR1
3:46025518:C:T	GTEx/v8	Whole_Blood	ENSG00000163823	C	1.08073e-06	-0.130545	5.39161e-49	T	0	3	46025518	CCR1
3:46025941:C:T	GTEx/v8	Whole_Blood	ENSG00000163823	C	4.87989e-09	-0.171785	5.39161e-49	C	0	3	46025941	CCR1
3:46026209:C:CA	GTEx/v8	Whole_Blood	ENSG00000163823	C	1.39961e-06	-0.129056	5.39161e-49	CA	0	3	46026209	CCR1
3:46026259:A:G	GTEx/v8	Whole_Blood	ENSG00000163823	A	8.15431e-10	-0.16413	5.39161e-49	G	0	3	46026259	CCR1
3:46026641:G:T	GTEx/v8	Whole_Blood	ENSG00000163823	T	1.90451e-10	-0.169959	5.39161e-49	G	0	3	46026641	CCR1
3:46026699:A:C	GTEx/v8	Whole_Blood	ENSG00000163823	A	1.39961e-06	-0.129056	5.39161e-49	C	0	3	46026699	CCR1
3:46027410:A:G	GTEx/v8	Whole_Blood	ENSG00000163823	A	1.90451e-10	-0.169959	5.39161e-49	G	0	3	46027410	CCR1
3:46028056:C:G	GTEx/v8	Whole_Blood	ENSG00000163823	C	9.53235e-10	-0.162939	5.39161e-49	G	0	3	46028056	CCR1
3:46028791:A:G	GTEx/v8	Whole_Blood	ENSG00000163823	A	1.90451e-10	-0.169959	5.39161e-49	G	0	3	46028791	CCR1
3:46029271:A:G	GTEx/v8	Whole_Blood	ENSG00000163823	G	8.4443e-10	-0.180921	5.39161e-49	G	0	3	46029271	CCR1
3:46029458:C:G	GTEx/v8	Whole_Blood	ENSG00000163823	C	9.03e-07	-0.131107	5.39161e-49	G	0	3	46029458	CCR1
3:46030003:C:T	GTEx/v8	Whole_Blood	ENSG00000163823	T	2.9174e-07	-0.137919	5.39161e-49	C	0	3	46030003	CCR1
3:46031029:C:T	GTEx/v8	Whole_Blood	ENSG00000163823	T	2.32698e-10	-0.168969	5.39161e-49	C	0	3	46031029	CCR1
3:46031957:C:T	GTEx/v8	Whole_Blood	ENSG00000163823	T	2.24386e-07	-0.135747	5.39161e-49	C	0	3	46031957	CCR1
3:46032388:C:G	GTEx/v8	Whole_Blood	ENSG00000163823	C	2.1789e-07	-0.136094	5.39161e-49	G	0	3	46032388	CCR1
3:46032441:A:T	GTEx/v8	Whole_Blood	ENSG00000163823	T	9.82095e-07	-0.127889	5.39161e-49	A	0	3	46032441	CCR1
3:46032847:C:T	GTEx/v8	Whole_Blood	ENSG00000163823	T	2.1789e-07	-0.136094	5.39161e-49	C	0	3	46032847	CCR1
3:46032959:C:T	GTEx/v8	Whole_Blood	ENSG00000163823	C	2.76536e-12	-0.211474	5.39161e-49	C	0	3	46032959	CCR1
3:46033819:A:G	GTEx/v8	Whole_Blood	ENSG00000163823	G	2.1789e-07	-0.136094	5.39161e-49	A	0	3	46033819	CCR1
3:46034403:G:GC	GTEx/v8	Whole_Blood	ENSG00000163823	GC	1.40831e-07	-0.138261	5.39161e-49	G	0	3	46034403	CCR1
3:46034791:C:T	GTEx/v8	Whole_Blood	ENSG00000163823	C	2.91036e-09	-0.16774	5.39161e-49	C	0	3	46034791	CCR1
3:46036992:A:G	GTEx/v8	Whole_Blood	ENSG00000163823	A	2.88535e-07	-0.146717	5.39161e-49	G	0	3	46036992	CCR1
3:46038447:A:G	GTEx/v8	Whole_Blood	ENSG00000163823	A	8.8966e-07	-0.129869	5.39161e-49	G	0	3	46038447	CCR1
3:46038575:A:G	GTEx/v8	Whole_Blood	ENSG00000163823	A	2.69525e-11	-0.199625	5.39161e-49	A	0	3	46038575	CCR1
3:46038644:C:T	GTEx/v8	Whole_Blood	ENSG00000163823	C	1.09189e-06	-0.129012	5.39161e-49	T	0	3	46038644	CCR1
3:46039152:C:T	GTEx/v8	Whole_Blood	ENSG00000163823	C	1.09189e-06	-0.129012	5.39161e-49	T	0	3	46039152	CCR1
3:46039599:C:T	GTEx/v8	Whole_Blood	ENSG00000163823	C	1.09189e-06	-0.129012	5.39161e-49	T	0	3	46039599	CCR1
3:46040678:A:G	GTEx/v8	Whole_Blood	ENSG00000163823	G	1.09189e-06	-0.129012	5.39161e-49	A	0	3	46040678	CCR1
3:46041582:C:T	GTEx/v8	Whole_Blood	ENSG00000163823	T	1.09189e-06	-0.129012	5.39161e-49	C	0	3	46041582	CCR1
3:46041909:C:T	GTEx/v8	Whole_Blood	ENSG00000163823	T	1.09189e-06	-0.129012	5.39161e-49	C	0	3	46041909	CCR1
3:46042073:G:T	GTEx/v8	Whole_Blood	ENSG00000163823	G	1.60656e-07	-0.139282	5.39161e-49	T	0	3	46042073	CCR1
3:46042413:A:T	GTEx/v8	Whole_Blood	ENSG00000163823	T	1.09189e-06	-0.129012	5.39161e-49	A	0	3	46042413	CCR1
3:46043296:C:T	GTEx/v8	Whole_Blood	ENSG00000163823	C	4.11554e-11	-0.20638	5.39161e-49	C	0	3	46043296	CCR1
3:46043436:C:G	GTEx/v8	Whole_Blood	ENSG00000163823	G	4.57002e-11	-0.205895	5.39161e-49	G	0	3	46043436	CCR1
3:46044173:C:T	GTEx/v8	Whole_Blood	ENSG00000163823	C	1.17108e-11	-0.20556	5.39161e-49	C	0	3	46044173	CCR1
3:46044619:A:T	GTEx/v8	Whole_Blood	ENSG00000163823	A	1.09189e-06	-0.129012	5.39161e-49	T	0	3	46044619	CCR1
3:46044807:C:G	GTEx/v8	Whole_Blood	ENSG00000163823	G	1.09189e-06	-0.129012	5.39161e-49	C	0	3	46044807	CCR1
3:46045182:C:T	GTEx/v8	Whole_Blood	ENSG00000163823	T	6.76707e-10	-0.166703	5.39161e-49	C	0	3	46045182	CCR1
3:46045445:G:T	GTEx/v8	Whole_Blood	ENSG00000163823	T	4.49755e-07	-0.142651	5.39161e-49	G	0	3	46045445	CCR1
3:46045619:C:G	GTEx/v8	Whole_Blood	ENSG00000163823	C	1.57439e-10	-0.202077	5.39161e-49	C	0	3	46045619	CCR1
3:46046769:C:T	GTEx/v8	Whole_Blood	ENSG00000163823	C	1.09189e-06	-0.129012	5.39161e-49	T	0	3	46046769	CCR1
3:46047032:A:G	GTEx/v8	Whole_Blood	ENSG00000163823	A	1.09189e-06	-0.129012	5.39161e-49	G	0	3	46047032	CCR1
3:46047044:C:T	GTEx/v8	Whole_Blood	ENSG00000163823	C	1.09189e-06	-0.129012	5.39161e-49	T	0	3	46047044	CCR1
3:46047767:C:G	GTEx/v8	Whole_Blood	ENSG00000163823	C	6.54088e-09	-0.156794	5.39161e-49	G	0	3	46047767	CCR1
3:46053882:G:T	GTEx/v8	Whole_Blood	ENSG00000163823	G	8.50524e-10	-0.165425	5.39161e-49	T	0	3	46053882	CCR1
3:46058335:C:T	GTEx/v8	Whole_Blood	ENSG00000163823	C	5.35832e-11	-0.202372	5.39161e-49	C	0	3	46058335	CCR1
3:46058421:A:T	GTEx/v8	Whole_Blood	ENSG00000163823	T	2.22336e-07	0.265676	5.39161e-49	A	0	3	46058421	CCR1
3:46064410:G:GTAAC	GTEx/v8	Whole_Blood	ENSG00000163823	G	2.15021e-09	-0.159297	5.39161e-49	GTAAC	0	3	46064410	CCR1
3:46069070:T:TGA	GTEx/v8	Whole_Blood	ENSG00000163823	T	2.6249e-10	-0.170767	5.39161e-49	TGA	0	3	46069070	CCR1
3:46069219:A:G	GTEx/v8	Whole_Blood	ENSG00000163823	G	3.81625e-11	-0.202971	5.39161e-49	G	0	3	46069219	CCR1
3:46070739:A:C	GTEx/v8	Whole_Blood	ENSG00000163823	A	4.46373e-12	-0.214527	5.39161e-49	A	0	3	46070739	CCR1
3:46071506:C:T	GTEx/v8	Whole_Blood	ENSG00000163823	C	6.90599e-12	-0.206324	5.39161e-49	C	0	3	46071506	CCR1
3:46074554:A:T	GTEx/v8	Whole_Blood	ENSG00000163823	A	1.93594e-11	-0.202599	5.39161e-49	A	0	3	46074554	CCR1
3:46074779:A:G	GTEx/v8	Whole_Blood	ENSG00000163823	A	4.46373e-12	-0.214527	5.39161e-49	A	0	3	46074779	CCR1
3:46079654:A:G	GTEx/v8	Whole_Blood	ENSG00000163823	G	2.96449e-11	-0.203484	5.39161e-49	G	0	3	46079654	CCR1
3:46081179:A:G	GTEx/v8	Whole_Blood	ENSG00000163823	A	3.81625e-11	-0.202971	5.39161e-49	A	0	3	46081179	CCR1
3:46083496:A:C	GTEx/v8	Whole_Blood	ENSG00000163823	A	3.81625e-11	-0.202971	5.39161e-49	A	0	3	46083496	CCR1
3:46086602:A:C	GTEx/v8	Whole_Blood	ENSG00000163823	C	4.46373e-12	-0.214527	5.39161e-49	C	0	3	46086602	CCR1
3:46087945:A:T	GTEx/v8	Whole_Blood	ENSG00000163823	T	2.96449e-11	-0.203484	5.39161e-49	T	0	3	46087945	CCR1
3:46092793:A:C	GTEx/v8	Whole_Blood	ENSG00000163823	A	3.87172e-09	-0.164808	5.39161e-49	C	0	3	46092793	CCR1
3:46094540:C:T	GTEx/v8	Whole_Blood	ENSG00000163823	C	7.0975e-12	-0.211358	5.39161e-49	C	0	3	46094540	CCR1
3:46094803:A:C	GTEx/v8	Whole_Blood	ENSG00000163823	C	7.56902e-09	-0.165827	5.39161e-49	C	0	3	46094803	CCR1
3:46095441:T:TC	GTEx/v8	Whole_Blood	ENSG00000163823	T	1.74446e-07	-0.139348	5.39161e-49	TC	0	3	46095441	CCR1
3:46095611:C:T	GTEx/v8	Whole_Blood	ENSG00000163823	T	1.10094e-12	-0.214418	5.39161e-49	T	0	3	46095611	CCR1
3:46096038:C:T	GTEx/v8	Whole_Blood	ENSG00000163823	T	1.03138e-07	-0.140404	5.39161e-49	C	0	3	46096038	CCR1
3:46096385:C:T	GTEx/v8	Whole_Blood	ENSG00000163823	T	1.85838e-12	-0.212182	5.39161e-49	T	0	3	46096385	CCR1
3:46096501:G:T	GTEx/v8	Whole_Blood	ENSG00000163823	T	2.36246e-07	-0.140336	5.39161e-49	G	0	3	46096501	CCR1
3:46097758:C:T	GTEx/v8	Whole_Blood	ENSG00000163823	C	1.32361e-08	-0.164049	5.39161e-49	C	0	3	46097758	CCR1
3:46098976:G:T	GTEx/v8	Whole_Blood	ENSG00000163823	T	1.32361e-08	-0.164049	5.39161e-49	T	0	3	46098976	CCR1
3:46099012:A:G	GTEx/v8	Whole_Blood	ENSG00000163823	G	1.32361e-08	-0.164049	5.39161e-49	G	0	3	46099012	CCR1
3:46100140:A:G	GTEx/v8	Whole_Blood	ENSG00000163823	G	2.36246e-07	-0.140336	5.39161e-49	A	0	3	46100140	CCR1
3:46100294:C:G	GTEx/v8	Whole_Blood	ENSG00000163823	C	5.03831e-09	-0.162582	5.39161e-49	G	0	3	46100294	CCR1
3:46100496:A:G	GTEx/v8	Whole_Blood	ENSG00000163823	G	5.03831e-09	-0.162582	5.39161e-49	A	0	3	46100496	CCR1
3:46100885:G:T	GTEx/v8	Whole_Blood	ENSG00000163823	T	2.65003e-12	-0.210109	5.39161e-49	T	0	3	46100885	CCR1
3:46100999:A:G	GTEx/v8	Whole_Blood	ENSG00000163823	G	5.03831e-09	-0.162582	5.39161e-49	A	0	3	46100999	CCR1
3:46101104:A:T	GTEx/v8	Whole_Blood	ENSG00000163823	A	5.03831e-09	-0.162582	5.39161e-49	T	0	3	46101104	CCR1
3:46101203:A:G	GTEx/v8	Whole_Blood	ENSG00000163823	G	3.50008e-09	-0.164197	5.39161e-49	A	0	3	46101203	CCR1
3:46101257:C:T	GTEx/v8	Whole_Blood	ENSG00000163823	C	2.15895e-09	-0.166348	5.39161e-49	T	0	3	46101257	CCR1
3:46101266:A:G	GTEx/v8	Whole_Blood	ENSG00000163823	G	3.50008e-09	-0.164197	5.39161e-49	A	0	3	46101266	CCR1
3:46101271:C:G	GTEx/v8	Whole_Blood	ENSG00000163823	G	1.92462e-12	-0.211343	5.39161e-49	G	0	3	46101271	CCR1
3:46101371:C:T	GTEx/v8	Whole_Blood	ENSG00000163823	C	7.0975e-12	-0.211358	5.39161e-49	C	0	3	46101371	CCR1
3:46101774:A:T	GTEx/v8	Whole_Blood	ENSG00000163823	A	3.76986e-09	-0.164156	5.39161e-49	T	0	3	46101774	CCR1
3:46101816:C:G	GTEx/v8	Whole_Blood	ENSG00000163823	G	3.29473e-09	-0.164726	5.39161e-49	C	0	3	46101816	CCR1
3:46101891:A:C	GTEx/v8	Whole_Blood	ENSG00000163823	C	1.27986e-12	-0.212713	5.39161e-49	C	0	3	46101891	CCR1
3:46102099:A:C	GTEx/v8	Whole_Blood	ENSG00000163823	C	2.38021e-07	-0.140253	5.39161e-49	A	0	3	46102099	CCR1
3:46102620:A:G	GTEx/v8	Whole_Blood	ENSG00000163823	A	2.38021e-07	-0.140253	5.39161e-49	G	0	3	46102620	CCR1
3:46102786:G:T	GTEx/v8	Whole_Blood	ENSG00000163823	G	3.29473e-09	-0.164726	5.39161e-49	T	0	3	46102786	CCR1
3:46103974:C:T	GTEx/v8	Whole_Blood	ENSG00000163823	C	6.43479e-09	-0.167747	5.39161e-49	C	0	3	46103974	CCR1
3:46104094:A:G	GTEx/v8	Whole_Blood	ENSG00000163823	A	9.36088e-09	-0.16558	5.39161e-49	A	0	3	46104094	CCR1
3:46104295:C:T	GTEx/v8	Whole_Blood	ENSG00000163823	T	9.05063e-09	-0.165659	5.39161e-49	T	0	3	46104295	CCR1
3:46106401:C:T	GTEx/v8	Whole_Blood	ENSG00000163823	C	4.65612e-08	-0.156055	5.39161e-49	C	0	3	46106401	CCR1
3:46106532:A:G	GTEx/v8	Whole_Blood	ENSG00000163823	G	4.5886e-09	-0.16349	5.39161e-49	A	0	3	46106532	CCR1
3:46107253:A:G	GTEx/v8	Whole_Blood	ENSG00000163823	G	8.90315e-14	-0.219325	5.39161e-49	G	0	3	46107253	CCR1
3:46118749:G:T	GTEx/v8	Whole_Blood	ENSG00000163823	G	1.29859e-12	-0.221154	5.39161e-49	G	0	3	46118749	CCR1
3:46121192:A:C	GTEx/v8	Whole_Blood	ENSG00000163823	A	1.10385e-07	-0.142499	5.39161e-49	C	0	3	46121192	CCR1
3:46121526:A:G	GTEx/v8	Whole_Blood	ENSG00000163823	A	1.10385e-07	-0.142499	5.39161e-49	G	0	3	46121526	CCR1
3:46122972:C:T	GTEx/v8	Whole_Blood	ENSG00000163823	T	1.10385e-07	-0.142499	5.39161e-49	C	0	3	46122972	CCR1
3:46123602:C:T	GTEx/v8	Whole_Blood	ENSG00000163823	C	4.82457e-08	-0.141336	5.39161e-49	T	0	3	46123602	CCR1
3:46124225:C:T	GTEx/v8	Whole_Blood	ENSG00000163823	C	1.19453e-07	-0.141942	5.39161e-49	T	0	3	46124225	CCR1
3:46124330:A:G	GTEx/v8	Whole_Blood	ENSG00000163823	A	1.10385e-07	-0.142499	5.39161e-49	G	0	3	46124330	CCR1
3:46125497:C:G	GTEx/v8	Whole_Blood	ENSG00000163823	G	1.10385e-07	-0.142499	5.39161e-49	C	0	3	46125497	CCR1
3:46126467:C:T	GTEx/v8	Whole_Blood	ENSG00000163823	C	1.33305e-13	-0.228546	5.39161e-49	C	0	3	46126467	CCR1
3:46127199:A:G	GTEx/v8	Whole_Blood	ENSG00000163823	A	1.10385e-07	-0.142499	5.39161e-49	G	0	3	46127199	CCR1
3:46127591:A:C	GTEx/v8	Whole_Blood	ENSG00000163823	A	1.10385e-07	-0.142499	5.39161e-49	C	0	3	46127591	CCR1
3:46127642:C:G	GTEx/v8	Whole_Blood	ENSG00000163823	C	1.95916e-13	-0.226915	5.39161e-49	C	0	3	46127642	CCR1
3:46127987:C:T	GTEx/v8	Whole_Blood	ENSG00000163823	C	1.15259e-13	-0.228918	5.39161e-49	C	0	3	46127987	CCR1
3:46130097:C:T	GTEx/v8	Whole_Blood	ENSG00000163823	T	6.79931e-07	-0.133137	5.39161e-49	C	0	3	46130097	CCR1
3:46130839:A:C	GTEx/v8	Whole_Blood	ENSG00000163823	C	1.95916e-13	-0.226915	5.39161e-49	C	0	3	46130839	CCR1
3:46131231:C:G	GTEx/v8	Whole_Blood	ENSG00000163823	C	1.33305e-13	-0.228546	5.39161e-49	C	0	3	46131231	CCR1
3:46133216:C:T	GTEx/v8	Whole_Blood	ENSG00000163823	T	2.13071e-07	0.214658	5.39161e-49	C	0	3	46133216	CCR1
3:46133402:A:G	GTEx/v8	Whole_Blood	ENSG00000163823	G	1.95916e-13	-0.226915	5.39161e-49	G	0	3	46133402	CCR1
3:46135259:A:C	GTEx/v8	Whole_Blood	ENSG00000163823	C	1.95916e-13	-0.226915	5.39161e-49	C	0	3	46135259	CCR1
3:46137314:A:G	GTEx/v8	Whole_Blood	ENSG00000163823	A	5.34556e-11	-0.168326	5.39161e-49	A	0	3	46137314	CCR1
3:46137363:A:G	GTEx/v8	Whole_Blood	ENSG00000163823	A	6.73899e-10	-0.161089	5.39161e-49	A	0	3	46137363	CCR1
3:46137536:C:CA	GTEx/v8	Whole_Blood	ENSG00000163823	CA	5.24547e-07	-0.195438	5.39161e-49	C	0	3	46137536	CCR1
3:46137970:G:T	GTEx/v8	Whole_Blood	ENSG00000163823	G	1.69808e-07	-0.140155	5.39161e-49	T	0	3	46137970	CCR1
3:46140770:C:T	GTEx/v8	Whole_Blood	ENSG00000163823	C	1.17743e-08	-0.150537	5.39161e-49	T	0	3	46140770	CCR1
3:46142032:C:T	GTEx/v8	Whole_Blood	ENSG00000163823	C	5.24649e-10	-0.159219	5.39161e-49	C	0	3	46142032	CCR1
3:46142963:C:T	GTEx/v8	Whole_Blood	ENSG00000163823	C	6.16625e-10	-0.169893	5.39161e-49	T	0	3	46142963	CCR1
3:46143059:A:G	GTEx/v8	Whole_Blood	ENSG00000163823	G	1.33404e-09	-0.157357	5.39161e-49	A	0	3	46143059	CCR1
3:46143098:C:T	GTEx/v8	Whole_Blood	ENSG00000163823	T	1.33404e-09	-0.157357	5.39161e-49	C	0	3	46143098	CCR1
3:46143288:C:T	GTEx/v8	Whole_Blood	ENSG00000163823	T	1.33404e-09	-0.157357	5.39161e-49	C	0	3	46143288	CCR1
3:46143289:C:G	GTEx/v8	Whole_Blood	ENSG00000163823	C	7.80845e-11	-0.166249	5.39161e-49	C	0	3	46143289	CCR1
3:46143602:C:T	GTEx/v8	Whole_Blood	ENSG00000163823	C	5.36466e-13	-0.224628	5.39161e-49	C	0	3	46143602	CCR1
3:46143930:A:G	GTEx/v8	Whole_Blood	ENSG00000163823	G	6.4013e-10	-0.169481	5.39161e-49	A	0	3	46143930	CCR1
3:46143942:A:G	GTEx/v8	Whole_Blood	ENSG00000163823	G	6.16625e-10	-0.169893	5.39161e-49	A	0	3	46143942	CCR1
3:46144184:C:T	GTEx/v8	Whole_Blood	ENSG00000163823	T	8.06119e-10	-0.168726	5.39161e-49	C	0	3	46144184	CCR1
3:46144289:A:ACT	GTEx/v8	Whole_Blood	ENSG00000163823	A	6.16625e-10	-0.169893	5.39161e-49	ACT	0	3	46144289	CCR1
3:46144451:A:G	GTEx/v8	Whole_Blood	ENSG00000163823	G	6.16625e-10	-0.169893	5.39161e-49	A	0	3	46144451	CCR1
3:46146128:G:GC	GTEx/v8	Whole_Blood	ENSG00000163823	GC	8.16217e-08	-0.14525	5.39161e-49	G	0	3	46146128	CCR1
3:46146984:A:T	GTEx/v8	Whole_Blood	ENSG00000163823	A	1.38322e-07	-0.14119	5.39161e-49	T	0	3	46146984	CCR1
3:46148024:A:G	GTEx/v8	Whole_Blood	ENSG00000163823	G	1.38322e-07	-0.14119	5.39161e-49	A	0	3	46148024	CCR1
3:46150119:C:T	GTEx/v8	Whole_Blood	ENSG00000163823	T	1.65724e-08	-0.147143	5.39161e-49	T	0	3	46150119	CCR1
3:46150156:A:C	GTEx/v8	Whole_Blood	ENSG00000163823	A	1.38322e-07	-0.14119	5.39161e-49	C	0	3	46150156	CCR1
3:46150517:A:G	GTEx/v8	Whole_Blood	ENSG00000163823	G	7.75982e-13	-0.223039	5.39161e-49	G	0	3	46150517	CCR1
3:46150937:A:G	GTEx/v8	Whole_Blood	ENSG00000163823	A	1.2768e-05	-0.213859	5.39161e-49	G	0	3	46150937	CCR1
3:46151982:C:T	GTEx/v8	Whole_Blood	ENSG00000163823	C	1.38322e-07	-0.14119	5.39161e-49	T	0	3	46151982	CCR1
3:46153768:C:G	GTEx/v8	Whole_Blood	ENSG00000163823	C	3.18607e-07	-0.210777	5.39161e-49	G	0	3	46153768	CCR1
3:46154473:A:G	GTEx/v8	Whole_Blood	ENSG00000163823	A	6.15671e-13	-0.223908	5.39161e-49	A	0	3	46154473	CCR1
3:46154841:A:C	GTEx/v8	Whole_Blood	ENSG00000163823	C	6.15671e-13	-0.223908	5.39161e-49	C	0	3	46154841	CCR1
3:46155872:A:G	GTEx/v8	Whole_Blood	ENSG00000163823	A	1.89808e-07	-0.140979	5.39161e-49	G	0	3	46155872	CCR1
3:46157154:C:T	GTEx/v8	Whole_Blood	ENSG00000163823	T	1.31401e-05	-0.199323	5.39161e-49	C	0	3	46157154	CCR1
3:46157183:C:T	GTEx/v8	Whole_Blood	ENSG00000163823	T	1.11343e-07	-0.142531	5.39161e-49	C	0	3	46157183	CCR1
3:46157829:G:T	GTEx/v8	Whole_Blood	ENSG00000163823	G	6.15671e-13	-0.223908	5.39161e-49	G	0	3	46157829	CCR1
3:46158255:A:G	GTEx/v8	Whole_Blood	ENSG00000163823	G	6.15671e-13	-0.223908	5.39161e-49	G	0	3	46158255	CCR1
3:46158434:C:T	GTEx/v8	Whole_Blood	ENSG00000163823	C	1.60871e-12	-0.220106	5.39161e-49	C	0	3	46158434	CCR1
3:46159598:A:G	GTEx/v8	Whole_Blood	ENSG00000163823	A	9.66947e-08	-0.143027	5.39161e-49	G	0	3	46159598	CCR1
3:46160178:A:C	GTEx/v8	Whole_Blood	ENSG00000163823	C	1.11343e-07	-0.142531	5.39161e-49	A	0	3	46160178	CCR1
3:46162719:C:G	GTEx/v8	Whole_Blood	ENSG00000163823	C	1.11343e-07	-0.142531	5.39161e-49	G	0	3	46162719	CCR1
3:46163873:A:G	GTEx/v8	Whole_Blood	ENSG00000163823	G	1.57851e-13	-0.228365	5.39161e-49	G	0	3	46163873	CCR1
3:46164795:A:G	GTEx/v8	Whole_Blood	ENSG00000163823	G	7.89988e-13	-0.221891	5.39161e-49	G	0	3	46164795	CCR1
3:46164820:C:G	GTEx/v8	Whole_Blood	ENSG00000163823	G	6.49702e-13	-0.222565	5.39161e-49	G	0	3	46164820	CCR1
3:46166016:A:G	GTEx/v8	Whole_Blood	ENSG00000163823	A	1.11343e-07	-0.142531	5.39161e-49	G	0	3	46166016	CCR1
3:46166734:C:T	GTEx/v8	Whole_Blood	ENSG00000163823	C	4.59755e-13	-0.225269	5.39161e-49	C	0	3	46166734	CCR1
3:46170086:A:G	GTEx/v8	Whole_Blood	ENSG00000163823	A	4.59755e-13	-0.225269	5.39161e-49	A	0	3	46170086	CCR1
3:46170324:A:C	GTEx/v8	Whole_Blood	ENSG00000163823	C	1.41254e-07	-0.140501	5.39161e-49	A	0	3	46170324	CCR1
3:46171098:A:G	GTEx/v8	Whole_Blood	ENSG00000163823	A	1.52293e-07	-0.136052	5.39161e-49	G	0	3	46171098	CCR1
3:46172072:C:T	GTEx/v8	Whole_Blood	ENSG00000163823	C	1.09114e-13	-0.230686	5.39161e-49	C	0	3	46172072	CCR1
3:46172903:A:G	GTEx/v8	Whole_Blood	ENSG00000163823	G	1.1598e-09	-0.16163	5.39161e-49	A	0	3	46172903	CCR1
3:46173446:A:C	GTEx/v8	Whole_Blood	ENSG00000163823	C	4.19239e-10	-0.166671	5.39161e-49	A	0	3	46173446	CCR1
3:46173936:A:G	GTEx/v8	Whole_Blood	ENSG00000163823	G	2.2671e-16	-0.257759	5.39161e-49	G	0	3	46173936	CCR1
3:46174395:C:G	GTEx/v8	Whole_Blood	ENSG00000163823	C	1.69425e-10	-0.171931	5.39161e-49	G	0	3	46174395	CCR1
3:46174694:A:G	GTEx/v8	Whole_Blood	ENSG00000163823	A	1.69425e-10	-0.171931	5.39161e-49	G	0	3	46174694	CCR1
3:46174936:C:G	GTEx/v8	Whole_Blood	ENSG00000163823	C	5.02621e-17	-0.263899	5.39161e-49	C	0	3	46174936	CCR1
3:46175976:C:T	GTEx/v8	Whole_Blood	ENSG00000163823	T	5.02621e-17	-0.263899	5.39161e-49	T	0	3	46175976	CCR1
3:46175980:C:T	GTEx/v8	Whole_Blood	ENSG00000163823	C	1.40694e-16	-0.260241	5.39161e-49	C	0	3	46175980	CCR1
3:46183180:C:G	GTEx/v8	Whole_Blood	ENSG00000163823	G	1.12536e-06	-0.201145	5.39161e-49	C	0	3	46183180	CCR1
3:46187522:A:G	GTEx/v8	Whole_Blood	ENSG00000163823	G	1.33079e-38	-0.359109	5.39161e-49	G	0	3	46187522	CCR1
3:46193899:A:G	GTEx/v8	Whole_Blood	ENSG00000163823	G	6.6058e-07	-0.204479	5.39161e-49	A	0	3	46193899	CCR1
3:46193902:A:C	GTEx/v8	Whole_Blood	ENSG00000163823	C	6.6058e-07	-0.204479	5.39161e-49	A	0	3	46193902	CCR1
3:46214685:A:C	GTEx/v8	Whole_Blood	ENSG00000163823	A	1.04014e-39	-0.366786	5.39161e-49	A	0	3	46214685	CCR1
3:46250348:C:T	GTEx/v8	Whole_Blood	ENSG00000163823	C	5.64849e-47	-0.397637	5.39161e-49	C	0	3	46250348	CCR1
3:46250652:C:T	GTEx/v8	Whole_Blood	ENSG00000163823	T	2.95213e-47	-0.397812	5.39161e-49	T	0	3	46250652	CCR1
3:46268830:C:CCT	GTEx/v8	Whole_Blood	ENSG00000163823	CCT	4.27126e-41	-0.373056	5.39161e-49	CCT	0	3	46268830	CCR1
3:46274215:C:T	GTEx/v8	Whole_Blood	ENSG00000163823	T	4.14958e-24	-0.281994	5.39161e-49	T	0	3	46274215	CCR1
3:46274765:A:G	GTEx/v8	Whole_Blood	ENSG00000163823	G	1.24678e-05	-0.112911	5.39161e-49	G	0	3	46274765	CCR1
3:46274960:C:T	GTEx/v8	Whole_Blood	ENSG00000163823	T	3.72455e-07	-0.129976	5.39161e-49	T	0	3	46274960	CCR1
3:46277577:A:G	GTEx/v8	Whole_Blood	ENSG00000163823	G	1.11664e-06	-0.209711	5.39161e-49	A	0	3	46277577	CCR1
3:46290335:G:T	GTEx/v8	Whole_Blood	ENSG00000163823	G	5.68675e-23	-0.268718	5.39161e-49	G	0	3	46290335	CCR1
3:46290955:C:T	GTEx/v8	Whole_Blood	ENSG00000163823	C	4.21024e-10	-0.158285	5.39161e-49	C	0	3	46290955	CCR1
3:46291287:A:G	GTEx/v8	Whole_Blood	ENSG00000163823	A	2.09084e-05	-0.114979	5.39161e-49	A	0	3	46291287	CCR1
3:46291353:A:G	GTEx/v8	Whole_Blood	ENSG00000163823	A	1.4044e-10	-0.161075	5.39161e-49	A	0	3	46291353	CCR1
3:46292161:A:T	GTEx/v8	Whole_Blood	ENSG00000163823	T	1.94994e-05	-0.115796	5.39161e-49	T	0	3	46292161	CCR1
3:46292338:C:T	GTEx/v8	Whole_Blood	ENSG00000163823	C	1.4044e-10	-0.161075	5.39161e-49	C	0	3	46292338	CCR1
3:46292724:C:T	GTEx/v8	Whole_Blood	ENSG00000163823	C	1.94994e-05	-0.115796	5.39161e-49	C	0	3	46292724	CCR1
3:46292810:C:T	GTEx/v8	Whole_Blood	ENSG00000163823	T	1.94994e-05	-0.115796	5.39161e-49	T	0	3	46292810	CCR1
3:46293104:C:T	GTEx/v8	Whole_Blood	ENSG00000163823	C	1.94994e-05	-0.115796	5.39161e-49	C	0	3	46293104	CCR1
3:46293299:A:G	GTEx/v8	Whole_Blood	ENSG00000163823	A	1.94994e-05	-0.115796	5.39161e-49	A	0	3	46293299	CCR1
3:46293490:A:C	GTEx/v8	Whole_Blood	ENSG00000163823	C	1.94994e-05	-0.115796	5.39161e-49	C	0	3	46293490	CCR1
3:46293753:A:G	GTEx/v8	Whole_Blood	ENSG00000163823	A	1.94994e-05	-0.115796	5.39161e-49	A	0	3	46293753	CCR1
3:46293784:A:G	GTEx/v8	Whole_Blood	ENSG00000163823	G	1.94994e-05	-0.115796	5.39161e-49	G	0	3	46293784	CCR1
3:46294120:A:T	GTEx/v8	Whole_Blood	ENSG00000163823	A	1.94994e-05	-0.115796	5.39161e-49	A	0	3	46294120	CCR1
3:46294957:C:T	GTEx/v8	Whole_Blood	ENSG00000163823	T	1.94994e-05	-0.115796	5.39161e-49	T	0	3	46294957	CCR1
3:46295166:C:CT	GTEx/v8	Whole_Blood	ENSG00000163823	C	1.94994e-05	-0.115796	5.39161e-49	C	0	3	46295166	CCR1
3:46295777:A:G	GTEx/v8	Whole_Blood	ENSG00000163823	G	1.4044e-10	-0.161075	5.39161e-49	G	0	3	46295777	CCR1
3:46295942:G:GA	GTEx/v8	Whole_Blood	ENSG00000163823	GA	1.78289e-05	-0.116247	5.39161e-49	GA	0	3	46295942	CCR1
3:46297124:C:T	GTEx/v8	Whole_Blood	ENSG00000163823	T	1.94994e-05	-0.115796	5.39161e-49	T	0	3	46297124	CCR1
3:46297260:A:T	GTEx/v8	Whole_Blood	ENSG00000163823	A	1.94994e-05	-0.115796	5.39161e-49	A	0	3	46297260	CCR1
3:46297271:G:T	GTEx/v8	Whole_Blood	ENSG00000163823	G	1.94994e-05	-0.115796	5.39161e-49	G	0	3	46297271	CCR1
3:46297914:C:CA	GTEx/v8	Whole_Blood	ENSG00000163823	CA	1.94994e-05	-0.115796	5.39161e-49	CA	0	3	46297914	CCR1
3:46298116:C:T	GTEx/v8	Whole_Blood	ENSG00000163823	C	1.94994e-05	-0.115796	5.39161e-49	C	0	3	46298116	CCR1
3:46304606:C:T	GTEx/v8	Whole_Blood	ENSG00000163823	T	1.25555e-08	-0.143271	5.39161e-49	T	0	3	46304606	CCR1
3:46311066:C:T	GTEx/v8	Whole_Blood	ENSG00000163823	C	2.03617e-08	-0.141184	5.39161e-49	C	0	3	46311066	CCR1
[truncated: 8,753 more rows]

## Sheet: Supplementary Table 3
Supplementary Table 3: BLUEPRINT Neutrophils eQTLs specific for CCRL2							BLUEPRINT eQTL data						GWAS data						FUMA data FUMA data
rsid	variant id (hg38)	variant id (hg19)	chromosome	position	Reference allele	Alternative allele	gene_id	pvalue	beta	se	maf	median_tpm	all_meta_N	all_inv_var_meta_beta	all_inv_var_meta_sebeta	all_inv_var_meta_p	all_inv_var_het_p	all_meta_AF	r2	IndSigSNP	GenomicLocus	nearestGene	minChrState	commonChrState	LD SNPs
rs3181077	chr3_46209161_C_T	3:46250652:C:T	3	46209161	C	T	ENSG00000121797	3.10705e-10	0.605359	0.0908416	0.285714	4.777	20	0.10656	0.016142	4.0738e-11	0.2454	0.7256	1	rs3181077	6	CCR3	2	15	rs2172246, rs1491961, rs3053352
rs1491957	chr3_46233469_C_T	3:46274960:C:T	3	46233469	C	T	ENSG00000121797	1.40443e-08	0.488201	0.0821415	0.494898	4.777	18	0.11877	0.014684	6.045e-16	0.87114	0.5184	1	rs1491957	6	CCR3	5	15	rs4683189, rs4683219, rs35238788
rs4683217	chr3_46331613_G_A	3:46373104:A:G	3	46331613	G	A	ENSG00000121797	7.91859e-09	-0.494061	0.0815955	0.295918	4.777	20	-0.096641	0.015546	5.0859e-10	0.90796	0.3003	1	rs4683217	6	UQCRC2P1	7	15	rs1979671, rs113962808, rs2187671 ,rs2157056, rs7637813
Legend:
rsid	SNP ID
variant id (hg38)	SNP ID in hg38
variant id (hg19)	SNP ID in hg19
chromosome	chromosome position
position	nucleotide position
Reference allele	Reference allele
Alternative allele	Alternative allele
gene_id	Ensembl gene ID
pvalue	eQTL p value
beta	eQTL beta value
se	eQTL beta standard error
maf	Minor allele frequency
median_tpm	median gene expression value as transcripts per million reads
all_meta_N	number of analyzed studies in the GWAS meta analysis
all_inv_var_meta_beta	GWAS effect size on log(OR) scale
all_inv_var_meta_sebeta	GWAS standard error of the effect
all_inv_var_meta_p	GWAS p value
all_inv_var_meta_cases	Number of analyzed cases in GWAS
all_inv_var_meta_controls	number of analyzed controls in GWAS
all_inv_var_meta_effective	effective sample size
all_inv_var_het_p	p-value from Cochran's Q heterogeneity test
all_meta_AF	allele frequency in the meta-analysis
r2	Linkage disequilibrium correlation
IndSigSNP	indipendent significant SNP obtained by FUMA (defined as SNPs that have a P-value ≤ 5e-8 by default, and are independent from each other at r2 <0.6)
GenomicLocus	genomic risk locus obtained by FUMA
nearestGene	nearest gene to the SNP
minChrState	minimum chromatin state (ENCODE)
commonChrState	maximum chromatin state (ENCODE)
LD SNPs	CCRL2 Neutrophils eQTLs in high LD with the three independent significant SNPs

## Sheet: Supplementary Table 4
Supplementary Table 4: Allelic association analysis for the three selected independent significant SNPs in the Italian population
rsID	Chromosome	SNP	Position*	Allele tested	Odds ratio	95 % Confidence interval	P value
rs3181077	3	chr3:46209161:C:T	46209161	C	0.9864	0.84-1.16	0.8717
rs1491957	3	chr3:46233469:C:T	46233469	C	0.9055	0.79-1.04	0.1639
rs4683217	3	chr3:46331613:G:A	46331613	A	0.9292	0.79-1.09	0.3661
* SNP position is indicated on hg38 genome version

## Sheet: Supplementary Table 5
Supplementary table 5: Genotypic association analysis for the three selected independent significant SNPs in the Italian population
rsID	Chromosome	SNP	Allele 1	Allele 2	TEST	Affected	Unaffected	P value
rs3181077	3	chr3:46209161:C:T	C	T	GENO	32/175/320	156/1140/1919	0.3543
rs3181077	3	chr3:46209161:C:T	C	T	DOM	207/320	1296/1919	0.6542
rs3181077	3	chr3:46209161:C:T	C	T	REC	32/495	156/3059	0.2347
rs1491957	3	chr3:46233469:C:T	C	T	GENO	96/253/178	630/1593/992	0.3872
rs1491957	3	chr3:46233469:C:T	C	T	DOM	349/178	2223/992	0.18
rs1491957	3	chr3:46233469:C:T	C	T	REC	96/431	630/2585	0.458
rs4683217	3	chr3:46331613:G:A	A	G	GENO	36/191/300	207/1211/1797	0.8031
rs4683217	3	chr3:46331613:G:A	A	G	DOM	227/300	1418/1797	0.6583
rs4683217	3	chr3:46331613:G:A	A	G	REC	36/491	207/3008	0.7346

## Sheet: Supplementary Table 6
Supplementary Table 6: CCRL2 eQTLs that are also significant GWAS signals
		eQTL BLUEPRINT analysis										GWAS analysis
variant	rsid	gene_id	chromosome	position (hg38)	ref	alt	pvalue	beta	se	maf	median_tpm	all_meta_N	all_inv_var_meta_beta	all_inv_var_meta_sebeta	all_inv_var_meta_p	all_inv_var_meta_cases	all_inv_var_meta_controls	all_inv_var_meta_effective	all_inv_var_het_p	all_meta_AF
chr3_46132903_G_C	rs6789386	ENSG00000121797	3	46132903	G	C	4.9452e-07	0.489195	0.0937715	0.306122	4.777	19	-0.10195	0.021529	2.187e-06	6656	1017834	5828	0.74347	0.6482
chr3_46133202_G_A	rs6789719	ENSG00000121797	3	46133202	G	A	5.1663e-07	0.488493	0.0938048	0.306122	4.777	20	-0.11721	0.015444	3.2151e-14	12645	1059218	11060	0.74359	0.6495
chr3_46173193_C_A	rs2172246	ENSG00000121797	3	46173193	C	A	4.09206e-08	0.526268	0.0918193	0.278061	4.777	20	0.10433	0.016118	9.592e-11	13545	1071437	11913	0.176	0.7267
chr3_46208857_T_C	rs1491961	ENSG00000121797	3	46208857	T	C	3.08008e-10	0.605502	0.0908413	0.285714	4.777	20	0.10615	0.016148	4.9085e-11	13545	1071437	11913	0.26717	0.7261
chr3_46209161_C_T	rs3181077	ENSG00000121797	3	46209161	C	T	3.10705e-10	0.605359	0.0908416	0.285714	4.777	20	0.10656	0.016142	4.0738e-11	13545	1071437	11913	0.2454	0.7256
chr3_46227339_C_CCT	rs3053352	ENSG00000121797	3	46227339	C	CCT	7.34829e-09	0.553715	0.0912297	0.278061	4.777	12	0.11348	0.017887	2.2348e-10	11115	872493	9652	0.29494	0.7185
chr3_46232724_C_T	rs1979671	ENSG00000121797	3	46232724	C	T	3.75213e-10	0.567214	0.0855613	0.308673	4.777	18	0.091982	0.016392	2.0061e-08	12304	990149	10760	0.86971	0.6853
chr3_46233274_A_G	rs4683189	ENSG00000121797	3	46233274	A	G	1.12129e-06	0.429284	0.0851705	0.477041	4.777	19	0.11812	0.014708	9.6988e-16	12528	991154	10943	0.68459	0.527
chr3_46233469_C_T	rs1491957	ENSG00000121797	3	46233469	C	T	1.40443e-08	0.488201	0.0821415	0.494898	4.777	18	0.11877	0.014684	6.045e-16	12427	990852	10867	0.87114	0.5184
chr3_46237156_T_G	rs6793850	ENSG00000121797	3	46237156	T	G	8.74021e-06	0.401298	0.0876767	0.428571	4.777	19	0.078523	0.01468	8.8371e-08	12528	991154	10943	0.51294	0.4367
chr3_46240683_G_A	rs9842716	ENSG00000121797	3	46240683	G	A	8.87346e-06	0.400856	0.0876479	0.428571	4.777	20	0.075462	0.014592	2.3244e-07	12645	1059218	11060	0.31252	0.4365
chr3_46242602_G_A	rs9853223	ENSG00000121797	3	46242602	G	A	8.97818e-06	0.40061	0.0876465	0.428571	4.777	20	0.075012	0.014595	2.7534e-07	12645	1059218	11060	0.31297	0.4366
chr3_46246982_T_C	rs13085619	ENSG00000121797	3	46246982	T	C	1.13035e-08	0.49108	0.0820401	0.494898	4.777	13	0.099613	0.022692	1.1346e-05	5451	832416	4679	0.96498	0.5287
chr3_46249464_T_C	rs9714379	ENSG00000121797	3	46249464	T	C	8.47494e-06	0.358561	0.0782164	0.469388	4.777	15	0.12045	0.015477	7.093e-15	11498	874700	9965	0.46647	0.5424
chr3_46249862_G_A	rs28882411	ENSG00000121797	3	46249862	G	A	8.94131e-06	0.358455	0.0784072	0.469388	4.777	18	0.10467	0.020965	5.9601e-07	6466	739641	5638	0.48636	0.5403
chr3_46250847_T_C	rs4683190	ENSG00000121797	3	46250847	T	C	8.44419e-06	0.35862	0.0782147	0.469388	4.777	19	0.10751	0.020573	1.7343e-07	6656	1017834	5828	0.50669	0.5421
chr3_46254286_A_G	rs6441948	ENSG00000121797	3	46254286	A	G	8.43407e-06	0.358636	0.0782136	0.469388	4.777	21	0.11871	0.014007	2.354e-17	13769	1072442	12096	0.34704	0.5428
chr3_46263115_C_T	rs1491962	ENSG00000121797	3	46263115	C	T	8.45551e-06	0.358591	0.0782139	0.469388	4.777	20	0.11693	0.014011	7.0988e-17	13668	1072140	12020	0.33905	0.5425
chr3_46269575_T_C	rs1388603	ENSG00000121797	3	46269575	T	C	8.40469e-06	0.358743	0.078223	0.469388	4.777	21	0.11676	0.014033	8.7603e-17	13769	1072442	12096	0.31393	0.5422
chr3_46271048_A_G	rs1027241	ENSG00000121797	3	46271048	A	G	1.25026e-05	0.350899	0.0781018	0.471939	4.777	21	0.11784	0.014006	3.9795e-17	13769	1072442	12096	0.34792	0.54
chr3_46275124_A_C	rs57665223	ENSG00000121797	3	46275124	A	C	1.2506e-05	-0.350905	0.0781044	0.471939	4.777	21	-0.11715	0.014007	6.0749e-17	13769	1072442	12096	0.32025	0.4588
chr3_46276560_G_A	rs6773018	ENSG00000121797	3	46276560	G	A	1.2531e-05	-0.350857	0.0781018	0.471939	4.777	21	-0.11716	0.014008	6.0704e-17	13769	1072442	12096	0.29701	0.4588
chr3_46278971_T_C	rs4383561	ENSG00000121797	3	46278971	T	C	3.68621e-06	-0.50226	0.105171	0.173469	4.777	19	-0.10777	0.019887	5.978e-08	12421	1058213	10877	0.89686	0.1775
chr3_46283530_TCA_T	rs34617409	ENSG00000121797	3	46283530	TCA	T	1.24734e-05	-0.350939	0.0781012	0.471939	4.777	14	-0.11492	0.015047	2.218e-14	12297	886617	10742	0.24567	0.4593
chr3_46286097_C_T	rs11718385	ENSG00000121797	3	46286097	C	T	1.24685e-05	-0.350944	0.0781006	0.471939	4.777	21	-0.11704	0.014016	6.8211e-17	13769	1072442	12096	0.29506	0.4587
chr3_46288931_C_T	rs7649353	ENSG00000121797	3	46288931	C	T	1.26029e-05	-0.350812	0.0781153	0.471939	4.777	20	-0.11711	0.014033	7.119e-17	13668	1072140	12020	0.29193	0.4587
chr3_46288951_C_T	rs7649364	ENSG00000121797	3	46288951	C	T	1.24244e-05	-0.35101	0.0781006	0.471939	4.777	21	-0.11647	0.01402	9.7426e-17	13769	1072442	12096	0.30737	0.4587
chr3_46289381_C_T	rs7649837	ENSG00000121797	3	46289381	C	T	1.25066e-05	-0.350895	0.0781023	0.471939	4.777	21	-0.11681	0.014015	7.8041e-17	13769	1072442	12096	0.30237	0.4587
chr3_46291349_T_C	rs6441954	ENSG00000121797	3	46291349	T	C	1.23985e-05	-0.351071	0.0781057	0.471939	4.777	21	-0.11718	0.014016	6.2472e-17	13769	1072442	12096	0.27966	0.4588
chr3_46291915_C_T	rs11708582	ENSG00000121797	3	46291915	C	T	1.24744e-05	-0.350934	0.0781004	0.471939	4.777	21	-0.11757	0.014016	4.9314e-17	13769	1072442	12096	0.26867	0.4588
chr3_46292170_A_T	rs7626072	ENSG00000121797	3	46292170	A	T	1.24805e-05	-0.350929	0.0781013	0.471939	4.777	21	-0.11735	0.014016	5.6138e-17	13769	1072442	12096	0.26709	0.4633
chr3_46294178_G_A	rs4683206	ENSG00000121797	3	46294178	G	A	1.24053e-05	-0.351035	0.0781	0.471939	4.777	21	-0.11697	0.014017	7.1253e-17	13769	1072442	12096	0.27726	0.4588
chr3_46294396_C_T	rs4683207	ENSG00000121797	3	46294396	C	T	1.24791e-05	-0.350931	0.0781012	0.471939	4.777	21	-0.11718	0.014016	6.2759e-17	13769	1072442	12096	0.27589	0.4588
chr3_46296984_A_G	rs7641466	ENSG00000121797	3	46296984	A	G	1.25475e-05	-0.35085	0.0781056	0.471939	4.777	19	-0.095797	0.018873	3.8578e-07	7679	1030756	6788	0.38475	0.4584
chr3_46298256_CAAGTT_C	rs57008264	ENSG00000121797	3	46298256	CAAGTT	C	4.03541e-09	-0.508271	0.0821823	0.295918	4.777	14	-0.093332	0.016527	1.6301e-08	12297	886617	10742	0.93238	0.2985
chr3_46311417_T_A	rs62244806	ENSG00000121797	3	46311417	T	A	4.16318e-07	-0.503561	0.0958524	0.191327	4.777	19	-0.097737	0.019178	3.4623e-07	12421	1058213	10877	0.69085	0.1966
chr3_46317159_A_G	rs113962808	ENSG00000121797	3	46317159	A	G	3.20993e-09	-0.511268	0.0820874	0.293367	4.777	20	-0.094833	0.015629	1.2975e-09	13545	1071437	11913	0.9562	0.2982
chr3_46317779_T_G	rs2187671	ENSG00000121797	3	46317779	T	G	3.24843e-09	-0.511083	0.0820876	0.293367	4.777	20	-0.094265	0.015629	1.627e-09	13545	1071437	11913	0.95521	0.2982
chr3_46318555_G_A	rs34602794	ENSG00000121797	3	46318555	G	A	3.20267e-09	-0.511314	0.0820891	0.293367	4.777	20	-0.094524	0.015634	1.4845e-09	13545	1071437	11913	0.95881	0.2982
chr3_46318946_G_A	rs2213291	ENSG00000121797	3	46318946	G	A	1.5007e-05	-0.389526	0.0875443	0.346939	4.777	12	-0.1145	0.023616	1.2452e-06	5261	554223	4489	0.60454	0.6638
chr3_46324292_G_A	rs2157056	ENSG00000121797	3	46324292	G	A	3.17209e-09	-0.511397	0.0820784	0.293367	4.777	20	-0.094555	0.015629	1.4477e-09	13545	1071437	11913	0.95177	0.2982
chr3_46331613_G_A	rs4683217	ENSG00000121797	3	46331613	G	A	7.91859e-09	-0.494061	0.0815955	0.295918	4.777	20	-0.096641	0.015546	5.0859e-10	13545	1071437	11913	0.90796	0.3003
chr3_46339916_C_A	rs4683219	ENSG00000121797	3	46339916	C	A	6.06623e-09	-0.489864	0.0802206	0.479592	4.777	21	-0.090072	0.013879	8.5907e-11	13769	1072442	12096	0.70001	0.4645
chr3_46344548_T_C	rs35238788	ENSG00000121797	3	46344548	T	C	6.04968e-09	-0.4899	0.0802194	0.479592	4.777	21	-0.090757	0.013877	6.1467e-11	13769	1072442	12096	0.69763	0.4645
chr3_46368545_G_A	rs7637813	ENSG00000121797	3	46368545	G	A	9.77651e-09	0.496893	0.0826212	0.285714	4.777	20	0.090913	0.015628	5.9806e-09	13545	1071437	11913	0.93736	0.6977
chr3_46386699_A_C	rs6441975	ENSG00000121797	3	46386699	A	C	1.36321e-05	0.383802	0.0858171	0.303571	4.777	20	0.077851	0.015239	3.2435e-07	13545	1071437	11913	0.93394	0.6784
chr3_46402787_G_A	rs2027820	ENSG00000121797	3	46402787	G	A	1.36295e-05	0.383819	0.0858198	0.303571	4.777	20	0.079301	0.015313	2.2354e-07	13545	1071437	11913	0.88684	0.6777
chr3_46402892_G_A	rs2373232	ENSG00000121797	3	46402892	G	A	1.35786e-05	0.383889	0.0858184	0.303571	4.777	20	0.080846	0.015325	1.3239e-07	13545	1071437	11913	0.87756	0.6779
SNPs highlighted in grey are characterized by a high likelihood of being functional, according to FUMA predictions (see Table 2)
SNPs in bold are the independent significant SNPs

## Sheet: Supplementary Table 7
Supplementary Table 7: Allelic association analysis for the selected eQTLs
Chromosome	SNP	Position (hg38)	Allele tested	Odds ratio	95 % Confidence interval	P value
3	chr3:46208857:T:C	46208857	T	1.019	0.8387-1.238	0.8496
3	chr3:46209161:C:T	46209161	C	1.017	0.8373-1.235	0.8646
3	chr3:46227339:C:CCT	46227339	C	1.023	0.8407-1.245	0.8201
3	chr3:46232724:C:T	46232724	C	1.041	0.8691-1.247	0.6618
3	chr3:46233274:A:G	46233274	A	0.9415	0.7991-1.109	0.4714
3	chr3:46233469:C:T	46233469	C	0.9333	0.7929-1.099	0.4068
3	chr3:46237156:T:G	46237156	G	1.006	0.8554-1.184	0.9392
3	chr3:46240683:G:A	46240683	A	1.012	0.8606-1.191	0.8812
3	chr3:46242602:G:A	46242602	A	1.009	0.858-1.187	0.9104
3	chr3:46246982:T:C	46246982	T	0.9076	0.7704-1.069	0.2466
3	chr3:46249464:T:C	46249464	T	0.9389	0.7925-1.112	0.4664
3	chr3:46249862:G:A	46249862	G	0.9551	0.8068-1.131	0.5938
3	chr3:46250847:T:C	46250847	T	0.9568	0.8081-1.133	0.6084
3	chr3:46254286:A:G	46254286	A	0.956	0.8075-1.132	0.6013
3	chr3:46263115:C:T	46263115	C	0.9501	0.8024-1.125	0.5522
3	chr3:46269575:T:C	46269575	T	0.9716	0.8209-1.15	0.7374
3	chr3:46271048:A:G	46271048	A	0.9932	0.8408-1.173	0.9356
3	chr3:46275124:A:C	46275124	C	0.9798	0.8291-1.158	0.8108
3	chr3:46276560:G:A	46276560	A	0.977	0.8268-1.154	0.7845
3	chr3:46278971:T:C	46278971	C	0.9942	0.7886-1.253	0.9608
3	chr3:46283530:TCA:T	46283530	T	0.9769	0.8267-1.154	0.7839
3	chr3:46286097:C:T	46286097	T	0.9771	0.8269-1.155	0.7855
3	chr3:46288931:C:T	46288931	T	0.9771	0.8269-1.155	0.7855
3	chr3:46288951:C:T	46288951	T	0.9771	0.8269-1.155	0.7855
3	chr3:46289381:C:T	46289381	T	0.9771	0.8269-1.155	0.7855
3	chr3:46291349:T:C	46291349	C	0.993	0.8408-1.173	0.9342
3	chr3:46291915:C:T	46291915	T	0.993	0.8408-1.173	0.9342
3	chr3:46292170:A:T	46292170	T	0.993	0.8408-1.173	0.9342
3	chr3:46294178:G:A	46294178	A	0.9931	0.8409-1.173	0.9348
3	chr3:46294396:C:T	46294396	T	0.9931	0.8409-1.173	0.9348
3	chr3:46296984:A:G	46296984	G	0.9986	0.8457-1.179	0.9868
3	chr3:46298256:CAAGTT:C	46298256	C	0.9178	0.7608-1.107	0.3704
3	chr3:46311417:T:A	46311417	A	0.8843	0.7002-1.117	0.302
3	chr3:46317159:A:G	46317159	G	0.9277	0.7689-1.119	0.4332
3	chr3:46317779:T:G	46317779	G	0.9277	0.7689-1.119	0.4332
3	chr3:46318555:G:A	46318555	A	0.9277	0.7689-1.119	0.4332
3	chr3:46318946:G:A	46318946	G	1.299	1.101-1.533	0.001927
3	chr3:46324292:G:A	46324292	A	0.9277	0.7687-1.12	0.4343
3	chr3:46331613:G:A	46331613	A	0.957	0.795-1.152	0.6428
3	chr3:46339916:C:A	46339916	A	0.8446	0.7145-0.9983	0.04772
3	chr3:46344548:T:C	46344548	C	0.8529	0.7218-1.008	0.0616
3	chr3:46368545:G:A	46368545	G	0.9211	0.7624-1.113	0.3941
3	chr3:46386699:A:C	46386699	A	0.9676	0.8064-1.161	0.7229
3	chr3:46402787:G:A	46402787	G	0.9768	0.8151-1.171	0.7997
3	chr3:46402892:G:A	46402892	G	0.9703	0.8096-1.163	0.7442

## Sheet: Supplementary Table 8
Supplementary Table 8: H3K27AcChIP-seq differential peak analysis at the 3p21.31 locus between Neutrophils and Monocytes
seqnames	start	end	width	strand	Conc	Conc_NEU	Conc_MONO	Fold Change	p.value	FDR	PEAK
chr3	14569367	14570914	1548	*	5.69659	6.68378	0	5.5825	7.60289e-13	1.33359e-11	NEU only		NEU only	IF FC >=2
chr3	129916415	129917192	778	*	5.67038	6.64394	0.887463	5.13486	8.87031e-14	1.85722e-12	NEU only		Monocyte only	IF FC <= -2
chr3	129917635	129918109	475	*	5.08744	6.06966	0	5.04407	6.05434e-09	5.25101e-08	NEU only		SHARED	IF FC > -2 and < 2
chr3	43549554	43550471	918	*	3.88453	4.85331	0	4.30862	2.7377e-08	2.10835e-07	NEU only
chr3	38280940	38281351	412	*	3.33895	4.30831	0	4.27643	1.39092e-08	1.14698e-07	NEU only
chr3	128990943	128991381	439	*	5.5094	6.45464	1.76256	4.26741	7.6134e-13	1.33359e-11	NEU only
chr3	134597089	134597588	500	*	5.08407	6.01897	1.58184	4.09579	6.3022e-11	8.32014e-10	NEU only
chr3	64073814	64074711	898	*	3.91764	4.87609	0	4.07071	1.80429e-08	1.43486e-07	NEU only
chr3	195185261	195186470	1210	*	3.9497	4.89261	0.261795	4.05495	1.51835e-08	1.22198e-07	NEU only
chr3	193743510	193744608	1099	*	3.56092	4.51544	0	4.02196	1.58818e-07	1.05354e-06	NEU only
chr3	128973818	128974507	690	*	4.01574	4.96042	0.2833	3.9628	3.4695e-07	2.09689e-06	NEU only
chr3	43572254	43573591	1338	*	4.13731	5.06738	0.735791	3.92227	9.56737e-09	8.0885e-08	NEU only
chr3	69205761	69207026	1266	*	4.61299	5.54098	1.25261	3.89493	2.89584e-09	2.72311e-08	NEU only
chr3	126486913	126488181	1269	*	4.77446	5.69498	1.55291	3.89309	5.19996e-12	8.10226e-11	NEU only
chr3	128993428	128994122	695	*	5.51894	6.43237	2.41711	3.86142	4.00793e-11	5.48023e-10	NEU only
chr3	134510939	134511522	584	*	3.78936	4.72299	0.314158	3.84658	2.95115e-07	1.83081e-06	NEU only
chr3	64082998	64084003	1006	*	4.23448	5.16315	0.860865	3.81077	1.16337e-09	1.17654e-08	NEU only
chr3	46233516	46234113	598	*	3.39639	4.34532	0	3.79489	1.56736e-06	8.12481e-06	NEU only
chr3	128991756	128992283	528	*	5.91079	6.81059	3.01316	3.79165	1.50964e-07	1.00643e-06	NEU only
chr3	151890464	151892052	1589	*	5.56175	6.4825	2.33606	3.76629	2.18175e-14	5.04059e-13	NEU only
chr3	43646123	43646525	403	*	3.24328	4.19429	0	3.76329	6.11136e-07	3.43364e-06	NEU only
chr3	127677462	127678596	1135	*	6.44499	7.34308	3.57093	3.7405	3.86367e-19	1.72577e-17	NEU only
chr3	134511875	134512457	583	*	3.83779	4.76837	0.425769	3.68161	1.1262e-07	7.69955e-07	NEU only
chr3	48370288	48370741	454	*	2.65517	3.62436	0	3.67115	1.73541e-06	8.84278e-06	NEU only
chr3	3983924	3984896	973	*	3.55689	4.48675	0.159469	3.66085	4.53928e-07	2.62749e-06	NEU only
chr3	81730735	81731542	808	*	4.50523	5.43355	1.13833	3.61842	1.83627e-09	1.79606e-08	NEU only
chr3	134605813	134606891	1079	*	5.36716	6.26848	2.44814	3.5706	1.01417e-16	3.19761e-15	NEU only
chr3	47056776	47058136	1361	*	4.28249	5.19326	1.22297	3.56873	3.30426e-08	2.48051e-07	NEU only
chr3	71850424	71851597	1174	*	4.85721	5.75198	2.0278	3.56447	2.34071e-12	3.80187e-11	NEU only
chr3	53114102	53115644	1543	*	6.98197	7.87651	4.15555	3.56066	5.25971e-16	1.5107e-14	NEU only
chr3	115211602	115212984	1383	*	3.74087	4.67662	0.219915	3.55861	1.76552e-07	1.15971e-06	NEU only
chr3	42345506	42345985	480	*	2.09898	3.09898	0	3.54775	9.09183e-06	3.9749e-05	NEU only
chr3	129931211	129931827	617	*	3.09974	4.02632	0	3.51837	3.52868e-06	1.67378e-05	NEU only
chr3	48223071	48224777	1707	*	6.60257	7.49067	3.85842	3.49387	1.10317e-15	3.07969e-14	NEU only
chr3	127678687	127679523	837	*	5.50753	6.40155	2.68792	3.48752	4.31876e-14	9.56553e-13	NEU only
chr3	69196928	69197479	552	*	2.52033	3.44392	0	3.48334	6.75905e-06	3.04441e-05	NEU only
chr3	161066646	161067077	432	*	2.48941	3.41473	0	3.46756	4.35578e-06	2.01963e-05	NEU only
chr3	134597890	134599713	1824	*	6.92604	7.81628	4.15518	3.45033	2.87061e-15	7.39735e-14	NEU only
chr3	48397918	48398618	701	*	2.41038	3.35981	0	3.43464	5.94556e-06	2.69157e-05	NEU only
chr3	187938728	187939568	841	*	3.25334	4.17898	0	3.40388	2.19665e-06	1.09628e-05	NEU only
chr3	152380214	152380828	615	*	5.46021	6.34288	2.78183	3.36239	4.08962e-16	1.19132e-14	NEU only
chr3	46477866	46479360	1495	*	4.71428	5.60513	1.93568	3.35616	1.01608e-11	1.51284e-10	NEU only
chr3	152402744	152404552	1809	*	6.26095	7.14152	3.60703	3.35369	3.11617e-11	4.32711e-10	NEU only
chr3	132034244	132035002	759	*	2.34569	3.34569	0	3.34113	0.000286168	0.000846501	NEU only
chr3	71754881	71755574	694	*	3.93188	4.82519	1.12169	3.33938	6.18685e-08	4.39808e-07	NEU only
chr3	132643147	132643900	754	*	2.75147	3.68664	0	3.33678	7.31123e-06	3.27113e-05	NEU only
chr3	183209907	183212935	3029	*	8.36208	9.16652	6.38232	3.33306	2.65669e-09	2.50702e-08	NEU only
chr3	36863825	36864894	1070	*	3.5182	4.41886	0.60848	3.31624	1.7128e-06	8.77688e-06	NEU only
chr3	113831092	113831941	850	*	4.6116	5.47448	2.14831	3.30367	2.38471e-10	2.79084e-09	NEU only
chr3	37818629	37819019	391	*	1.76236	2.76236	0	3.2845	2.89843e-05	0.000111767	NEU only
chr3	186150422	186151827	1406	*	5.72675	6.59444	3.21439	3.28275	3.92858e-13	7.2611e-12	NEU only
chr3	182692271	182692800	530	*	1.7695	2.7695	0	3.27802	2.92007e-05	0.000112278	NEU only
chr3	184660844	184661379	536	*	2.27535	3.21053	0	3.27785	1.80234e-05	7.38575e-05	NEU only
chr3	134593877	134595045	1169	*	6.67651	7.54642	4.14085	3.27181	2.36143e-13	4.6534e-12	NEU only
chr3	174845978	174846962	985	*	2.36469	3.32692	0	3.27156	2.21222e-05	8.82255e-05	NEU only
chr3	42375140	42375831	692	*	2.77004	3.66786	0	3.25714	2.1477e-05	8.61504e-05	NEU only
chr3	81642731	81643811	1081	*	3.38011	4.28534	0.404784	3.23924	2.00848e-06	1.01179e-05	NEU only
chr3	134545458	134545869	412	*	4.40176	5.26374	1.9474	3.23773	1.63033e-09	1.60635e-08	NEU only
chr3	155078905	155080609	1705	*	5.4501	6.31111	3.00546	3.22345	1.31048e-15	3.58376e-14	NEU only
chr3	178981599	178983136	1538	*	4.01292	4.88688	1.43358	3.20326	1.02776e-06	5.48683e-06	NEU only
chr3	169387940	169388601	662	*	2.12402	3.07929	0	3.19627	3.35012e-05	0.000126634	NEU only
chr3	119207439	119208116	678	*	2.17406	3.10441	0	3.16733	5.11791e-05	0.000183124	NEU only
chr3	71702067	71702708	642	*	3.32058	4.20409	0.632254	3.16052	3.86409e-06	1.801e-05	NEU only
chr3	129910637	129912290	1654	*	6.35618	7.20913	3.98897	3.15569	8.58473e-12	1.28531e-10	NEU only
chr3	3799631	3800462	832	*	3.53442	4.44122	0.535843	3.15351	1.73556e-06	8.84278e-06	NEU only
chr3	132261352	132262183	832	*	2.96383	3.85001	0.243357	3.12068	1.50823e-05	6.28626e-05	NEU only
chr3	188122472	188124248	1777	*	6.78097	7.63206	4.43085	3.11699	2.37751e-16	7.07969e-15	NEU only
chr3	134543354	134544876	1523	*	6.72979	7.57585	4.42513	3.1129	3.88208e-13	7.22497e-12	NEU only
chr3	113606795	113607200	406	*	1.56559	2.56559	0	3.10308	6.49998e-05	0.000228309	NEU only
chr3	155018416	155019981	1566	*	5.51095	6.35648	3.21104	3.07121	5.5498e-15	1.36454e-13	NEU only
chr3	121772198	121773036	839	*	3.21703	4.10206	0.510509	3.06825	6.83179e-06	3.07201e-05	NEU only
chr3	3976521	3976930	410	*	2.04044	2.96385	0	3.05802	6.74681e-05	0.000235637	NEU only
chr3	12614963	12615761	799	*	3.48175	4.35003	0.963182	3.04928	2.80895e-06	1.3613e-05	NEU only
chr3	72455266	72456225	960	*	5.20276	6.05775	2.81638	3.04675	1.42788e-09	1.42788e-08	NEU only
chr3	44801908	44802908	1001	*	3.43274	4.31085	0.807085	3.02438	1.70366e-06	8.74677e-06	NEU only
chr3	169582052	169582957	906	*	2.05171	2.9496	0	3.01602	0.000106261	0.000351152	NEU only
chr3	121654494	121655170	677	*	4.55165	5.41048	2.12837	3.01253	8.98881e-10	9.19466e-09	NEU only
chr3	187848794	187851526	2733	*	7.14661	7.98257	4.92872	2.98673	4.2988e-18	1.64583e-16	NEU only
chr3	66464172	66464577	406	*	1.92343	2.84019	0	2.97989	0.000132443	0.000427648	NEU only
chr3	182246819	182247557	739	*	2.86698	3.73689	0.331242	2.97469	4.76552e-05	0.000172356	NEU only
chr3	38267649	38269204	1556	*	4.34391	5.18935	2.04476	2.96527	3.54994e-10	3.98068e-09	NEU only
chr3	177614377	177615538	1162	*	3.72317	4.5877	1.2433	2.96204	5.24006e-07	2.98795e-06	NEU only
chr3	61007253	61009747	2495	*	7.2452	8.0501	5.26233	2.95619	3.17879e-13	6.08511e-12	NEU only
chr3	177197994	177198312	319	*	3.63706	4.50884	1.08128	2.9426	3.58465e-06	1.69135e-05	NEU only
chr3	154994805	154995185	381	*	2.72658	3.62991	0	2.93406	5.34808e-05	0.000190596	NEU only
chr3	12708910	12709928	1019	*	4.09625	4.94902	1.73059	2.93076	5.94823e-08	4.251e-07	NEU only
chr3	40298849	40299648	800	*	3.67306	4.53531	1.21604	2.92865	9.67569e-07	5.21748e-06	NEU only
chr3	134534423	134536341	1919	*	6.50838	7.34508	4.28432	2.92453	6.56215e-11	8.57881e-10	NEU only
chr3	109269672	109270158	487	*	1.9775	2.86479	0	2.92022	0.000155763	0.000494018	NEU only
chr3	47362841	47363570	730	*	5.05696	5.88169	2.92913	2.91597	2.11546e-11	2.98392e-10	NEU only
chr3	170033398	170034116	719	*	4.21816	5.07636	1.80099	2.89366	1.23962e-07	8.43196e-07	NEU only
chr3	38281849	38282209	361	*	2.3701	3.24623	0	2.89059	0.000185043	0.000575976	NEU only
chr3	183578142	183578622	481	*	1.90567	2.82136	0	2.88065	0.000186395	0.00057951	NEU only
chr3	177778689	177779156	468	*	2.76486	3.62944	0.284458	2.86892	8.51291e-05	0.000290632	NEU only
chr3	11318048	11318794	747	*	3.34878	4.1806	1.16479	2.8633	5.85906e-06	2.6569e-05	NEU only
chr3	120162361	120162766	406	*	4.0277	4.87016	1.7547	2.85675	3.46744e-08	2.58851e-07	NEU only
chr3	38205420	38205822	403	*	2.67388	3.51668	0.397954	2.82182	0.000103126	0.000342475	NEU only
chr3	187889414	187890193	780	*	3.46774	4.29356	1.33148	2.80852	1.73181e-06	8.84278e-06	NEU only
chr3	59748452	59749196	745	*	3.26295	4.12355	0.822315	2.80371	4.24812e-05	0.000156551	NEU only
chr3	48222030	48222712	683	*	5.37584	6.1994	3.25701	2.80129	4.50999e-10	4.99454e-09	NEU only
chr3	46462157	46462943	787	*	4.26578	5.10695	2.00386	2.7913	1.94134e-08	1.51685e-07	NEU only
chr3	71129717	71130925	1209	*	4.6888	5.50541	2.62233	2.78764	1.19427e-10	1.47495e-09	NEU only
chr3	89046596	89046943	348	*	1.36853	2.36853	0	2.76972	0.000818046	0.00214937	NEU only
chr3	69199466	69200312	847	*	3.7509	4.59201	1.48954	2.76732	2.22212e-06	1.10693e-05	NEU only
chr3	36917763	36918998	1236	*	3.80387	4.61109	1.80478	2.76262	2.89939e-07	1.80287e-06	NEU only
chr3	126456164	126457163	1000	*	3.77476	4.60177	1.6291	2.75694	2.66688e-07	1.67382e-06	NEU only
chr3	177448627	177450241	1615	*	6.132	6.93904	4.13426	2.74689	4.07101e-11	5.53822e-10	NEU only
chr3	101722226	101722781	556	*	3.55357	4.39116	1.32211	2.71641	4.48589e-06	2.07279e-05	NEU only
chr3	151278521	151279775	1255	*	5.49786	6.29746	3.55099	2.7139	6.11415e-08	4.35796e-07	NEU only
chr3	188006485	188008497	2013	*	5.90261	6.70325	3.94873	2.70382	1.32239e-11	1.92609e-10	NEU only
chr3	177221653	177221921	269	*	2.57901	3.42308	0.29196	2.69927	0.000172494	0.000540245	NEU only
chr3	187999600	188000634	1035	*	4.30992	5.09418	2.46203	2.69783	3.75669e-09	3.42447e-08	NEU only
chr3	23892338	23892718	381	*	2.19072	3.10406	0	2.69756	0.000460413	0.00128666	NEU only
chr3	46236593	46236871	279	*	2.4988	3.33434	0.284458	2.69428	0.000197411	0.000609518	NEU only
chr3	14453186	14454527	1342	*	5.10074	5.91121	3.07879	2.68872	5.21823e-09	4.60028e-08	NEU only
chr3	195549988	195550820	833	*	3.15155	3.96311	1.12175	2.68841	3.06912e-05	0.000117504	NEU only
chr3	97778716	97779455	740	*	2.17636	3.04416	0	2.68653	0.000389514	0.00111527	NEU only
chr3	43690547	43693086	2540	*	7.04699	7.8431	5.12336	2.67711	4.72395e-13	8.44012e-12	NEU only
chr3	178004035	178004903	869	*	5.80764	6.58647	3.99292	2.66944	5.80846e-08	4.16221e-07	NEU only
chr3	48196079	48196915	837	*	3.59592	4.40199	1.60486	2.66814	3.55127e-06	1.68152e-05	NEU only
chr3	172536508	172537435	928	*	3.53899	4.33306	1.62869	2.66181	2.37359e-06	1.17365e-05	NEU only
chr3	193693698	193694193	496	*	2.54692	3.42359	0	2.66009	0.000258281	0.000776	NEU only
chr3	4474036	4476373	2338	*	7.56244	8.34689	5.71335	2.65679	7.11829e-09	6.09489e-08	NEU only
chr3	187963866	187965469	1604	*	6.46355	7.26173	4.52623	2.64954	8.47325e-16	2.39035e-14	NEU only
chr3	48623876	48624541	666	*	2.81399	3.68262	0.291846	2.64893	9.90038e-05	0.000330836	NEU only
chr3	119207102	119207398	297	*	1.63309	2.55529	0	2.64462	0.000644003	0.00173112	NEU only
chr3	177538921	177539613	693	*	2.85705	3.69465	0.625419	2.64375	0.000133178	0.000429331	NEU only
chr3	100105447	100105913	467	*	2.15267	3.03582	0	2.63873	0.000458478	0.00128393	NEU only
chr3	71180212	71180977	766	*	2.76179	3.63006	0.24324	2.63198	0.000106606	0.000351152	NEU only
chr3	43387468	43390934	3467	*	8.35685	9.10377	6.72104	2.62885	2.94673e-09	2.76127e-08	NEU only
chr3	17626042	17627551	1510	*	5.18815	5.98098	3.28593	2.62407	6.83464e-10	7.12718e-09	NEU only
chr3	14414018	14414527	510	*	5.57894	6.38338	3.5992	2.62401	1.42874e-08	1.16738e-07	NEU only
chr3	161196645	161196946	302	*	1.07661	2.07661	0	2.61964	0.000989078	0.00253416	NEU only
chr3	14328902	14329781	880	*	2.74477	3.59476	0.404784	2.59449	0.000139117	0.000445439	NEU only
chr3	155000621	155002498	1878	*	5.89031	6.67086	4.06523	2.59418	3.39546e-12	5.44901e-11	NEU only
chr3	71905622	71906315	694	*	3.50775	4.34818	1.25221	2.59102	1.06612e-05	4.60837e-05	NEU only
chr3	46965002	46966025	1024	*	4.72877	5.49872	2.96655	2.5877	1.00076e-10	1.26511e-09	NEU only
chr3	38207038	38207793	756	*	3.45612	4.23124	1.6636	2.57148	4.63786e-06	2.13565e-05	NEU only
chr3	151345805	151348102	2298	*	7.02181	7.73802	5.53639	2.56976	5.76311e-09	5.02776e-08	NEU only
chr3	128775139	128775605	467	*	2.48814	3.32238	0.284458	2.55169	0.000447173	0.00125489	NEU only
chr3	17579224	17580153	930	*	3.30236	4.05853	1.61733	2.54297	2.25041e-05	8.96152e-05	NEU only
chr3	151230317	151231382	1066	*	4.94061	5.7215	3.11337	2.54076	1.34141e-06	7.0628e-06	NEU only
chr3	60991999	60992990	992	*	3.13232	3.95232	1.0405	2.54066	4.32889e-05	0.000158489	NEU only
chr3	38107593	38109651	2059	*	6.08418	6.85046	4.34297	2.52043	7.70457e-14	1.64859e-12	NEU only
chr3	72454618	72454904	287	*	2.84588	3.66335	0.772981	2.51746	0.000666567	0.00178462	NEU only
chr3	71210280	71210948	669	*	3.19342	4.0138	1.09883	2.51596	2.52618e-05	9.89789e-05	NEU only
chr3	134542394	134543088	695	*	5.37603	6.14939	3.5939	2.51497	1.34231e-09	1.34734e-08	NEU only
chr3	134595540	134595827	288	*	5.05054	5.83389	3.20821	2.5106	1.81061e-08	1.43563e-07	NEU only
chr3	3817170	3818050	881	*	3.74009	4.52348	1.89751	2.51037	3.503e-06	1.66455e-05	NEU only
chr3	3837070	3837553	484	*	1.90532	2.799	0	2.50979	0.000870929	0.00226391	NEU only
chr3	187954287	187955391	1105	*	5.59635	6.36562	3.83803	2.50904	2.59015e-10	2.99207e-09	NEU only
chr3	138082867	138083693	827	*	3.15361	3.97099	1.08138	2.49331	5.23472e-05	0.000186805	NEU only
chr3	113838631	113839351	721	*	2.62126	3.47009	0.291846	2.49046	0.000242753	0.000732519	NEU only
chr3	152499758	152500203	446	*	1.53583	2.46805	0	2.47928	0.0017661	0.00416285	NEU only
chr3	36912220	36912991	772	*	5.4954	6.26605	3.72908	2.47787	9.3052e-14	1.9183e-12	NEU only
chr3	151277841	151278220	380	*	3.65715	4.49757	1.40165	2.47709	0.00226235	0.00514695	NEU only
chr3	38101577	38102971	1395	*	6.11449	6.82632	4.64899	2.47299	2.24347e-09	2.14732e-08	NEU only
chr3	48320836	48321337	502	*	1.98057	2.81972	0	2.46609	0.00123437	0.00305739	NEU only
chr3	150899192	150899922	731	*	2.96257	3.75916	1.03571	2.45295	0.000101925	0.000339328	NEU only
chr3	178001198	178003748	2551	*	6.85971	7.55184	5.48017	2.45108	2.39589e-06	1.17951e-05	NEU only
chr3	151318548	151319342	795	*	4.56769	5.32236	2.8908	2.44448	6.46854e-08	4.58616e-07	NEU only
chr3	132456020	132457010	991	*	4.02264	4.79184	2.26471	2.43697	2.58753e-07	1.63166e-06	NEU only
chr3	59709855	59711089	1235	*	4.11477	4.89525	2.29006	2.42935	7.15919e-07	3.95601e-06	NEU only
chr3	188049832	188050418	587	*	3.39472	4.17534	1.56915	2.4274	2.13843e-05	8.59219e-05	NEU only
chr3	114110392	114111795	1404	*	5.62583	6.33699	4.16338	2.42054	7.48561e-07	4.12787e-06	NEU only
chr3	3818339	3818899	561	*	3.20849	4.02035	1.17657	2.41444	4.00027e-05	0.000148791	NEU only
chr3	182711075	182711343	269	*	1.35501	2.22978	0	2.40333	0.0019451	0.00454083	NEU only
chr3	160551460	160551838	379	*	1.84597	2.69998	0	2.39678	0.00204575	0.00474275	NEU only
chr3	119779967	119780196	230	*	1.39813	2.29424	0	2.39382	0.00206617	0.00478595	NEU only
chr3	193716126	193717252	1127	*	3.6337	4.40769	1.84787	2.39078	3.70409e-06	1.73548e-05	NEU only
chr3	170045628	170045921	294	*	2.53406	3.36466	0.359895	2.38544	0.000863892	0.0022478	NEU only
chr3	19901286	19902337	1052	*	3.84653	4.62175	2.05344	2.38318	5.47483e-07	3.10859e-06	NEU only
chr3	155096926	155097894	969	*	4.36202	5.11688	2.68409	2.36094	6.98959e-08	4.9295e-07	NEU only
chr3	71159203	71159738	536	*	2.8683	3.66782	0.921932	2.35816	0.000239916	0.000725707	NEU only
chr3	196710981	196713239	2259	*	7.14331	7.90462	5.43006	2.35202	1.30974e-07	8.88633e-07	NEU only
chr3	117427139	117428086	948	*	3.38711	4.14765	1.67817	2.35165	5.0972e-05	0.000182872	NEU only
chr3	46469397	46470181	785	*	4.04517	4.81731	2.2702	2.33796	1.39798e-07	9.43722e-07	NEU only
chr3	9354736	9354944	209	*	0.804216	1.80422	0	2.33763	0.00383465	0.0082018	NEU only
chr3	189120909	189121937	1029	*	3.72809	4.49848	1.96328	2.33336	1.76761e-05	7.26564e-05	NEU only
chr3	170154357	170155346	990	*	3.66919	4.42567	1.98247	2.32719	2.69201e-06	1.30699e-05	NEU only
chr3	43255534	43258147	2614	*	6.78115	7.48421	5.35471	2.32676	2.26367e-09	2.15895e-08	NEU only
chr3	53261755	53262302	548	*	3.84555	4.60136	2.16245	2.30877	2.18418e-06	1.09209e-05	NEU only
chr3	177201935	177202291	357	*	2.95371	3.71282	1.25261	2.30252	0.000138577	0.000444773	NEU only
chr3	158722429	158723940	1512	*	5.7396	6.48762	4.09809	2.29573	5.22769e-07	2.98725e-06	NEU only
chr3	151935817	151936479	663	*	2.51096	3.3125	0.55101	2.29204	0.00124696	0.00308288	NEU only
chr3	122307607	122308369	763	*	2.88883	3.68237	0.98204	2.28231	0.00015215	0.000484278	NEU only
chr3	111667359	111668268	910	*	3.69974	4.44369	2.07937	2.27846	2.01576e-05	8.16049e-05	NEU only
chr3	126496806	126497523	718	*	2.84668	3.6549	0.840599	2.27525	0.00157851	0.00377042	NEU only
chr3	71804824	71805237	414	*	4.30962	5.04095	2.7525	2.26694	1.8935e-06	9.59276e-06	NEU only
chr3	72559071	72559949	879	*	4.61015	5.3433	3.04414	2.26018	8.09848e-08	5.66682e-07	NEU only
chr3	71858433	71859214	782	*	4.88838	5.62538	3.30328	2.25326	5.19187e-09	4.59215e-08	NEU only
chr3	12696197	12696686	490	*	2.64198	3.46636	0.516828	2.24647	0.000472088	0.00131108	NEU only
chr3	127683667	127684317	651	*	4.20087	4.93483	2.63084	2.24634	9.75328e-07	5.24875e-06	NEU only
chr3	43369475	43370545	1071	*	5.17204	5.92028	3.52937	2.23848	3.48177e-07	2.09689e-06	NEU only
chr3	37049374	37050104	731	*	2.7021	3.53408	0.516828	2.23689	0.000877966	0.00227778	NEU only
chr3	42772299	42773795	1497	*	7.5943	8.30518	6.13309	2.22558	3.47008e-09	3.19581e-08	NEU only
chr3	177441828	177442894	1067	*	4.36398	5.10982	2.73382	2.22536	2.1432e-07	1.38738e-06	NEU only
chr3	114112173	114112412	240	*	2.64842	3.40198	0.977465	2.22395	0.00057777	0.00156675	NEU only
chr3	12675112	12676037	926	*	4.96769	5.70397	3.38614	2.22267	1.1182e-08	9.36199e-08	NEU only
chr3	14308517	14309013	497	*	2.40527	3.1877	0.568632	2.22024	0.00114645	0.00286346	NEU only
chr3	142022080	142022518	439	*	1.78662	2.58685	0	2.21831	0.00411346	0.00872157	NEU only
chr3	197137140	197137689	550	*	3.746	4.49293	2.11017	2.21775	8.31585e-06	3.65952e-05	NEU only
chr3	56591216	56592301	1086	*	3.82115	4.55276	2.26268	2.21732	9.99496e-06	4.33438e-05	NEU only
chr3	149465017	149465743	727	*	3.11478	3.84629	1.55678	2.21383	0.00010055	0.000335584	NEU only
chr3	105385585	105386533	949	*	3.66913	4.4126	2.05123	2.21292	8.08579e-06	3.57589e-05	NEU only
chr3	172530442	172531182	741	*	2.98421	3.75681	1.20655	2.21268	0.000157923	0.000499685	NEU only
chr3	47371585	47372247	663	*	2.88292	3.64601	1.15974	2.18808	0.000283619	0.000840817	NEU only
chr3	44560815	44561075	261	*	1.30596	2.30596	0	2.18431	0.0216304	0.0369232	NEU only
chr3	113613981	113614779	799	*	3.69648	4.4553	1.99701	2.16909	1.21103e-05	5.15168e-05	NEU only
chr3	11692500	11692867	368	*	1.34753	2.16915	0	2.16461	0.00876206	0.0167253	NEU only
chr3	12677361	12678071	711	*	4.57889	5.29455	3.09596	2.16167	3.78093e-07	2.24676e-06	NEU only
chr3	169436602	169436890	289	*	0.720633	1.72063	0	2.15446	0.0117802	0.0216833	NEU only
chr3	59749863	59750347	485	*	3.04697	3.80347	1.36018	2.15291	0.000199114	0.000614069	NEU only
chr3	197148706	197150887	2182	*	6.58085	7.27869	5.17703	2.15133	1.44807e-08	1.17601e-07	NEU only
chr3	184864175	184864538	364	*	2.41381	3.15251	0.820124	2.14547	0.00154473	0.00369631	NEU only
chr3	121666926	121668324	1399	*	6.01313	6.71322	4.59962	2.14433	1.22758e-08	1.01855e-07	NEU only
chr3	50365368	50365772	405	*	3.07515	3.79151	1.58901	2.14425	0.000227385	0.000691705	NEU only
chr3	46242228	46242879	652	*	4.20611	4.91349	2.76057	2.14299	1.63942e-06	8.43309e-06	NEU only
chr3	20054823	20055915	1093	*	4.92185	5.6571	3.34544	2.1426	2.21613e-07	1.43114e-06	NEU only
chr3	43559949	43560464	516	*	2.39083	3.16973	0.575742	2.14191	0.001531	0.00367658	NEU only
chr3	12994377	12995785	1409	*	6.23965	6.94965	4.7824	2.13497	2.95047e-12	4.76341e-11	NEU only
chr3	12960262	12961004	743	*	2.99775	3.73859	1.39326	2.12822	0.000196657	0.000607891	NEU only
chr3	195164311	195165522	1212	*	4.8032	5.54061	3.21603	2.12184	2.6401e-08	2.03904e-07	NEU only
chr3	10273692	10274388	697	*	2.99883	3.73913	1.39705	2.11314	0.000188095	0.000584118	NEU only
chr3	194167564	194168025	462	*	3.00912	3.78041	1.23908	2.11253	0.000226582	0.000690046	NEU only
chr3	151327905	151330381	2477	*	6.73169	7.36729	5.56815	2.10813	1.01919e-07	7.02165e-07	NEU only
chr3	196601273	196601983	711	*	2.56384	3.3471	0.722093	2.10439	0.000849217	0.00221576	NEU only
chr3	10291368	10293770	2403	*	7.35567	8.02852	6.05447	2.1015	4.04911e-07	2.3955e-06	NEU only
chr3	51974761	51975041	281	*	1.0628	1.96785	0	2.0996	0.00927232	0.0176365	NEU only
chr3	47017528	47018205	678	*	3.29018	4.06449	1.50244	2.09707	5.7718e-05	0.000204069	NEU only
chr3	49415531	49417238	1708	*	6.00654	6.71934	4.53669	2.09432	2.64636e-07	1.66485e-06	NEU only
chr3	101836494	101838123	1630	*	6.95217	7.6539	5.5315	2.09141	8.40575e-09	7.15156e-08	NEU only
chr3	122496109	122496681	573	*	2.30819	3.06705	0.60848	2.09073	0.00211737	0.00486669	NEU only
chr3	30289474	30289916	443	*	1.91799	2.73127	0	2.0907	0.00499631	0.0103319	NEU only
chr3	177220500	177221164	665	*	3.37197	4.0744	1.94823	2.08419	5.92836e-05	0.000209328	NEU only
chr3	154970566	154971982	1417	*	5.9056	6.59362	4.54317	2.08388	3.13165e-08	2.37545e-07	NEU only
chr3	44966656	44967205	550	*	4.02019	4.73657	2.534	2.07285	1.77435e-06	9.00616e-06	NEU only
chr3	50252937	50255785	2849	*	8.06088	8.7312	6.76955	2.0701	6.58113e-07	3.65922e-06	NEU only
chr3	9385892	9386216	325	*	2.17854	2.96896	0.291846	2.06697	0.00332863	0.00721743	NEU only
chr3	71805577	71806414	838	*	5.56781	6.26407	4.17078	2.0651	7.0865e-07	3.92393e-06	NEU only
chr3	40300179	40300776	598	*	4.28478	4.99856	2.81047	2.05788	1.49858e-06	7.78333e-06	NEU only
chr3	172294587	172295188	602	*	4.80352	5.50001	3.4055	2.05122	4.09757e-07	2.41883e-06	NEU only
chr3	142045977	142046641	665	*	3.12124	3.84145	1.61724	2.04317	0.000169688	0.000533133	NEU only
chr3	187955699	187955920	222	*	3.35008	4.02099	2.05645	2.03389	0.000166877	0.000525649	NEU only
chr3	60758735	60759155	421	*	2.49961	3.27225	0.72173	2.02799	0.00207883	0.00480695	NEU only
chr3	149307209	149307612	404	*	1.5123	2.3543	0	2.02133	0.00800058	0.0154478	NEU only
chr3	32442573	32443026	454	*	1.89713	2.66279	0.159469	2.01411	0.0057001	0.0115648	NEU only
chr3	172108234	172109072	839	*	4.17495	4.85891	2.82926	2.01403	4.8976e-06	2.24369e-05	NEU only
chr3	53018242	53018926	685	*	4.52028	5.21365	3.13549	2.00179	7.79763e-07	4.26483e-06	NEU only
chr3	190616407	190619423	3017	*	7.865	8.52699	6.60566	2.00114	3.48592e-05	0.000131396	NEU only
chr3	129211691	129212290	600	*	3.21593	3.93947	1.69625	2.00046	0.000264632	0.000791533	NEU only
chr3	52211207	52211889	683	*	3.50566	4.18775	2.16753	1.99304	0.000106422	0.000351152	SHARED
chr3	20185558	20187507	1950	*	7.04816	7.73796	5.67834	1.99194	2.74151e-07	1.71265e-06	SHARED
chr3	14384350	14384596	247	*	2.15941	2.88955	0.608088	1.99016	0.00368546	0.00792698	SHARED
chr3	138875627	138876602	976	*	5.44873	6.14296	4.06029	1.98872	1.95162e-07	1.27259e-06	SHARED
chr3	187662804	187663129	326	*	0.515944	1.51594	0	1.98526	0.0151675	0.0270452	SHARED
chr3	132283189	132284105	917	*	4.36219	5.05048	2.99862	1.98129	2.49893e-07	1.58325e-06	SHARED
chr3	177944129	177945232	1104	*	4.76592	5.47296	3.32193	1.9804	3.51583e-07	2.11177e-06	SHARED
chr3	46971506	46971995	490	*	3.01898	3.77851	1.31555	1.97826	0.000317927	0.000928153	SHARED
chr3	3798808	3799136	329	*	2.3832	3.16736	0.535843	1.96389	0.00277199	0.00615998	SHARED
chr3	150925471	150926514	1044	*	3.06468	3.76915	1.63206	1.9625	0.000414536	0.00117562	SHARED
chr3	20125674	20126529	856	*	4.18815	4.84985	2.92992	1.95641	7.2659e-05	0.00025191	SHARED
chr3	129827037	129827878	842	*	4.0191	4.67142	2.7958	1.94944	4.98662e-05	0.000179384	SHARED
chr3	187798171	187798674	504	*	2.45881	3.18904	0.907085	1.94773	0.00219101	0.00501873	SHARED
chr3	187965762	187967568	1807	*	6.06451	6.72157	4.82371	1.93745	3.00738e-09	2.80828e-08	SHARED
chr3	151852672	151852928	257	*	0.473753	1.47375	0	1.93344	0.0237898	0.0400229	SHARED
chr3	128758597	128759693	1097	*	4.87095	5.55377	3.52986	1.90899	4.13156e-09	3.71563e-08	SHARED
chr3	61015616	61016297	682	*	3.30264	4.0135	1.84155	1.90577	0.000174735	0.000545793	SHARED
chr3	53122313	53124304	1992	*	6.77005	7.42346	5.54276	1.89952	1.8965e-09	1.84822e-08	SHARED
chr3	188164085	188164649	565	*	2.84869	3.53871	1.47795	1.89936	0.000833096	0.00218037	SHARED
chr3	82129594	82130667	1074	*	5.95051	6.61161	4.69458	1.89918	1.18116e-05	5.04867e-05	SHARED
chr3	64047782	64048988	1207	*	3.11141	3.76474	1.8844	1.89713	0.000515947	0.00141384	SHARED
chr3	187963136	187963681	546	*	4.68669	5.34785	3.43049	1.87458	2.60526e-06	1.27179e-05	SHARED
chr3	189143925	189145036	1112	*	3.92466	4.60932	2.57608	1.87219	0.0002337	0.000710109	SHARED
chr3	138891755	138892028	274	*	2.35789	3.08478	0.822315	1.86878	0.00370724	0.00796106	SHARED
chr3	183306336	183307860	1525	*	6.38014	7.0107	5.23403	1.86857	6.73187e-05	0.000235528	SHARED
chr3	112794489	112795273	785	*	2.98066	3.65601	1.66959	1.8679	0.00102025	0.00259911	SHARED
chr3	32516566	32516943	378	*	4.61668	5.27123	3.38519	1.86439	9.29699e-06	4.05797e-05	SHARED
chr3	45676657	45677229	573	*	3.15908	3.85453	1.76549	1.8636	0.000294027	0.000865926	SHARED
chr3	141452075	141452597	523	*	2.02978	2.74454	0.55101	1.85486	0.00670691	0.0133145	SHARED
chr3	47082358	47083056	699	*	4.33288	5.00839	3.02116	1.85456	7.56985e-07	4.14871e-06	SHARED
chr3	194165785	194166047	263	*	2.59726	3.31739	1.09361	1.85412	0.00216177	0.00496447	SHARED
chr3	151362777	151363720	944	*	3.93567	4.61927	2.59144	1.85304	4.43158e-05	0.000161587	SHARED
chr3	39249614	39250959	1346	*	5.00697	5.64519	3.83426	1.85219	2.13826e-05	8.59219e-05	SHARED
chr3	141499919	141500381	463	*	3.9187	4.55074	2.7675	1.84819	0.000135741	0.000436718	SHARED
chr3	187822272	187822692	421	*	2.33575	3.06818	0.773249	1.83519	0.00373478	0.00801377	SHARED
chr3	120034024	120034294	271	*	1.34167	2.06233	0	1.82832	0.0153073	0.0272582	SHARED
chr3	38024068	38025617	1550	*	6.24762	6.88743	5.06934	1.8254	5.92326e-07	3.34196e-06	SHARED
chr3	196245975	196246782	808	*	3.7155	4.35558	2.53623	1.81692	0.0147141	0.0263244	SHARED
chr3	57778768	57779209	442	*	2.55158	3.23123	1.22332	1.81356	0.00312894	0.00684537	SHARED
chr3	10244140	10244612	473	*	3.33154	3.96639	2.17062	1.80786	0.000463047	0.00129107	SHARED
chr3	150605755	150605992	238	*	3.3143	3.96228	2.10682	1.80391	0.000481558	0.00133049	SHARED
chr3	13386275	13387144	870	*	3.61543	4.31334	2.21133	1.80358	0.00130887	0.00321519	SHARED
chr3	71841788	71844082	2295	*	6.16647	6.81114	4.9709	1.80003	4.51601e-07	2.61968e-06	SHARED
chr3	42012098	42013528	1431	*	7.28164	7.9271	6.08326	1.79848	3.27358e-07	1.99391e-06	SHARED
chr3	129892333	129893540	1208	*	6.58091	7.23636	5.34606	1.78783	1.97561e-06	9.97107e-06	SHARED
chr3	128714741	128715796	1056	*	3.88511	4.54254	2.6429	1.78581	3.8378e-05	0.000143449	SHARED
chr3	72982548	72983338	791	*	4.10513	4.74243	2.93567	1.78272	1.64445e-05	6.78019e-05	SHARED
chr3	151388070	151388937	868	*	3.76252	4.41602	2.53487	1.77904	0.000114273	0.000373934	SHARED
chr3	47634670	47635869	1200	*	3.83437	4.48699	2.60999	1.77778	0.000123949	0.000402066	SHARED
chr3	151871358	151871785	428	*	4.56517	5.19569	3.41917	1.77557	1.33891e-05	5.61548e-05	SHARED
chr3	128655742	128655901	160	*	2.04715	2.71142	0.779153	1.7668	0.00902332	0.0171995	SHARED
chr3	177357620	177361594	3975	*	8.27082	8.91438	7.07926	1.76596	3.18889e-07	1.9512e-06	SHARED
chr3	15476828	15477647	820	*	3.22204	3.88206	1.97013	1.76345	0.00052287	0.00142698	SHARED
chr3	121659115	121662157	3043	*	8.97704	9.59247	7.88159	1.76188	3.35496e-06	1.60273e-05	SHARED
chr3	186991654	186992090	437	*	3.4886	4.18197	2.10381	1.75476	0.00025879	0.000776661	SHARED
chr3	108125006	108125975	970	*	5.20159	5.83005	4.06262	1.75244	1.46179e-07	9.81851e-07	SHARED
chr3	141217787	141218623	837	*	4.13555	4.78708	2.91513	1.74951	8.24844e-05	0.000283045	SHARED
chr3	71173555	71174243	689	*	3.22575	3.87307	2.02067	1.74167	0.000463948	0.00129115	SHARED
chr3	72848561	72849062	502	*	2.21115	2.88957	0.887786	1.73881	0.00942033	0.0178794	SHARED
chr3	152376037	152377893	1857	*	7.18528	7.76318	6.20623	1.73469	3.60347e-07	2.15085e-06	SHARED
chr3	151352352	151352854	503	*	3.50136	4.15424	2.276	1.73073	0.000367491	0.00105787	SHARED
chr3	186374099	186374990	892	*	3.50262	4.16617	2.23738	1.72291	0.000204869	0.000629643	SHARED
chr3	188185729	188186556	828	*	3.66941	4.32501	2.43401	1.71778	0.000945797	0.00243491	SHARED
chr3	187006670	187007446	777	*	3.55151	4.22958	2.22959	1.70018	0.000217035	0.000663231	SHARED
chr3	196686080	196686811	732	*	4.25124	4.87263	3.13606	1.69432	0.000311003	0.000911913	SHARED
chr3	43285929	43286408	480	*	3.85209	4.48852	2.68569	1.69016	0.000426542	0.0012033	SHARED
chr3	101987887	101990119	2233	*	4.79643	5.39068	3.7682	1.68469	0.000485881	0.00134105	SHARED
chr3	184677176	184678471	1296	*	4.50723	5.12272	3.41156	1.68466	2.24296e-06	1.11524e-05	SHARED
chr3	129758326	129758725	400	*	1.57797	2.32566	0	1.68165	0.0254175	0.0424418	SHARED
chr3	128748118	128749056	939	*	3.02878	3.68439	1.79336	1.68115	0.00107967	0.00272204	SHARED
chr3	195147564	195148003	440	*	1.7789	2.52084	0.168779	1.67646	0.0169516	0.0299277	SHARED
chr3	112975937	112976425	489	*	3.25358	3.88216	2.11421	1.65645	0.00118532	0.00294955	SHARED
chr3	53146735	53147889	1155	*	5.8419	6.45998	4.73775	1.65638	1.7911e-10	2.14293e-09	SHARED
chr3	151875597	151876596	1000	*	5.93463	6.53552	4.88576	1.65626	2.48133e-05	9.75069e-05	SHARED
chr3	39255142	39256781	1640	*	6.29199	6.82834	5.42869	1.65231	0.000106656	0.000351152	SHARED
chr3	51257379	51258508	1130	*	4.60565	5.22067	3.51154	1.64785	0.000270041	0.000805914	SHARED
chr3	128760094	128760822	729	*	4.02269	4.6043	3.0327	1.64512	6.83116e-05	0.000238069	SHARED
chr3	112378852	112379760	909	*	4.09655	4.71169	3.00203	1.64058	0.000108306	0.000356146	SHARED
chr3	158097113	158098162	1050	*	4.23941	4.8626	3.11826	1.63954	8.49553e-05	0.000290409	SHARED
chr3	43378128	43379160	1033	*	3.41413	4.0695	2.1796	1.63656	0.000685813	0.0018252	SHARED
chr3	71783340	71786089	2750	*	6.61157	7.18248	5.65292	1.63133	2.28972e-05	9.09105e-05	SHARED
chr3	50320824	50324491	3668	*	7.9466	8.55524	6.87317	1.62881	5.88838e-07	3.32929e-06	SHARED
chr3	136690644	136691037	394	*	2.49827	3.15911	1.2433	1.62323	0.0153056	0.0272582	SHARED
chr3	197137984	197138641	658	*	5.12661	5.71783	4.10768	1.60944	0.000516919	0.00141506	SHARED
chr3	177569687	177571106	1420	*	4.39032	4.9576	3.44212	1.6094	0.00134555	0.00329021	SHARED
chr3	197181640	197182104	465	*	2.61136	3.20759	1.57701	1.60908	0.00686718	0.0135623	SHARED
chr3	5016176	5017443	1268	*	5.19262	5.80501	4.10704	1.60684	6.3254e-06	2.8587e-05	SHARED
chr3	186915550	186916075	526	*	2.58794	3.22896	1.40537	1.60679	0.00459958	0.00963037	SHARED
chr3	161035248	161036667	1420	*	5.87833	6.43487	4.96036	1.60653	0.000218602	0.00066726	SHARED
chr3	47466306	47466707	402	*	1.22975	1.94778	0	1.60159	0.028981	0.0475331	SHARED
chr3	42761122	42762802	1681	*	6.74098	7.30769	5.79437	1.59929	8.86103e-06	3.88032e-05	SHARED
chr3	112578951	112580540	1590	*	4.88775	5.47465	3.88192	1.58967	8.46251e-05	0.000289649	SHARED
chr3	71725556	71726382	827	*	4.84041	5.43262	3.81843	1.58907	5.47991e-05	0.000194617	SHARED
chr3	71584298	71585152	855	*	5.10561	5.69107	4.10409	1.58804	9.75582e-05	0.000327229	SHARED
chr3	148998793	148999331	539	*	3.52576	4.12956	2.46774	1.58276	0.00114082	0.00285472	SHARED
chr3	71753172	71753449	278	*	2.49086	3.14432	1.26341	1.57535	0.00679944	0.0134483	SHARED
chr3	134517997	134518330	334	*	1.92526	2.49723	0.96356	1.5747	0.0210944	0.0362391	SHARED
chr3	189132054	189133054	1001	*	3.87414	4.48237	2.80202	1.57415	0.000213672	0.000654446	SHARED
chr3	151362451	151362741	291	*	2.04986	2.72042	0.757616	1.57091	0.0172182	0.0302985	SHARED
chr3	141217178	141217702	525	*	3.26333	3.9038	2.08272	1.56962	0.00305528	0.0067116	SHARED
chr3	52210098	52210520	423	*	2.99704	3.60968	1.91065	1.56901	0.002644	0.0059148	SHARED
chr3	51243749	51244313	565	*	1.82775	2.46359	0.663371	1.56493	0.0263246	0.0437654	SHARED
chr3	152472125	152472682	558	*	3.44099	4.0255	2.44236	1.56395	0.000676293	0.00180704	SHARED
chr3	38038696	38040367	1672	*	5.21576	5.80205	4.21178	1.56142	7.81565e-06	3.48518e-05	SHARED
chr3	39241226	39242312	1087	*	4.6008	5.03269	3.98151	1.55646	0.0218352	0.0372254	SHARED
chr3	185585708	185586953	1246	*	6.63044	7.20819	5.65188	1.55613	3.66295e-05	0.000137105	SHARED
chr3	126476326	126476735	410	*	3.95809	4.53757	2.9744	1.5513	6.97976e-05	0.000242932	SHARED
chr3	43393716	43394161	446	*	3.55545	4.10951	2.64437	1.55064	0.00132192	0.00324129	SHARED
chr3	57729363	57729751	389	*	2.09535	2.73469	0.918751	1.5505	0.0148082	0.026475	SHARED
chr3	182802104	182803940	1837	*	5.95269	6.52364	4.99393	1.54973	4.39461e-05	0.000160457	SHARED
chr3	50258779	50260981	2203	*	5.92431	6.51091	4.91937	1.54848	2.15376e-05	8.61504e-05	SHARED
chr3	149203749	149204364	616	*	1.84082	2.51075	0.55101	1.54626	0.0274073	0.0452288	SHARED
chr3	72042537	72044143	1607	*	5.15257	5.73484	4.16059	1.54581	0.000143474	0.000458295	SHARED
chr3	57816616	57817212	597	*	2.59166	3.17036	1.6103	1.53101	0.0114012	0.0211309	SHARED
chr3	111673979	111675188	1210	*	4.19643	4.75309	3.27816	1.52914	0.000326775	0.000952946	SHARED
chr3	196754436	196755026	591	*	2.70317	3.32915	1.57259	1.52647	0.00706672	0.0138949	SHARED
chr3	184804918	184806810	1893	*	6.54141	7.1081	5.59489	1.52565	1.87349e-07	1.22762e-06	SHARED
chr3	183252906	183254068	1163	*	6.54327	7.06454	5.71901	1.52458	0.00112033	0.00280868	SHARED
chr3	177426763	177427827	1065	*	4.01694	4.5971	3.03124	1.52409	0.00138087	0.00336125	SHARED
chr3	142888273	142888776	504	*	1.79217	2.42869	0.625419	1.52243	0.0272537	0.0450307	SHARED
chr3	52923621	52924311	691	*	3.69293	4.28879	2.65971	1.52108	0.000491511	0.00135519	SHARED
chr3	71525058	71525644	587	*	3.28246	3.86303	2.29556	1.516	0.00148512	0.00357602	SHARED
chr3	172511316	172513790	2475	*	6.56094	7.15042	5.54729	1.51255	0.00014674	0.00046817	SHARED
chr3	25664679	25666100	1422	*	6.09727	6.66834	5.13814	1.5097	2.52572e-05	9.89789e-05	SHARED
chr3	36892897	36893882	986	*	4.87149	5.45687	3.87022	1.50633	1.76601e-05	7.26564e-05	SHARED
chr3	184022884	184023125	242	*	2.84513	3.49279	1.63883	1.50532	0.0164953	0.0292571	SHARED
chr3	59234617	59236042	1426	*	3.95351	4.55926	2.8893	1.49027	0.000580226	0.00156913	SHARED
chr3	12998416	13000910	2495	*	7.38932	7.94531	6.47289	1.48805	1.59623e-05	6.60168e-05	SHARED
chr3	47370455	47371121	667	*	3.02465	3.574	2.12652	1.48668	0.00325637	0.00709779	SHARED
chr3	39260812	39261923	1112	*	5.13577	5.6888	4.22754	1.48151	2.83751e-05	0.000109892	SHARED
chr3	14417881	14420100	2220	*	7.61564	8.17419	6.69211	1.4715	2.75898e-08	2.11377e-07	SHARED
chr3	184811846	184813214	1369	*	6.49449	7.05636	5.56162	1.47061	2.99532e-07	1.84998e-06	SHARED
chr3	16850374	16850777	404	*	3.32061	3.91321	2.29744	1.46902	0.0025041	0.00565374	SHARED
chr3	177109671	177110021	351	*	2.03007	2.65806	0.892729	1.4637	0.0218655	0.0372534	SHARED
chr3	196247154	196247919	766	*	3.84905	4.4307	2.85896	1.4636	0.00391854	0.00836789	SHARED
chr3	196279225	196279760	536	*	3.28559	3.87777	2.26373	1.45847	0.00133426	0.00326559	SHARED
chr3	197533388	197533954	567	*	2.76531	3.3643	1.72238	1.45753	0.0051148	0.0105362	SHARED
chr3	12676822	12677095	274	*	3.67964	4.22703	2.78679	1.45494	0.00162761	0.00387389	SHARED
chr3	20040647	20041822	1176	*	5.54667	6.11061	4.60797	1.45296	1.58658e-05	6.57191e-05	SHARED
chr3	16841407	16844418	3012	*	6.8114	7.30368	6.05831	1.4511	0.000578822	0.00156691	SHARED
chr3	128656390	128656701	312	*	2.32559	2.89578	1.36903	1.44845	0.0133118	0.0241378	SHARED
chr3	112990670	112991822	1153	*	5.95771	6.51387	5.04081	1.44841	0.000196516	0.000607891	SHARED
chr3	16849175	16850043	869	*	4.49451	5.05749	3.55851	1.44576	0.000719631	0.00190198	SHARED
chr3	11305074	11306659	1586	*	5.35477	5.90465	4.45515	1.43843	1.24448e-06	6.57831e-06	SHARED
chr3	72077642	72078506	865	*	3.92392	4.50551	2.93397	1.4375	0.0019486	0.00454505	SHARED
chr3	37556417	37557557	1141	*	4.04164	4.59691	3.12723	1.43248	0.00176988	0.00416808	SHARED
chr3	71464391	71464830	440	*	2.22536	2.80635	1.23719	1.43076	0.0204812	0.035367	SHARED
chr3	169310797	169311307	511	*	2.15292	2.79071	0.981737	1.43066	0.0226851	0.0383813	SHARED
chr3	127227000	127227887	888	*	3.57494	4.14623	2.6152	1.4249	0.00462261	0.0096655	SHARED
chr3	36907761	36909841	2081	*	7.2605	7.80961	6.36302	1.42301	7.71301e-09	6.58308e-08	SHARED
chr3	136713954	136714499	546	*	2.65386	3.24925	1.62209	1.42055	0.0231393	0.0390021	SHARED
chr3	43296138	43296794	657	*	3.52629	4.07777	2.6223	1.41829	0.00263597	0.00590175	SHARED
chr3	122793010	122796351	3342	*	8.57095	9.08966	7.7532	1.41652	4.84511e-05	0.000174999	SHARED
chr3	190565805	190567426	1622	*	6.36961	6.91876	5.47199	1.41158	0.000419137	0.00118741	SHARED
chr3	196190703	196195078	4376	*	8.57477	9.11932	7.68965	1.411	1.60384e-09	1.59196e-08	SHARED
chr3	69051481	69052780	1300	*	6.96422	7.51614	6.05902	1.4093	1.80582e-05	7.3887e-05	SHARED
chr3	15458194	15458803	610	*	2.89192	3.46004	1.94129	1.40835	0.00630271	0.0126054	SHARED
chr3	16846733	16847471	739	*	3.75186	4.34277	2.73388	1.40271	0.00181273	0.00425778	SHARED
chr3	170044444	170045279	836	*	4.56352	5.0961	3.71012	1.393	0.000481	0.00133032	SHARED
chr3	160398830	160400520	1691	*	6.39552	6.9415	5.50651	1.39276	7.17577e-06	3.2159e-05	SHARED
chr3	177602759	177603907	1149	*	4.9112	5.45552	4.02669	1.39066	0.000161773	0.000510663	SHARED
chr3	53159971	53163566	3596	*	7.95718	8.49293	7.09548	1.38933	2.39864e-06	1.17951e-05	SHARED
chr3	37860660	37861220	561	*	3.02115	3.59921	2.04165	1.38808	0.00564721	0.0115091	SHARED
chr3	81742811	81744160	1350	*	4.97893	5.39516	4.39158	1.3876	0.000840299	0.00219707	SHARED
chr3	46953359	46954583	1225	*	4.8519	5.38262	4.00337	1.38668	0.000117094	0.000380838	SHARED
chr3	53163587	53164184	598	*	4.48051	5.00949	3.63651	1.38527	7.64952e-05	0.000263505	SHARED
chr3	128595623	128595959	337	*	3.12433	3.68053	2.20735	1.38381	0.00942671	0.0178794	SHARED
chr3	46946580	46949649	3070	*	6.87486	7.38976	6.06667	1.38375	1.92155e-05	7.82636e-05	SHARED
chr3	121748903	121750567	1665	*	6.61559	7.13001	5.80863	1.38026	7.11005e-05	0.000247146	SHARED
chr3	71443380	71445648	2269	*	6.594	6.98788	6.05044	1.37921	0.00101107	0.00258063	SHARED
chr3	129233095	129233969	875	*	6.49862	7.01008	5.69903	1.37553	0.00537452	0.0109952	SHARED
chr3	138897159	138897659	501	*	2.72161	3.28289	1.79041	1.37352	0.0127208	0.0231917	SHARED
chr3	183254383	183255721	1339	*	5.33305	5.84064	4.54302	1.37307	0.000429151	0.00120938	SHARED
chr3	16264042	16265700	1659	*	6.696	7.23406	5.82819	1.37098	0.000294964	0.000867731	SHARED
chr3	52269753	52271166	1414	*	6.05108	6.59338	5.172	1.36695	0.000158995	0.000502485	SHARED
chr3	10026131	10027161	1031	*	4.98929	5.54273	4.0799	1.36559	0.00083154	0.00217842	SHARED
chr3	63967613	63969527	1915	*	5.07474	5.59069	4.26393	1.36249	0.000401769	0.00114425	SHARED
chr3	151872005	151872970	966	*	5.81828	6.34697	4.97502	1.36127	0.000115294	0.000376356	SHARED
chr3	14391274	14391754	481	*	2.87515	3.39794	2.04706	1.36101	0.00697216	0.0137191	SHARED
chr3	196553931	196555079	1149	*	4.53807	5.08902	3.63555	1.35072	6.65934e-05	0.000233295	SHARED
chr3	183272776	183273441	666	*	3.50584	4.0266	2.68288	1.35022	0.00583184	0.0117779	SHARED
chr3	129231303	129232513	1211	*	7.08868	7.57819	6.34215	1.34985	0.00776918	0.015077	SHARED
chr3	37979684	37982622	2939	*	7.2702	7.76236	6.51741	1.34108	0.000601308	0.00162123	SHARED
chr3	63911321	63913631	2311	*	5.67489	6.20021	4.84034	1.33877	6.60953e-05	0.000231853	SHARED
chr3	63937427	63937678	252	*	2.85162	3.39166	1.97857	1.32721	0.00788445	0.0152786	SHARED
chr3	182979359	182980367	1009	*	4.98497	5.52732	4.10572	1.32657	1.12178e-05	4.82563e-05	SHARED
chr3	100466147	100466755	609	*	2.5889	3.15664	1.63935	1.32612	0.0150235	0.026842	SHARED
chr3	72080963	72084003	3041	*	7.56365	8.07026	6.77601	1.32517	0.000578179	0.00156675	SHARED
chr3	47083556	47083999	444	*	4.09123	4.6198	3.24829	1.32076	0.00150706	0.0036256	SHARED
chr3	120202776	120203460	685	*	3.67239	4.21594	2.78994	1.32008	0.00243051	0.00550615	SHARED
chr3	15314218	15315743	1526	*	4.35069	4.88123	3.50262	1.31968	0.000337169	0.000980058	SHARED
chr3	112559561	112562793	3233	*	8.46274	8.97085	7.67142	1.31937	3.29676e-06	1.58339e-05	SHARED
chr3	151350685	151351960	1276	*	5.01657	5.45844	4.37641	1.31831	0.000817737	0.00214937	SHARED
chr3	57595604	57598908	3305	*	8.19541	8.6953	7.42413	1.31802	0.000945208	0.00243491	SHARED
chr3	14143615	14146272	2658	*	7.46524	7.91974	6.79795	1.31688	0.00104277	0.00264143	SHARED
chr3	50227589	50228265	677	*	5.04319	5.55789	4.2355	1.3164	3.49501e-05	0.000131554	SHARED
chr3	172293714	172294238	525	*	3.66285	4.18984	2.82399	1.31505	0.00220833	0.005041	SHARED
chr3	149447528	149449930	2403	*	5.82045	6.24836	5.20942	1.31024	0.000992703	0.00253859	SHARED
chr3	101817121	101817771	651	*	3.34453	3.80981	2.6535	1.30779	0.00570872	0.0115654	SHARED
chr3	71778759	71780949	2191	*	6.11827	6.61062	5.36503	1.30267	0.000396545	0.00113299	SHARED
chr3	122513717	122515164	1448	*	5.632	6.13892	4.8436	1.29803	0.00346924	0.00749803	SHARED
chr3	177195157	177197268	2112	*	6.34496	6.85825	5.54081	1.29505	7.77647e-05	0.000267534	SHARED
chr3	141232037	141232493	457	*	2.30614	2.90083	1.27656	1.29375	0.0280312	0.0461447	SHARED
chr3	184638152	184638756	605	*	3.55275	4.07621	2.72292	1.29294	0.00494259	0.0102604	SHARED
chr3	128603720	128604501	782	*	3.61355	4.14555	2.76167	1.29119	0.00260914	0.00585146	SHARED
chr3	186569832	186571504	1673	*	6.45048	6.95704	5.66296	1.28902	0.000243345	0.00073277	SHARED
chr3	185282422	185283387	966	*	4.79655	5.30844	3.99588	1.28646	0.000465135	0.00129311	SHARED
chr3	113695701	113696633	933	*	5.22906	5.76598	4.36428	1.28258	0.00108977	0.00274491	SHARED
chr3	72976477	72978016	1540	*	5.78017	6.30632	4.94345	1.276	0.00343945	0.00743966	SHARED
chr3	10198231	10200888	2658	*	7.6933	8.17799	6.95804	1.27514	1.21345e-05	5.15382e-05	SHARED
chr3	141487168	141488154	987	*	5.56532	6.07672	4.76588	1.27479	0.000204678	0.000629643	SHARED
chr3	15377801	15378279	479	*	3.18063	3.72955	2.28365	1.2732	0.0178229	0.0311785	SHARED
chr3	141498218	141499619	1402	*	6.18613	6.68784	5.41046	1.27189	0.000555198	0.00150753	SHARED
chr3	108223685	108224838	1154	*	4.27052	4.80211	3.41975	1.26846	0.00678414	0.013428	SHARED
chr3	196278015	196278717	703	*	3.36588	3.89962	2.50945	1.26812	0.00473128	0.0098599	SHARED
chr3	30630901	30632993	2093	*	5.47991	5.8852	4.91425	1.26374	0.00385843	0.00824608	SHARED
chr3	141231084	141231584	501	*	2.67619	3.20931	1.82139	1.25945	0.0174094	0.0305748	SHARED
chr3	11304108	11304801	694	*	4.53126	5.05502	3.70067	1.2551	0.0015377	0.00368607	SHARED
chr3	150384635	150385962	1328	*	4.52037	5.03403	3.7153	1.24953	0.00381911	0.0081751	SHARED
chr3	57671554	57672113	560	*	4.866	5.37216	4.07946	1.24277	0.00190279	0.00445759	SHARED
chr3	53890935	53892848	1914	*	7.29603	7.78306	6.55532	1.23943	0.00410185	0.00870385	SHARED
chr3	32500352	32503275	2924	*	8.19106	8.6845	7.43524	1.23936	4.60418e-05	0.000167198	SHARED
chr3	112974740	112975334	595	*	3.59355	4.10722	2.78845	1.23934	0.00256469	0.00576142	SHARED
chr3	108127207	108127548	342	*	2.64446	3.17133	1.80588	1.23519	0.0197451	0.0342166	SHARED
chr3	184022169	184022631	463	*	3.52184	4.02793	2.73547	1.23328	0.0163281	0.0289796	SHARED
chr3	43641202	43641733	532	*	3.44037	3.90947	2.74077	1.22979	0.00615823	0.0123626	SHARED
chr3	93979997	93980663	667	*	5.06878	5.57719	4.27671	1.21741	0.00232249	0.0052748	SHARED
chr3	71515432	71516309	878	*	4.14051	4.6268	3.40151	1.2157	0.00153549	0.00368409	SHARED
chr3	128590648	128592396	1749	*	5.07438	5.49853	4.47102	1.21448	0.00871237	0.0166542	SHARED
chr3	185595092	185595816	725	*	3.44866	3.95335	2.66574	1.20616	0.00519557	0.0106862	SHARED
chr3	32483519	32486356	2838	*	7.30304	7.76792	6.6129	1.20129	0.000583487	0.00157477	SHARED
chr3	4477845	4478799	955	*	5.25462	5.72524	4.55161	1.2012	0.00160995	0.00383867	SHARED
chr3	151327359	151327696	338	*	3.30637	3.77769	2.60178	1.1966	0.0210333	0.0361572	SHARED
chr3	30635471	30636587	1117	*	3.68395	4.13976	3.01381	1.19324	0.0126424	0.0230958	SHARED
chr3	53129682	53131827	2146	*	7.81058	8.28777	7.09265	1.18846	0.000391035	0.00111844	SHARED
chr3	10290683	10291314	632	*	3.27609	3.8076	2.42552	1.1862	0.0103107	0.0192697	SHARED
chr3	136691524	136692042	519	*	3.73037	4.21355	2.99863	1.18576	0.00797361	0.0154115	SHARED
chr3	10149461	10150139	679	*	3.45166	3.94991	2.68431	1.17895	0.00789441	0.0152869	SHARED
chr3	112967036	112968530	1495	*	5.33773	5.74164	4.77478	1.17693	0.00318093	0.00695342	SHARED
chr3	136786583	136787733	1151	*	4.64539	5.14488	3.87508	1.17663	0.000744062	0.00196268	SHARED
chr3	149847518	149849286	1769	*	5.53282	6.00576	4.82457	1.17353	9.39494e-05	0.000317109	SHARED
chr3	72549700	72550236	537	*	3.09972	3.60725	2.30982	1.1733	0.0104415	0.0194869	SHARED
chr3	128698222	128699006	785	*	3.91963	4.42293	3.14009	1.17093	0.00220749	0.005041	SHARED
chr3	13451644	13452257	614	*	3.65126	4.07698	3.0447	1.1707	0.00570931	0.0115654	SHARED
chr3	196867250	196869159	1910	*	5.94207	6.39217	5.28432	1.16706	0.000991899	0.00253859	SHARED
chr3	53152253	53153840	1588	*	4.42734	4.92335	3.66536	1.16686	0.000646448	0.00173595	SHARED
chr3	188214492	188215020	529	*	3.33356	3.82793	2.57551	1.16509	0.00797603	0.0154115	SHARED
chr3	49414572	49415145	574	*	4.20116	4.66049	3.52331	1.16365	0.0117177	0.0215831	SHARED
chr3	47162809	47165270	2462	*	6.67904	7.1592	5.95431	1.16293	4.27969e-06	1.98779e-05	SHARED
chr3	39257327	39257749	423	*	3.31648	3.80352	2.57573	1.16218	0.0135227	0.0244335	SHARED
chr3	134484581	134488065	3485	*	8.5394	8.97013	7.92253	1.15483	0.00137288	0.00334665	SHARED
chr3	126540288	126541341	1054	*	4.35154	4.81962	3.65426	1.15137	0.00181201	0.00425778	SHARED
chr3	10183846	10184113	268	*	3.17243	3.68973	2.35824	1.15033	0.0131536	0.0238993	SHARED
chr3	40228983	40230252	1270	*	4.12737	4.6202	3.37296	1.14607	0.00860579	0.0164922	SHARED
chr3	133571935	133575833	3899	*	8.05185	8.49992	7.39848	1.14539	0.000953494	0.00245001	SHARED
chr3	172547471	172547753	283	*	2.82587	3.34412	2.00927	1.14504	0.0232377	0.0391297	SHARED
chr3	50256125	50256771	647	*	4.08037	4.5706	3.33211	1.13757	0.00807751	0.0155717	SHARED
chr3	30642027	30643474	1448	*	5.15551	5.57459	4.56244	1.13661	0.012694	0.0231728	SHARED
chr3	115147761	115148613	853	*	5.92479	6.38284	5.24976	1.13451	0.00246767	0.0055856	SHARED
chr3	30673980	30674327	348	*	2.75038	3.2711	1.92756	1.12803	0.0268396	0.0445388	SHARED
chr3	179347446	179348558	1113	*	5.49156	5.95299	4.80909	1.12803	0.000359089	0.00103591	SHARED
chr3	81760394	81762394	2001	*	7.88065	8.32483	7.23555	1.12801	0.00141168	0.00342104	SHARED
chr3	179146894	179149556	2663	*	6.99113	7.46235	6.28679	1.1196	0.000177698	0.000554402	SHARED
chr3	196219320	196220897	1578	*	5.28863	5.75468	4.59591	1.11861	0.00292912	0.00645563	SHARED
chr3	10161672	10162342	671	*	3.70039	4.201	2.92737	1.11802	0.0054645	0.0111622	SHARED
chr3	187855772	187856452	681	*	4.01442	4.53083	3.20245	1.11783	0.00667678	0.0132743	SHARED
chr3	196687017	196692486	5470	*	7.83103	8.18885	7.35412	1.11694	0.00736538	0.0143872	SHARED
chr3	195098593	195104994	6402	*	8.41923	8.75951	7.97306	1.11581	0.00318961	0.00696672	SHARED
chr3	129234507	129236045	1539	*	6.56026	6.97992	5.96601	1.11309	0.0116275	0.0214492	SHARED
chr3	183285202	183287286	2085	*	6.21866	6.66625	5.56629	1.11058	0.00102284	0.00260323	SHARED
chr3	44761030	44761737	708	*	4.85619	5.3344	4.13592	1.10862	0.00569076	0.0115627	SHARED
chr3	23889151	23889634	484	*	2.98133	3.4747	2.22568	1.10808	0.0252074	0.0421434	SHARED
chr3	157174097	157176860	2764	*	7.90054	8.33631	7.2732	1.10277	0.00208693	0.00481322	SHARED
chr3	108123848	108124833	986	*	5.64949	6.09456	5.00252	1.10195	0.00125209	0.00309272	SHARED
chr3	129159925	129162818	2894	*	7.40333	7.85353	6.74535	1.10154	0.000316818	0.000925923	SHARED
chr3	185928135	185929121	987	*	3.95994	4.47516	3.15098	1.10025	0.0176378	0.0309354	SHARED
chr3	58355187	58356264	1078	*	4.36815	4.81149	3.72486	1.0994	0.00637892	0.0127388	SHARED
chr3	151330704	151332310	1607	*	6.23447	6.60281	5.73861	1.09775	0.00374077	0.00802021	SHARED
chr3	71581266	71583727	2462	*	6.65149	7.04375	6.11104	1.09588	0.00173877	0.00410565	SHARED
chr3	23946097	23947022	926	*	5.56419	6.03916	4.85136	1.09538	0.00255372	0.00574158	SHARED
chr3	171985698	171986350	653	*	3.76093	4.23739	3.04468	1.09482	0.00369049	0.00793144	SHARED
chr3	71531146	71532016	871	*	3.9051	4.40279	3.13909	1.08915	0.00521044	0.0107086	SHARED
chr3	138889848	138890254	407	*	3.42236	3.90528	2.69123	1.08755	0.00991696	0.0186247	SHARED
chr3	11271629	11277340	5712	*	9.61353	10.0632	8.95681	1.08296	9.08595e-05	0.000308623	SHARED
chr3	20039201	20040200	1000	*	5.31952	5.77218	4.65623	1.08241	0.00152918	0.00367551	SHARED
chr3	182792747	182793401	655	*	5.48153	5.92291	4.84239	1.08091	0.00137363	0.00334665	SHARED
chr3	42846735	42847678	944	*	3.42942	3.86694	2.79841	1.07239	0.0101423	0.0189681	SHARED
chr3	134482899	134484105	1207	*	5.05888	5.47331	4.47514	1.07234	0.00218477	0.0050087	SHARED
chr3	72097981	72103345	5365	*	9.21341	9.62578	8.63377	1.07165	0.00125668	0.00309835	SHARED
chr3	32145383	32147514	2132	*	4.74099	5.13065	4.20547	1.06792	0.00532439	0.0109093	SHARED
chr3	58353477	58354436	960	*	5.20651	5.66487	4.5308	1.06723	0.000845705	0.00220905	SHARED
chr3	138221536	138223518	1983	*	5.97714	6.38882	5.39887	1.0666	0.00140318	0.00340628	SHARED
chr3	169771783	169774415	2633	*	7.96397	8.3799	7.37721	1.058	0.00447328	0.00938793	SHARED
chr3	177597285	177601036	3752	*	7.05844	7.43208	6.55288	1.05724	0.00831241	0.0159923	SHARED
chr3	101724226	101725520	1295	*	5.19478	5.63855	4.55058	1.0551	0.000199683	0.000615115	SHARED
chr3	53251081	53251728	648	*	5.6714	6.11773	5.02175	1.0536	3.55765e-05	0.000133724	SHARED
chr3	41961514	41962861	1348	*	5.60575	6.04452	4.97211	1.0533	0.00211465	0.00486461	SHARED
chr3	57690908	57693414	2507	*	6.75585	7.21338	6.08194	1.05226	0.00696896	0.0137191	SHARED
chr3	169327664	169328774	1111	*	3.7677	4.18708	3.17402	1.0508	0.0238597	0.0400738	SHARED
chr3	14651211	14652542	1332	*	7.03141	7.46518	6.40824	1.04913	0.00503685	0.0104077	SHARED
chr3	100708839	100710791	1953	*	6.42239	6.87554	5.75805	1.04841	0.00203046	0.00471137	SHARED
chr3	53140966	53146653	5688	*	8.41753	8.85542	7.78574	1.04782	5.69479e-05	0.000201612	SHARED
chr3	44439291	44440639	1349	*	7.33068	7.72349	6.78915	1.04625	0.0178082	0.031173	SHARED
chr3	46981381	46983270	1890	*	5.8839	6.31117	5.27416	1.0447	0.000211633	0.000649685	SHARED
chr3	131370779	131372156	1378	*	3.70856	4.15347	3.06194	1.04443	0.0105136	0.0195942	SHARED
chr3	51498898	51500585	1688	*	6.14959	6.5937	5.50467	1.04169	0.00095198	0.00244847	SHARED
chr3	32684814	32685892	1079	*	5.56071	5.99656	4.93321	1.04026	0.00329345	0.00715957	SHARED
chr3	14377000	14378662	1663	*	6.15215	6.58758	5.52552	1.03845	0.000124199	0.000402066	SHARED
chr3	170024875	170026458	1584	*	5.27567	5.52662	4.97167	1.03568	0.0305252	0.0499435	SHARED
chr3	113676604	113677610	1007	*	4.95618	5.28001	4.53796	1.03338	0.0128693	0.0234146	SHARED
chr3	72996432	72998034	1603	*	6.80289	7.22644	6.20073	1.02682	0.0042064	0.0088905	SHARED
chr3	12647542	12649301	1760	*	6.77445	7.16281	6.24141	1.02607	0.0225738	0.0382655	SHARED
chr3	112572381	112573570	1190	*	4.14348	4.5599	3.55574	1.02241	0.0116009	0.0214268	SHARED
chr3	196202501	196202946	446	*	3.0973	3.54975	2.43448	1.02218	0.0242903	0.0407371	SHARED
chr3	152279127	152279946	820	*	3.99912	4.47747	3.27854	1.0208	0.0135754	0.0244996	SHARED
chr3	44337773	44339464	1692	*	6.51881	6.9262	5.94903	1.01966	0.0067487	0.0133776	SHARED
chr3	69077829	69078444	616	*	3.99435	4.46096	3.30035	1.01519	0.00621569	0.0124686	SHARED
chr3	19946239	19948401	2163	*	7.95298	8.375	7.35396	1.01337	0.00133198	0.00326298	SHARED
chr3	150544832	150547860	3029	*	8.0602	8.45364	7.5175	1.01119	0.00455513	0.00954477	SHARED
chr3	141689618	141689933	316	*	3.16599	3.61377	2.51322	1.00929	0.0214584	0.0367134	SHARED
chr3	138785887	138787874	1988	*	5.74243	6.1615	5.14935	1.00897	0.00191967	0.00448927	SHARED
chr3	101846984	101849233	2250	*	7.19379	7.61049	6.60549	1.00747	0.00107617	0.00271774	SHARED
chr3	150606001	150606566	566	*	3.91299	4.32103	3.34192	1.00713	0.0151543	0.0270397	SHARED
chr3	44954599	44955360	762	*	5.50141	5.9516	4.84347	1.00691	0.00673377	0.0133579	SHARED
chr3	49785575	49787469	1895	*	6.95012	7.37871	6.33765	1.00621	0.00172991	0.00408832	SHARED
chr3	15294148	15296713	2566	*	7.90054	8.30945	7.32775	1.00366	0.00499107	0.0103304	SHARED
chr3	160979765	160980348	584	*	3.43187	3.84909	2.84253	1.00309	0.0262266	0.0436567	SHARED
chr3	38163982	38166513	2532	*	8.10881	8.53737	7.49643	1.00238	0.00754559	0.0146964	SHARED
chr3	177337453	177339389	1937	*	5.2671	5.66027	4.72491	0.994898	0.00111832	0.00280626	SHARED
chr3	63933194	63934997	1804	*	5.43439	5.83942	4.86924	0.994452	0.00122246	0.00303352	SHARED
chr3	12655886	12656628	743	*	3.45549	3.86753	2.87653	0.99307	0.0179919	0.031433	SHARED
chr3	129399319	129400010	692	*	5.23886	5.6299	4.70074	0.989988	0.00756314	0.0147198	SHARED
chr3	129305467	129306271	805	*	4.35358	4.77201	3.76182	0.986966	0.00342694	0.00741857	SHARED
chr3	48811796	48813129	1334	*	4.68848	5.06777	4.17245	0.985318	0.0200372	0.034645	SHARED
chr3	37956052	37957096	1045	*	4.31483	4.70474	3.77886	0.984964	0.0227846	0.0385011	SHARED
chr3	71248790	71249452	663	*	3.25339	3.67008	2.66511	0.984123	0.0244524	0.0409577	SHARED
chr3	187916398	187917289	892	*	4.19603	4.58004	3.67121	0.983436	0.0140264	0.0252117	SHARED
chr3	52277146	52279040	1895	*	6.66289	7.07778	6.07821	0.982462	0.00183393	0.0043038	SHARED
chr3	13045319	13046847	1529	*	4.81672	5.19542	4.30179	0.978173	0.00934432	0.0177483	SHARED
chr3	46938843	46939984	1142	*	4.65025	5.01545	4.16008	0.978088	0.0243235	0.0407673	SHARED
chr3	37997858	37999040	1183	*	6.70454	7.10945	6.13962	0.9778	0.00598433	0.0120586	SHARED
chr3	5011108	5013666	2559	*	6.87391	7.2817	6.30333	0.973142	0.000505039	0.00138537	SHARED
chr3	170037683	170039277	1595	*	5.61959	5.9919	5.11647	0.968295	0.0100534	0.018815	SHARED
chr3	49856171	49856946	776	*	3.24377	3.70005	2.57263	0.962713	0.0251055	0.0420255	SHARED
chr3	47475026	47475794	769	*	3.75549	4.1986	3.11268	0.962517	0.0167459	0.0296427	SHARED
chr3	9986610	9986916	307	*	3.9342	4.37696	3.29214	0.960824	0.0275361	0.0454134	SHARED
chr3	63922455	63923359	905	*	3.9569	4.40694	3.29929	0.958813	0.00724558	0.0141738	SHARED
chr3	8962908	8964006	1099	*	5.4994	5.92146	4.90031	0.9587	0.0169116	0.0298965	SHARED
chr3	9791215	9794118	2904	*	8.37851	8.787	7.80655	0.956778	0.00684694	0.0135323	SHARED
chr3	14946521	14949496	2976	*	7.28775	7.68971	6.72859	0.955654	0.00091149	0.00235564	SHARED
chr3	39051445	39052641	1197	*	6.38889	6.79255	5.82643	0.953128	0.00613879	0.0123328	SHARED
chr3	9395525	9399715	4191	*	8.3455	8.74043	7.79991	0.953122	0.00439714	0.00924262	SHARED
chr3	88031633	88032408	776	*	3.78966	4.19184	3.23009	0.952893	0.0137723	0.0248216	SHARED
chr3	127223927	127224637	711	*	3.72067	4.13343	3.14024	0.946787	0.0213309	0.0365516	SHARED
chr3	43287102	43289169	2068	*	6.32937	6.69178	5.84422	0.943756	0.00844982	0.0162217	SHARED
chr3	13007575	13017798	10224	*	10.3834	10.7704	9.85282	0.942864	0.00834267	0.016039	SHARED
chr3	49673160	49675080	1921	*	7.05082	7.4084	6.57432	0.941971	0.00770992	0.0149729	SHARED
chr3	4476560	4477505	946	*	3.9429	4.30817	3.45259	0.941952	0.0288168	0.0472927	SHARED
chr3	187776976	187778353	1378	*	5.92432	6.27853	5.45382	0.94026	0.0099499	0.0186604	SHARED
chr3	30603864	30607763	3900	*	8.19318	8.45671	7.87049	0.937204	0.00508775	0.0104886	SHARED
chr3	127671290	127673859	2570	*	6.61882	7.00727	6.08561	0.936326	0.00297252	0.00654589	SHARED
chr3	120203876	120204640	765	*	3.40696	3.84656	2.77157	0.93464	0.0287586	0.0472262	SHARED
chr3	45464179	45465542	1364	*	4.61497	5.00249	4.08351	0.933323	0.0211936	0.0363629	SHARED
chr3	115145872	115147312	1441	*	5.34006	5.73396	4.79647	0.931328	0.00103748	0.00263548	SHARED
chr3	182793674	182795467	1794	*	6.58473	6.96136	6.07364	0.93068	0.00365797	0.00787419	SHARED
chr3	49018095	49019100	1006	*	5.61805	6.00918	5.07974	0.928723	0.000314723	0.000921812	SHARED
chr3	129119785	129121622	1838	*	6.99357	7.39262	6.44006	0.928676	0.00751912	0.0146554	SHARED
chr3	196285878	196288549	2672	*	7.59232	7.98319	7.05451	0.926979	0.00567781	0.0115539	SHARED
chr3	43621169	43622822	1654	*	5.19871	5.61584	4.60956	0.921338	0.00278195	0.00617187	SHARED
chr3	172522937	172524152	1216	*	5.47619	5.86489	4.94249	0.920797	0.00468705	0.00979056	SHARED
chr3	45688243	45689156	914	*	4.48027	4.87374	3.9375	0.920145	0.0116737	0.0215169	SHARED
chr3	113745059	113749064	4006	*	8.57769	8.96729	8.0423	0.917937	0.00191612	0.00448489	SHARED
chr3	58306082	58307355	1274	*	6.67533	7.04428	6.17834	0.916168	0.0207228	0.0357382	SHARED
chr3	158672013	158672984	972	*	4.42048	4.82117	3.86378	0.915937	0.00283687	0.00628332	SHARED
chr3	48552322	48553170	849	*	4.11288	4.51842	3.54673	0.915272	0.0230389	0.0388573	SHARED
chr3	172106702	172107933	1232	*	4.9975	5.39299	4.45085	0.910848	0.00477428	0.00993407	SHARED
chr3	170357743	170359202	1460	*	7.07953	7.46706	6.54806	0.908668	0.000137948	0.000443285	SHARED
chr3	157158745	157162177	3433	*	8.76147	9.13486	8.25635	0.903851	0.00497508	0.0103118	SHARED
chr3	195441291	195443018	1728	*	7.29215	7.68022	6.75964	0.903328	0.00161546	0.00384838	SHARED
chr3	186952397	186953751	1355	*	4.86747	5.25715	4.33191	0.899632	0.00202767	0.00470898	SHARED
chr3	44975270	44976814	1545	*	5.5486	5.93046	5.02779	0.891416	0.00353822	0.00763481	SHARED
chr3	53249630	53250604	975	*	6.41454	6.78953	5.90646	0.891064	0.000495122	0.00136375	SHARED
chr3	87226783	87228081	1299	*	6.72037	7.09432	6.21424	0.890352	0.00469618	0.00980199	SHARED
chr3	150763284	150764474	1191	*	6.61266	6.97879	6.12081	0.879231	0.01883	0.0327904	SHARED
chr3	50298111	50300980	2870	*	7.27903	7.61663	6.8375	0.878546	0.0226074	0.0382983	SHARED
chr3	195259134	195261086	1953	*	6.45006	6.79736	5.99171	0.876389	0.00148349	0.00357602	SHARED
chr3	113696894	113697751	858	*	5.54939	5.94954	4.99377	0.8728	0.00757323	0.0147288	SHARED
chr3	48553489	48554109	621	*	4.07489	4.45126	3.56429	0.869985	0.0134126	0.0242713	SHARED
chr3	47282230	47283977	1748	*	6.6332	6.99898	6.14197	0.867659	0.00962428	0.0182155	SHARED
chr3	49409941	49411954	2014	*	5.70066	6.06778	5.207	0.867436	0.00254576	0.00572848	SHARED
chr3	101784364	101785800	1437	*	4.99711	5.34852	4.53156	0.865541	0.0139816	0.0251481	SHARED
chr3	10224971	10225693	723	*	4.6781	5.06678	4.14445	0.860045	0.00530105	0.0108698	SHARED
chr3	186930198	186932234	2037	*	5.70579	6.09841	5.16464	0.859911	0.00228138	0.00518585	SHARED
chr3	100260438	100261774	1337	*	6.62695	6.98844	6.14347	0.85942	0.0104603	0.0195084	SHARED
chr3	71546497	71549092	2596	*	6.21621	6.58409	5.72118	0.854534	0.0115375	0.0213393	SHARED
chr3	120092784	120096506	3723	*	8.25424	8.6314	7.74219	0.853265	0.00613645	0.0123328	SHARED
chr3	9749251	9750651	1401	*	5.93467	6.30211	5.44044	0.848898	0.00114383	0.00285958	SHARED
chr3	107522808	107525052	2245	*	5.39862	5.78039	4.87799	0.848094	0.00989977	0.0186055	SHARED
chr3	47379841	47382081	2241	*	7.28076	7.6564	6.7715	0.847389	0.00253259	0.00570366	SHARED
chr3	40452612	40453819	1208	*	5.49873	5.87541	4.98757	0.847167	0.0170215	0.0300248	SHARED
chr3	183635227	183636688	1462	*	6.48404	6.84696	5.99798	0.845059	0.0170545	0.0300303	SHARED
chr3	171966560	171967948	1389	*	4.96155	5.27707	4.55713	0.844287	0.025863	0.0431051	SHARED
chr3	138888684	138889400	717	*	4.24899	4.62177	3.745	0.842478	0.0131327	0.0238776	SHARED
chr3	48918062	48919922	1861	*	7.11639	7.46077	6.66313	0.841721	0.00677939	0.013428	SHARED
chr3	187811224	187812468	1245	*	4.64743	5.01282	4.15692	0.841113	0.0142353	0.0255188	SHARED
chr3	81823757	81825260	1504	*	4.63119	4.99134	4.15012	0.840922	0.0211382	0.036291	SHARED
chr3	69091617	69093456	1840	*	5.29259	5.66556	4.78824	0.840881	0.00332389	0.00721743	SHARED
chr3	12681166	12682934	1769	*	7.32527	7.68572	6.84365	0.836365	0.00392678	0.00837879	SHARED
chr3	50236348	50247960	11613	*	10.0961	10.4594	9.60931	0.812578	0.00116983	0.00291371	SHARED
chr3	196739764	196741861	2098	*	6.96363	7.31531	6.49759	0.811572	0.00636453	0.0127196	SHARED
chr3	71065236	71065978	743	*	4.03178	4.3924	3.54985	0.811553	0.0198565	0.0343768	SHARED
chr3	160449157	160450340	1184	*	4.2573	4.67912	3.65867	0.810721	0.0228238	0.0385431	SHARED
chr3	42599869	42601883	2015	*	6.77597	7.12986	6.30604	0.80931	0.00708371	0.0139079	SHARED
chr3	155026714	155027762	1049	*	5.09225	5.44372	4.62659	0.802236	0.0203295	0.0351277	SHARED
chr3	14177871	14179304	1434	*	6.24236	6.60797	5.75144	0.80063	0.0222368	0.0378229	SHARED
chr3	49345202	49345633	432	*	5.89374	6.22735	5.459	0.794095	0.0181844	0.0317477	SHARED
chr3	9362537	9363714	1178	*	6.66381	6.9401	6.32176	0.787318	0.024167	0.0405558	SHARED
chr3	10180564	10181371	808	*	4.30973	4.69456	3.78335	0.784544	0.02151	0.0367646	SHARED
chr3	49092519	49094959	2441	*	7.32651	7.66505	6.88335	0.783461	0.00462357	0.0096655	SHARED
chr3	10223349	10224095	747	*	4.41304	4.74805	3.97594	0.778887	0.0127018	0.0231728	SHARED
chr3	14425801	14436272	10472	*	9.90174	10.1976	9.52912	0.76774	0.00507445	0.0104692	SHARED
chr3	15098319	15099669	1351	*	5.74861	6.09104	5.29873	0.764996	0.0228797	0.0386132	SHARED
chr3	101675016	101677749	2734	*	7.40413	7.72824	6.98544	0.764146	0.00865964	0.0165715	SHARED
chr3	50234656	50235999	1344	*	5.55196	5.88323	5.12122	0.762336	0.0115106	0.0213042	SHARED
chr3	180912109	180913708	1600	*	6.44448	6.78128	6.0043	0.760264	0.0270452	0.0447967	SHARED
chr3	49006431	49008531	2101	*	6.41411	6.7733	5.93476	0.758481	0.00290623	0.00641045	SHARED
chr3	53252081	53252887	807	*	5.31737	5.6489	4.88617	0.755704	0.0121788	0.0222946	SHARED
chr3	122383282	122384640	1359	*	5.46731	5.80209	5.0306	0.755249	0.00792232	0.0153298	SHARED
chr3	12662667	12664960	2294	*	8.22029	8.54104	7.80722	0.7546	0.0209449	0.0360284	SHARED
chr3	53164651	53172973	8323	*	8.89562	9.23082	8.45818	0.753582	0.000348	0.00100935	SHARED
chr3	88057972	88060176	2205	*	6.95056	7.26972	6.54011	0.748597	0.0161429	0.028689	SHARED
chr3	129278288	129279682	1395	*	4.86345	5.20918	4.40786	0.742156	0.0179815	0.031433	SHARED
chr3	53269861	53271018	1158	*	5.955	6.26644	5.55728	0.740876	0.00327294	0.00712549	SHARED
chr3	46107485	46111171	3687	*	8.37285	8.70854	7.93457	0.740363	0.0277143	0.0456511	SHARED
chr3	46985596	46993536	7941	*	8.70038	9.03153	8.26984	0.738257	0.00027683	0.00082251	SHARED
chr3	44554774	44555696	923	*	4.37476	4.70166	3.95141	0.737285	0.0225424	0.0382364	SHARED
chr3	136193200	136197698	4499	*	7.88924	8.20946	7.47706	0.736489	0.0146977	0.0263125	SHARED
chr3	52286988	52289272	2285	*	7.26374	7.59157	6.83882	0.734672	0.0273714	0.0451973	SHARED
chr3	15290684	15293844	3161	*	7.5849	7.91425	7.15741	0.734318	0.00948625	0.0179796	SHARED
chr3	33440784	33441542	759	*	6.02474	6.36186	5.58404	0.732831	0.0196639	0.0341316	SHARED
chr3	121834408	121836235	1828	*	6.01522	6.34173	5.5925	0.732093	0.00448504	0.00940526	SHARED
chr3	52051925	52053655	1731	*	6.27093	6.59548	5.8515	0.728386	0.000664251	0.00178019	SHARED
chr3	15331626	15333037	1412	*	5.49424	5.81546	5.0804	0.728044	0.019645	0.0341209	SHARED
chr3	129438984	129441653	2670	*	7.09054	7.41828	6.66576	0.727667	0.0226352	0.0383211	SHARED
chr3	25782453	25784306	1854	*	6.21861	6.53562	5.81174	0.716324	0.0166955	0.0295731	SHARED
chr3	25662942	25664320	1379	*	5.17924	5.49642	4.77207	0.712203	0.0135271	0.0244335	SHARED
chr3	53253894	53255617	1724	*	6.24746	6.56569	5.83855	0.70972	0.00966543	0.0182804	SHARED
chr3	15600849	15602563	1715	*	5.96521	6.27372	5.57225	0.709328	0.0177247	0.0310674	SHARED
chr3	4466442	4467477	1036	*	6.29269	6.59588	5.90836	0.708705	0.0271699	0.04492	SHARED
chr3	132316503	132318593	2091	*	5.95982	6.27251	5.56005	0.703666	0.00768978	0.0149446	SHARED
chr3	188152940	188155351	2412	*	7.56806	7.88354	7.1637	0.700136	0.00488736	0.0101536	SHARED
chr3	141690247	141691440	1194	*	4.80235	5.12481	4.38643	0.692967	0.013256	0.0240528	SHARED
chr3	52252727	52254193	1467	*	5.25362	5.53873	4.89793	0.687	0.0300852	0.0492537	SHARED
chr3	160564148	160566795	2648	*	7.35856	7.64657	6.99833	0.686312	0.0264302	0.0439138	SHARED
chr3	136861523	136863219	1697	*	6.22724	6.50313	5.8858	0.684748	0.0194926	0.0338782	SHARED
chr3	133506007	133507249	1243	*	4.64267	4.94095	4.2662	0.665839	0.0253416	0.0423413	SHARED
chr3	39271256	39273671	2416	*	6.56561	6.84035	6.22593	0.662403	0.0224525	0.0381082	SHARED
chr3	58350264	58351229	966	*	5.40008	5.72179	4.98541	0.658593	0.017034	0.0300248	SHARED
chr3	108221571	108223306	1736	*	5.9518	6.25475	5.56786	0.647847	0.00952237	0.0180353	SHARED
chr3	14408553	14413666	5114	*	8.52986	8.82822	8.15326	0.64162	0.0166437	0.0295007	SHARED
chr3	19931153	19932779	1627	*	6.91162	7.20106	6.54914	0.623149	0.0217345	0.0370774	SHARED
chr3	50616232	50621207	4976	*	8.89528	9.17203	8.55252	0.62299	0.00257983	0.00579057	SHARED
chr3	36987658	36994689	7032	*	8.63539	8.90753	8.2997	0.585621	0.0214052	0.0366555	SHARED
chr3	132416436	132419492	3057	*	7.34085	7.56882	7.06998	0.49039	0.0238648	0.0400738	SHARED
chr3	171775905	171778672	2768	*	6.64202	6.28349	6.92895	-0.61188	0.0192219	0.0334293	SHARED
chr3	50621750	50631088	9339	*	7.73981	7.38398	8.02501	-0.621719	0.00127494	0.0031376	SHARED
chr3	25603583	25604826	1244	*	5.03434	4.62243	5.3544	-0.646108	0.0270262	0.0447929	SHARED
chr3	184174815	184176044	1230	*	5.27434	4.88955	5.57781	-0.648292	0.00718853	0.0140828	SHARED
chr3	183882673	183885362	2690	*	5.87979	5.45904	6.20513	-0.649798	0.0127535	0.0232356	SHARED
chr3	120595736	120596878	1143	*	5.39963	5.00174	5.71117	-0.652206	0.0115074	0.0213042	SHARED
chr3	33437867	33440045	2179	*	5.72622	5.31865	6.04365	-0.655739	0.00844667	0.0162217	SHARED
chr3	48634799	48636263	1465	*	4.87667	4.48772	5.18272	-0.65919	0.0115524	0.021352	SHARED
chr3	50592146	50593112	967	*	4.63497	4.20901	4.96342	-0.685684	0.0169263	0.0299027	SHARED
chr3	33113353	33116310	2958	*	5.45481	5.041	5.77601	-0.687954	0.00999725	0.0187361	SHARED
chr3	152196345	152197969	1625	*	5.57254	5.11389	5.92003	-0.698202	0.0269513	0.0446965	SHARED
chr3	196941440	196943477	2038	*	6.33937	5.86116	6.69792	-0.713562	0.022742	0.0384533	SHARED
chr3	50353257	50360093	6837	*	7.20964	6.73137	7.56822	-0.720631	0.00104089	0.00263916	SHARED
chr3	49350797	49353408	2612	*	7.00653	6.49658	7.38254	-0.728103	0.00906478	0.0172662	SHARED
chr3	56782250	56785382	3133	*	6.04547	5.54722	6.41512	-0.739882	0.00726248	0.0141965	SHARED
chr3	39383258	39384177	920	*	4.00273	3.52125	4.3631	-0.740119	0.0285428	0.0469293	SHARED
chr3	46085135	46086823	1689	*	4.2749	3.76489	4.65095	-0.747891	0.0251354	0.0420492	SHARED
chr3	188429830	188436248	6419	*	8.38512	7.97159	8.70614	-0.752798	0.0299048	0.0489883	SHARED
chr3	129224558	129225866	1309	*	5.76242	5.1928	6.16972	-0.759687	0.0271192	0.0448638	SHARED
chr3	3172339	3174153	1815	*	5.03464	4.5123	5.41731	-0.768338	0.00444283	0.00933134	SHARED
chr3	156642937	156644455	1519	*	4.48486	3.94508	4.87676	-0.780965	0.0160374	0.0285203	SHARED
chr3	52195560	52197035	1476	*	4.37289	3.90687	4.72457	-0.793743	0.0151314	0.0270168	SHARED
chr3	184361830	184363648	1819	*	5.20655	4.73013	5.56409	-0.793779	0.0105775	0.0196854	SHARED
chr3	15286930	15288105	1176	*	4.81339	4.30156	5.19042	-0.794361	0.00558184	0.0113846	SHARED
chr3	48465064	48468008	2945	*	7.44827	6.9431	7.82169	-0.797394	0.0119502	0.0219509	SHARED
chr3	188699139	188701958	2820	*	6.05279	5.58423	6.4059	-0.801322	0.00147939	0.00357186	SHARED
chr3	101819126	101819586	461	*	3.44397	2.93729	3.81821	-0.809218	0.0284926	0.0468755	SHARED
chr3	119468725	119469427	703	*	4.25207	3.76582	4.6151	-0.820808	0.0135296	0.0244335	SHARED
chr3	139343888	139344594	707	*	4.90424	4.2977	5.32995	-0.824857	0.00717172	0.0140601	SHARED
chr3	9768393	9770447	2055	*	4.24969	3.78624	4.59991	-0.82963	0.0199267	0.0344762	SHARED
chr3	171827251	171830507	3257	*	6.57902	5.99637	6.9929	-0.831256	0.00434071	0.00913116	SHARED
chr3	158644370	158645272	903	*	4.48712	3.85228	4.92646	-0.83358	0.0222913	0.0378585	SHARED
chr3	156554130	156555856	1727	*	5.06036	4.51115	5.45719	-0.851018	0.00872327	0.0166631	SHARED
chr3	5017743	5018606	864	*	3.76845	3.20471	4.17275	-0.859402	0.00982605	0.0185319	SHARED
chr3	127763013	127764475	1463	*	3.98186	3.48466	4.35094	-0.866147	0.0219033	0.037294	SHARED
chr3	48542679	48544070	1392	*	3.7263	3.03865	4.19006	-0.87292	0.0277067	0.0456511	SHARED
chr3	146542154	146545387	3234	*	7.20207	6.66678	7.59162	-0.877706	0.00220397	0.00503979	SHARED
chr3	194556275	194556863	589	*	3.17317	2.52253	3.61995	-0.901127	0.0256455	0.0427692	SHARED
chr3	9916746	9917351	606	*	3.27639	2.60601	3.73231	-0.906523	0.0214664	0.0367134	SHARED
chr3	127697721	127698601	881	*	3.46071	2.85955	3.88379	-0.908688	0.0212723	0.0364745	SHARED
chr3	49355037	49359591	4555	*	6.81351	6.19781	7.24367	-0.914287	0.000530812	0.00144718	SHARED
chr3	9409448	9410128	681	*	3.19829	2.42858	3.69752	-0.915659	0.0294847	0.0483297	SHARED
chr3	5122063	5124240	2178	*	7.15121	6.53918	7.5796	-0.9292	0.0042943	0.00905485	SHARED
chr3	194586653	194588626	1974	*	5.50994	4.90183	5.93641	-0.935376	0.0138769	0.0249933	SHARED
chr3	152257115	152260406	3292	*	6.26708	5.48844	6.77001	-0.942407	0.0070768	0.0139046	SHARED
chr3	42880742	42881266	525	*	3.2268	2.7273	3.59714	-0.947128	0.0134026	0.0242696	SHARED
chr3	11224675	11226658	1984	*	6.56889	6.0093	6.97108	-0.949119	4.25842e-05	0.000156551	SHARED
chr3	51383940	51386331	2392	*	5.86476	5.28929	6.27502	-0.955123	0.000113942	0.000373306	SHARED
chr3	149224471	149226259	1789	*	5.31358	4.62175	5.77921	-0.959397	0.00306071	0.00671801	SHARED
chr3	48247302	48248494	1193	*	3.8808	3.28223	4.30259	-0.966888	0.00268931	0.00600112	SHARED
chr3	16481883	16482974	1092	*	4.05779	3.41818	4.4994	-0.979414	0.00721144	0.0141174	SHARED
chr3	197030471	197032478	2008	*	4.58066	3.88296	5.04892	-0.981506	0.0184448	0.0321405	SHARED
chr3	71987948	71988574	627	*	2.62987	1.90735	3.10906	-0.984155	0.0267537	0.0444238	SHARED
chr3	4750918	4752478	1561	*	5.22546	4.61548	5.65285	-0.985807	0.00866291	0.0165715	SHARED
chr3	39145564	39150151	4588	*	7.14174	6.53321	7.56841	-0.991254	2.53124e-05	9.90325e-05	SHARED
chr3	196621401	196626426	5026	*	6.96013	5.78798	7.59819	-0.994956	0.0270789	0.0448249	SHARED
chr3	152198277	152201334	3058	*	6.19979	5.54949	6.64642	-0.997924	0.00208336	0.00481135	SHARED
chr3	142224775	142225791	1017	*	4.55201	3.92408	4.98807	-0.998831	0.00058185	0.00157193	SHARED
chr3	150738115	150739478	1364	*	4.41493	3.74811	4.86922	-0.999576	0.00265648	0.00593775	SHARED
chr3	72618523	72620486	1964	*	4.13053	3.3028	4.65317	-1.00139	0.011629	0.0214492	SHARED
chr3	112555499	112556333	835	*	3.97967	3.3489	4.41708	-1.00943	0.00612466	0.0123229	SHARED
chr3	152193408	152194083	676	*	4.34832	3.68161	4.80255	-1.00971	0.00208921	0.00481434	SHARED
chr3	183162256	183162688	433	*	2.70228	2.0552	3.14741	-1.01036	0.0197423	0.0342166	SHARED
chr3	46204096	46211062	6967	*	8.25809	7.65072	8.6842	-1.0104	3.2353e-07	1.97508e-06	SHARED
chr3	45995062	45996220	1159	*	5.78551	5.12432	6.2372	-1.01615	9.43019e-05	0.000317898	SHARED
chr3	99817478	99818301	824	*	4.55439	3.8098	5.04307	-1.0169	0.00396567	0.00844833	SHARED
chr3	87088548	87089546	999	*	3.59259	2.88869	4.06361	-1.03333	0.0208584	0.0359489	SHARED
chr3	141302382	141302808	427	*	2.92563	2.25675	3.38087	-1.03906	0.0254379	0.0424493	SHARED
chr3	4351062	4351971	910	*	3.21185	2.52648	3.67458	-1.04062	0.018311	0.0319281	SHARED
chr3	48608769	48609919	1151	*	5.56777	4.91398	6.01602	-1.04233	2.86599e-05	0.000110835	SHARED
chr3	185498200	185499157	958	*	4.30552	3.63348	4.7622	-1.04241	0.00190263	0.00445759	SHARED
chr3	10170507	10171429	923	*	4.3568	3.78786	4.76375	-1.04434	0.00986949	0.0185877	SHARED
chr3	32414542	32415216	675	*	2.89096	2.15607	3.3755	-1.04508	0.0162507	0.0288615	SHARED
chr3	71063253	71064850	1598	*	5.53042	4.7963	6.01463	-1.05064	0.00125548	0.00309825	SHARED
chr3	197028378	197030130	1753	*	4.15534	3.46563	4.62002	-1.05659	0.00332815	0.00721743	SHARED
chr3	142275167	142278144	2978	*	5.84039	5.19945	6.28262	-1.06006	8.59997e-06	3.77835e-05	SHARED
chr3	39175743	39176692	950	*	3.1382	2.28184	3.67192	-1.06381	0.0177445	0.0310818	SHARED
chr3	46104608	46105632	1025	*	4.1926	3.49366	4.66143	-1.06664	0.00069379	0.00184277	SHARED
chr3	67653953	67655124	1172	*	3.90596	3.19945	4.37814	-1.06768	0.00164289	0.00390678	SHARED
chr3	188588063	188590307	2245	*	5.3486	4.6949	5.79681	-1.07074	0.00104023	0.00263916	SHARED
chr3	46212224	46214808	2585	*	5.69715	5.043	6.14557	-1.07315	3.2523e-05	0.000123634	SHARED
chr3	50449703	50450766	1064	*	3.76573	2.91621	4.29683	-1.07558	0.0105655	0.0196772	SHARED
chr3	128153233	128154221	989	*	3.66388	2.97529	4.12806	-1.08084	0.00425531	0.00897972	SHARED
chr3	50291588	50292645	1058	*	4.23711	3.40312	4.7622	-1.0834	0.0137326	0.0247667	SHARED
chr3	141677969	141678481	513	*	3.4095	2.74658	3.86199	-1.08633	0.00689954	0.0136162	SHARED
chr3	152254045	152254532	488	*	3.10071	2.33749	3.59724	-1.08714	0.0054765	0.0111782	SHARED
chr3	150412388	150413173	786	*	3.23736	2.50406	3.72122	-1.08812	0.00805674	0.015545	SHARED
chr3	149128646	149130522	1877	*	6.18692	5.27142	6.74258	-1.08826	0.00208432	0.00481135	SHARED
chr3	156673621	156677096	3476	*	7.30577	6.61304	7.77182	-1.10249	2.33863e-05	9.2578e-05	SHARED
chr3	146506975	146507779	805	*	3.7346	3.02053	4.2101	-1.10301	0.00118771	0.00295274	SHARED
chr3	127767120	127769069	1950	*	5.24803	4.64054	5.6742	-1.1072	0.00654515	0.0130416	SHARED
chr3	41116616	41118347	1732	*	5.191	4.39196	5.70223	-1.11637	0.00142021	0.00343828	SHARED
chr3	9976438	9978453	2016	*	5.52116	4.79352	6.00257	-1.11818	0.000681579	0.00181935	SHARED
chr3	160754598	160756649	2052	*	5.68726	4.90239	6.19274	-1.12898	0.000284003	0.000841026	SHARED
chr3	146539434	146541738	2305	*	6.04666	5.31171	6.53122	-1.13458	2.46746e-05	9.7104e-05	SHARED
chr3	15805295	15806171	877	*	4.02526	3.21671	4.54031	-1.13663	0.00374632	0.0080257	SHARED
chr3	122256112	122256475	364	*	2.5056	1.68447	3.02564	-1.13918	0.0215772	0.0368559	SHARED
chr3	127715543	127717214	1672	*	3.15972	2.33588	3.68083	-1.14452	0.00988067	0.0185882	SHARED
chr3	188438490	188440752	2263	*	5.96338	5.26545	6.43176	-1.14534	0.0100052	0.0187379	SHARED
chr3	143163569	143165848	2280	*	5.94809	5.19966	6.4384	-1.15213	9.97886e-06	4.33438e-05	SHARED
chr3	39215737	39216820	1084	*	3.91159	2.88007	4.50691	-1.15289	0.0143515	0.0257098	SHARED
chr3	122770956	122772001	1046	*	4.09747	3.3275	4.59682	-1.15382	0.00122997	0.00304933	SHARED
chr3	38496346	38496939	594	*	3.58381	2.76407	4.1033	-1.17131	0.00137288	0.00334665	SHARED
chr3	51973650	51974102	453	*	2.98638	2.24297	3.47456	-1.17236	0.0140749	0.0252651	SHARED
chr3	127748762	127758808	10047	*	8.38572	7.58375	8.89814	-1.17504	0.00402864	0.00855822	SHARED
chr3	196631479	196635445	3967	*	7.31077	6.38565	7.86988	-1.17788	0.000824833	0.00216509	SHARED
chr3	15795201	15798974	3774	*	6.57121	5.82351	7.06122	-1.17899	5.141e-05	0.000183705	SHARED
chr3	125632362	125634136	1775	*	4.98978	4.14792	5.51793	-1.1813	0.00499172	0.0103304	SHARED
chr3	45056661	45057212	552	*	2.89792	2.19596	3.36808	-1.18217	0.0105984	0.0196974	SHARED
chr3	12458492	12458918	427	*	2.54557	1.7317	3.06274	-1.18276	0.0263002	0.043752	SHARED
chr3	171460678	171461515	838	*	2.97196	2.28514	3.43535	-1.1843	0.00433684	0.0091302	SHARED
chr3	128075729	128078153	2425	*	4.87672	4.04094	5.40251	-1.18756	0.000350418	0.00101526	SHARED
chr3	188417286	188418913	1628	*	5.17108	4.2193	5.7396	-1.18966	0.00692709	0.0136571	SHARED
chr3	158818694	158820401	1708	*	4.48754	3.75737	4.97005	-1.19726	0.000477055	0.00132351	SHARED
chr3	152252288	152253732	1445	*	4.65727	3.87807	5.16043	-1.20351	0.000382083	0.00109634	SHARED
chr3	171790518	171790908	391	*	2.33607	1.36733	2.91046	-1.20985	0.0209126	0.0360191	SHARED
chr3	15285961	15286593	633	*	3.59495	2.7054	4.14114	-1.21572	0.00217802	0.00499751	SHARED
chr3	183244565	183245878	1314	*	4.42843	3.44072	5.00927	-1.22249	0.00277449	0.00616043	SHARED
chr3	10229382	10229710	329	*	2.74761	1.77763	3.32242	-1.2231	0.0118664	0.021812	SHARED
chr3	119700176	119700662	487	*	3.38701	2.67174	3.86303	-1.2275	0.00268853	0.00600112	SHARED
chr3	153159946	153164361	4416	*	7.05272	5.96313	7.66636	-1.22913	0.000688915	0.00183164	SHARED
chr3	129315084	129317195	2112	*	4.86004	4.05629	5.37317	-1.23073	0.000277435	0.000823396	SHARED
chr3	50572692	50573221	530	*	2.74613	1.92349	3.26677	-1.23115	0.00577044	0.0116804	SHARED
chr3	129823344	129823859	516	*	3.41246	2.56244	3.94375	-1.23178	0.00200606	0.00466282	SHARED
chr3	42764453	42765348	896	*	3.23398	2.37967	3.76692	-1.2364	0.00285108	0.00630958	SHARED
chr3	57958626	57960509	1884	*	5.60831	4.79411	6.12561	-1.23724	4.32527e-05	0.000158489	SHARED
chr3	44648518	44649293	776	*	3.0534	2.1888	3.59025	-1.23902	0.00429866	0.00905694	SHARED
chr3	131502351	131503399	1049	*	4.05185	3.24308	4.56698	-1.24399	0.000102827	0.000341905	SHARED
chr3	141863319	141863881	563	*	3.08361	2.21168	3.62323	-1.24672	0.00261784	0.00586606	SHARED
chr3	113626055	113626347	293	*	2.38847	1.46689	2.94631	-1.24682	0.0131811	0.0239332	SHARED
chr3	72498742	72499667	926	*	2.65664	1.75257	3.20816	-1.24891	0.0139723	0.0251481	SHARED
chr3	71391525	71392973	1449	*	3.24368	2.25636	3.82439	-1.24988	0.00497374	0.0103118	SHARED
chr3	184322265	184323710	1446	*	4.16612	3.30764	4.70065	-1.25396	0.000967615	0.00248154	SHARED
chr3	188581507	188582122	616	*	3.61378	2.74417	4.15252	-1.25421	0.00693049	0.0136571	SHARED
chr3	143169306	143169852	547	*	2.34299	1.28921	2.94545	-1.26095	0.0197512	0.0342166	SHARED
chr3	187139126	187139937	812	*	3.23145	2.47807	3.72386	-1.26307	0.00580692	0.0117365	SHARED
chr3	48555884	48561617	5734	*	7.61757	6.73448	8.16136	-1.26408	1.96002e-06	9.91104e-06	SHARED
chr3	156704690	156705221	532	*	2.48806	1.4592	3.08251	-1.26521	0.0118432	0.0217844	SHARED
chr3	183380693	183382017	1325	*	4.4003	3.48031	4.95757	-1.26523	0.00210122	0.00483785	SHARED
chr3	139677459	139677986	528	*	2.85081	1.86185	3.43208	-1.26711	0.00412378	0.00873158	SHARED
chr3	122761841	122762628	788	*	3.32691	2.38479	3.89205	-1.26766	0.00159326	0.00380227	SHARED
chr3	188582523	188583107	585	*	3.39959	2.5841	3.9174	-1.27067	0.0120211	0.0220661	SHARED
chr3	127764795	127765797	1003	*	3.30034	2.44686	3.83296	-1.27427	0.00307711	0.00674297	SHARED
chr3	51994698	51996167	1470	*	4.56116	3.64683	5.11639	-1.28321	0.000292357	0.000862903	SHARED
chr3	171563274	171564132	859	*	2.46285	1.54627	3.0189	-1.28693	0.0207074	0.0357347	SHARED
chr3	5136235	5137430	1196	*	4.5671	3.76554	5.07935	-1.28851	0.000446172	0.0012534	SHARED
chr3	72482530	72483555	1026	*	3.886	3.03321	4.41836	-1.28902	0.000116017	0.000378256	SHARED
chr3	168094718	168096175	1458	*	4.89831	3.96772	5.45937	-1.28921	0.000328724	0.000957588	SHARED
chr3	52069909	52071722	1814	*	4.05787	3.29608	4.55381	-1.28982	0.000358877	0.00103591	SHARED
chr3	72031713	72032618	906	*	3.80236	2.96511	4.32872	-1.29395	7.88517e-05	0.000270927	SHARED
chr3	57061657	57062541	885	*	3.23762	2.37052	3.77541	-1.29489	0.00223761	0.00509931	SHARED
chr3	4529453	4530341	889	*	3.45725	2.72114	3.94231	-1.29786	0.00104501	0.00264459	SHARED
chr3	46694313	46695909	1597	*	3.88907	2.83918	4.49028	-1.29824	0.00357356	0.00769867	SHARED
chr3	15266301	15266909	609	*	2.7901	1.82135	3.36449	-1.30594	0.00474018	0.00987077	SHARED
chr3	72534546	72534922	377	*	2.40147	1.56284	2.92836	-1.30843	0.0168176	0.0297499	SHARED
chr3	182968966	182969942	977	*	3.67517	2.65472	4.26689	-1.31081	0.00289998	0.00640193	SHARED
chr3	50566824	50567641	818	*	3.08113	2.2308	3.61254	-1.31205	0.00199061	0.00463092	SHARED
chr3	143825185	143826892	1708	*	4.41185	3.14027	5.07706	-1.31387	0.00622826	0.0124751	SHARED
chr3	17639636	17640305	670	*	2.3788	1.42076	2.9495	-1.3158	0.0209447	0.0360284	SHARED
chr3	51942228	51943300	1073	*	4.2572	3.42609	4.78117	-1.31907	2.59497e-05	0.00010123	SHARED
chr3	47009657	47010017	361	*	2.74913	1.80142	3.31623	-1.31934	0.00269492	0.00600865	SHARED
chr3	46692810	46693460	651	*	2.98273	2.10894	3.52304	-1.32252	0.00249009	0.00563159	SHARED
chr3	15275109	15276926	1818	*	4.78404	3.75203	5.37951	-1.32403	0.000674612	0.00180435	SHARED
chr3	127782249	127782788	540	*	2.45377	1.58507	2.99217	-1.32929	0.0103381	0.0193074	SHARED
chr3	128415581	128416950	1370	*	3.1944	2.19093	3.78051	-1.32935	0.00666608	0.0132629	SHARED
chr3	172709378	172711949	2572	*	5.52244	4.46189	6.12703	-1.34324	0.00104793	0.00264949	SHARED
chr3	197001978	197002800	823	*	3.46328	2.50519	4.034	-1.34546	0.00896818	0.0171066	SHARED
chr3	51982484	51983828	1345	*	4.55687	3.67931	5.0986	-1.34605	7.91338e-06	3.51706e-05	SHARED
chr3	122773919	122775218	1300	*	5.30889	4.23513	5.91762	-1.34761	0.000101125	0.000337083	SHARED
chr3	31231796	31234898	3103	*	5.70058	4.42765	6.36614	-1.35428	0.00196171	0.00457165	SHARED
chr3	50609830	50612759	2930	*	6.0777	5.20408	6.61795	-1.36012	7.72764e-06	3.45168e-05	SHARED
chr3	71985093	71985767	675	*	2.03018	0.984944	2.62991	-1.36038	0.010745	0.0199285	SHARED
chr3	184319310	184320074	765	*	3.18962	2.24376	3.75608	-1.36154	0.00174115	0.00410764	SHARED
chr3	188294350	188297104	2755	*	5.60629	4.60233	6.19257	-1.3621	8.66007e-06	3.79853e-05	SHARED
chr3	195450254	195451681	1428	*	4.85751	3.99543	5.3934	-1.36786	4.00293e-05	0.000148791	SHARED
chr3	5200208	5200757	550	*	2.92458	1.96884	3.49448	-1.37124	0.00240636	0.00545603	SHARED
chr3	185936032	185936406	375	*	2.98796	1.91182	3.59743	-1.38021	0.00472385	0.00985207	SHARED
chr3	44584816	44585335	520	*	2.61496	1.67029	3.181	-1.38124	0.00329394	0.00715957	SHARED
chr3	51538195	51539570	1376	*	4.16057	3.25747	4.71173	-1.38458	7.31834e-05	0.000253073	SHARED
chr3	50599801	50603042	3242	*	5.85036	4.99329	6.38434	-1.38489	1.34612e-07	9.11008e-07	SHARED
chr3	52054785	52056108	1324	*	4.3301	3.33717	4.9127	-1.38798	1.94477e-05	7.88502e-05	SHARED
chr3	183552003	183552370	368	*	1.87199	0.634305	2.52821	-1.38916	0.015853	0.0282111	SHARED
chr3	66998010	66999392	1383	*	4.93667	3.95862	5.51424	-1.39035	3.00418e-05	0.000115347	SHARED
chr3	188583467	188586637	3171	*	5.47771	4.64536	6.00216	-1.39143	0.000461183	0.00128747	SHARED
chr3	123960772	123960950	179	*	1.73261	0.703633	2.32711	-1.39288	0.0172441	0.0303158	SHARED
chr3	39142308	39142764	457	*	2.33061	1.34604	2.9104	-1.39299	0.00584929	0.0117954	SHARED
chr3	15277422	15278560	1139	*	3.6162	2.68057	4.17905	-1.39801	0.000503687	0.00138449	SHARED
chr3	71494089	71494538	450	*	2.47718	1.52158	3.04703	-1.39972	0.0042411	0.00895677	SHARED
chr3	45972011	45973686	1676	*	4.38789	3.50742	4.9307	-1.40039	1.59899e-05	6.6029e-05	SHARED
chr3	42491969	42493012	1044	*	3.97758	2.95829	4.56892	-1.40581	0.000142831	0.000456787	SHARED
chr3	56693752	56694702	951	*	2.87212	1.98055	3.41904	-1.40607	0.00274063	0.00610041	SHARED
chr3	5006935	5007743	809	*	4.47563	3.59648	5.01795	-1.40725	0.000520286	0.00142137	SHARED
chr3	196650520	196653081	2562	*	5.55877	4.64017	6.11555	-1.40825	6.34892e-07	3.55221e-06	SHARED
chr3	170221941	170222564	624	*	3.8777	2.98853	4.42374	-1.41276	3.27515e-05	0.00012415	SHARED
chr3	72637147	72637636	490	*	2.30905	1.39662	2.8636	-1.42087	0.0057004	0.0115648	SHARED
chr3	184320187	184322051	1865	*	4.69972	3.7317	5.27386	-1.42423	4.36839e-05	0.000159717	SHARED
chr3	4418194	4418502	309	*	1.57945	0.571249	2.16713	-1.42666	0.0172506	0.0303158	SHARED
chr3	149151648	149152496	849	*	3.48751	2.30356	4.12892	-1.42824	0.00148505	0.00357602	SHARED
chr3	119665637	119666061	425	*	2.9798	1.80686	3.61809	-1.42827	0.0106379	0.0197571	SHARED
chr3	127728392	127731010	2619	*	5.9598	5.01616	6.52548	-1.43105	2.25622e-07	1.452e-06	SHARED
chr3	128785905	128786629	725	*	2.56181	1.48298	3.17212	-1.43348	0.00304131	0.00668639	SHARED
chr3	11456557	11456930	374	*	1.73842	0.648928	2.35203	-1.43411	0.0175282	0.0307633	SHARED
chr3	105907137	105907945	809	*	2.69746	1.62303	3.3064	-1.43562	0.00565247	0.0115111	SHARED
chr3	72008135	72011167	3033	*	5.55999	4.62668	6.12203	-1.43822	6.73426e-09	5.80315e-08	SHARED
chr3	141861469	141861885	417	*	1.34112	0.424878	1.89705	-1.4422	0.0238204	0.0400493	SHARED
chr3	196215401	196216179	779	*	2.87552	1.80534	3.48314	-1.44462	0.00403003	0.00855822	SHARED
chr3	179322454	179322803	350	*	2.03883	0.999109	2.6368	-1.45122	0.0107419	0.0199285	SHARED
chr3	184248285	184250153	1869	*	5.52399	4.55368	6.09891	-1.45236	8.28158e-08	5.76484e-07	SHARED
chr3	127695358	127696322	965	*	3.07666	1.94997	3.70149	-1.45241	0.00221014	0.005041	SHARED
chr3	172595685	172596071	387	*	2.70616	1.6456	3.31076	-1.45272	0.00253056	0.00570366	SHARED
chr3	4504196	4505232	1037	*	3.32139	2.25418	3.92808	-1.45352	0.00111551	0.00280183	SHARED
chr3	48469220	48470609	1390	*	4.37029	3.40371	4.94394	-1.45553	1.39128e-06	7.31102e-06	SHARED
chr3	184560875	184561364	490	*	1.85579	0.860212	2.43928	-1.45628	0.0140503	0.0252378	SHARED
chr3	167480764	167481269	506	*	2.02963	0.903529	2.65429	-1.47205	0.0120528	0.0221092	SHARED
chr3	18608878	18609181	304	*	1.42251	0.336269	2.03511	-1.47686	0.028562	0.0469321	SHARED
chr3	152244160	152246916	2757	*	5.17374	4.11037	5.77923	-1.48495	1.12563e-05	4.82671e-05	SHARED
chr3	47825007	47825828	822	*	3.73867	2.68486	4.34113	-1.48644	4.85847e-05	0.000175245	SHARED
chr3	50588099	50588804	706	*	2.444	1.44744	3.02781	-1.48855	0.00198732	0.0046273	SHARED
chr3	153292490	153294269	1780	*	4.42901	3.26888	5.06363	-1.49585	0.000443286	0.00124791	SHARED
chr3	11846210	11847011	802	*	3.8175	2.8856	4.37904	-1.49638	0.000169175	0.000532147	SHARED
chr3	71503670	71504996	1327	*	3.95305	3.01078	4.51825	-1.49848	1.39769e-05	5.84369e-05	SHARED
chr3	172169094	172169487	394	*	3.017	2.00777	3.60503	-1.50083	0.000463438	0.00129107	SHARED
chr3	122565642	122566098	457	*	1.99853	0.808	2.64179	-1.50405	0.00785651	0.0152355	SHARED
chr3	196638801	196641151	2351	*	6.85805	5.65996	7.50343	-1.50921	2.11346e-05	8.5174e-05	SHARED
chr3	183185128	183185402	275	*	1.53874	0.194578	2.22231	-1.51662	0.0170402	0.0300248	SHARED
chr3	9180121	9180566	446	*	2.27809	1.17819	2.89487	-1.51748	0.00412756	0.00873158	SHARED
chr3	12460356	12460866	511	*	1.96287	0.600837	2.65079	-1.52107	0.0181957	0.0317477	SHARED
chr3	196653100	196654999	1900	*	4.45274	3.48802	5.02575	-1.52478	3.82469e-06	1.78574e-05	SHARED
chr3	141875397	141878447	3051	*	6.12839	5.08429	6.72777	-1.5264	4.89374e-08	3.5351e-07	SHARED
chr3	98593446	98594193	748	*	3.93424	2.87807	4.53745	-1.5309	1.12401e-05	4.82671e-05	SHARED
chr3	13353286	13353911	626	*	2.65628	1.59379	3.26149	-1.53193	0.000793418	0.00208876	SHARED
chr3	149473953	149474832	880	*	2.29106	0.891323	2.98795	-1.53584	0.00568224	0.0115542	SHARED
chr3	15064214	15065410	1197	*	4.33021	3.23852	4.94449	-1.5384	0.000153556	0.000487594	SHARED
chr3	127696748	127697682	935	*	4.0325	3.03875	4.61538	-1.53948	9.65202e-06	4.20545e-05	SHARED
chr3	171808568	171814481	5914	*	7.79841	6.78696	8.38717	-1.54094	3.31729e-10	3.78312e-09	SHARED
chr3	108154880	108155386	507	*	1.64766	0.475953	2.28559	-1.5414	0.0222421	0.0378229	SHARED
chr3	45537496	45537692	197	*	1.92445	0.756679	2.56127	-1.54234	0.00916437	0.0174436	SHARED
chr3	172558943	172559585	643	*	1.93497	0.889387	2.53481	-1.54325	0.00746783	0.0145767	SHARED
chr3	52536338	52537636	1299	*	4.52413	3.56836	5.09404	-1.54433	1.03369e-05	4.47545e-05	SHARED
chr3	113749353	113750103	751	*	3.8971	2.88066	4.4875	-1.547	5.8241e-06	2.64552e-05	SHARED
chr3	46945161	46945678	518	*	2.15934	0.823491	2.84088	-1.54717	0.00747771	0.0145853	SHARED
chr3	50447218	50448412	1195	*	4.12127	2.85969	4.78385	-1.55006	4.74422e-05	0.000171818	SHARED
chr3	153291177	153291979	803	*	3.54402	2.37268	4.18185	-1.55215	0.000401443	0.00114425	SHARED
chr3	28241369	28242229	861	*	4.66744	3.69572	5.24285	-1.55385	5.10699e-07	2.92452e-06	SHARED
chr3	155852648	155852829	182	*	1.31865	0.0405449	1.98555	-1.55868	0.0261621	0.0435764	SHARED
chr3	4738280	4739726	1447	*	3.66479	2.63174	4.2606	-1.56199	0.000310793	0.000911913	SHARED
chr3	156825367	156827516	2150	*	6.69928	5.63022	7.30654	-1.56945	6.9552e-08	4.91819e-07	SHARED
chr3	194930520	194930863	344	*	1.6337	0.328492	2.30756	-1.57128	0.0123239	0.0225448	SHARED
chr3	194879844	194880832	989	*	3.75974	2.72474	4.35619	-1.57774	3.98218e-05	0.000148628	SHARED
chr3	188702255	188703073	819	*	4.29395	3.22369	4.90159	-1.58685	1.33249e-06	7.02965e-06	SHARED
chr3	188348689	188349423	735	*	3.11088	2.10578	3.69754	-1.58896	0.00253093	0.00570366	SHARED
chr3	56785530	56786303	774	*	2.73954	1.58415	3.37278	-1.58934	0.00127487	0.0031376	SHARED
chr3	97971511	97972353	843	*	2.37484	1.27258	2.99234	-1.59408	0.00115243	0.00287571	SHARED
chr3	171564476	171566364	1889	*	4.73102	3.56686	5.3668	-1.59514	4.84248e-06	2.22223e-05	SHARED
chr3	171937213	171937591	379	*	2.29787	1.2027	2.91322	-1.59744	0.00165862	0.00393721	SHARED
chr3	129576717	129579236	2520	*	4.46697	3.42722	5.06494	-1.59918	1.02389e-06	5.4771e-06	SHARED
chr3	71628896	71630456	1561	*	5.27969	4.21245	5.88639	-1.5993	1.53106e-05	6.36162e-05	SHARED
chr3	126083455	126083833	379	*	1.91696	0.677672	2.57361	-1.60043	0.00657311	0.0130876	SHARED
chr3	185825566	185826253	688	*	2.43252	1.38611	3.03263	-1.60452	0.00134906	0.00329579	SHARED
chr3	183378378	183378736	359	*	1.83129	0.585004	2.48981	-1.60826	0.00601098	0.0121032	SHARED
chr3	127739847	127740630	784	*	2.71672	1.67625	3.31493	-1.61011	0.00064326	0.00173086	SHARED
chr3	119321955	119324287	2333	*	7.47874	6.36133	8.1008	-1.61733	1.92825e-05	7.84174e-05	SHARED
chr3	130850164	130851912	1749	*	5.54466	4.48216	6.14987	-1.61796	1.19952e-05	5.11081e-05	SHARED
chr3	52669973	52670153	181	*	1.47268	0.025247	2.18049	-1.62135	0.0105846	0.0196854	SHARED
chr3	15521938	15522428	491	*	2.46315	1.25886	3.11024	-1.62268	0.00281985	0.00625079	SHARED
chr3	46182818	46184207	1390	*	4.85038	3.81881	5.44572	-1.62747	4.62575e-09	4.14616e-08	SHARED
chr3	46403208	46404321	1114	*	4.818	3.68649	5.44426	-1.62795	0.000503266	0.00138449	SHARED
chr3	13025024	13025581	558	*	2.31118	1.08346	2.96471	-1.6287	0.00164447	0.00390709	SHARED
chr3	5463727	5466399	2673	*	5.53885	4.47064	6.14586	-1.63022	3.08171e-09	2.8677e-08	SHARED
chr3	158717471	158717731	261	*	1.65073	0.41064	2.30759	-1.63287	0.00977503	0.0184617	SHARED
chr3	194528731	194529292	562	*	3.27828	1.8893	3.97263	-1.63325	0.000261625	0.000784289	SHARED
chr3	27483249	27483817	569	*	3.1136	1.99632	3.73564	-1.63559	0.000138748	0.00044479	SHARED
chr3	23220746	23221676	931	*	3.06318	1.78512	3.73008	-1.63723	0.00207786	0.00480695	SHARED
chr3	196611831	196612809	979	*	3.44762	2.33994	4.06676	-1.63899	6.46651e-05	0.000227431	SHARED
chr3	171834192	171835280	1089	*	3.13379	1.91443	3.78503	-1.64092	0.000133285	0.000429331	SHARED
chr3	15520109	15521604	1496	*	3.78515	2.62329	4.42027	-1.64678	8.33337e-05	0.000285594	SHARED
chr3	177246791	177247367	577	*	2.36175	1.07338	3.03131	-1.6533	0.00325757	0.00709779	SHARED
chr3	56787951	56788426	476	*	2.31695	1.00065	2.99361	-1.65583	0.0023998	0.00544577	SHARED
chr3	4982882	4985061	2180	*	4.64247	3.59593	5.24262	-1.65641	1.16389e-07	7.93699e-07	SHARED
chr3	146534999	146536128	1130	*	3.28796	2.00561	3.95597	-1.65712	0.000293671	0.000865828	SHARED
chr3	184786277	184787387	1111	*	3.31117	2.28263	3.90552	-1.6589	0.000628382	0.00169253	SHARED
chr3	194483523	194498723	15201	*	8.78232	7.41874	9.47062	-1.66034	2.63176e-06	1.28239e-05	SHARED
chr3	5196588	5198401	1814	*	4.93021	3.80358	5.55502	-1.66526	1.53667e-07	1.02191e-06	SHARED
chr3	127731574	127732862	1289	*	4.28477	3.19916	4.89718	-1.66618	5.27055e-07	2.99896e-06	SHARED
chr3	194255562	194256131	570	*	2.11529	0.978313	2.74317	-1.66974	0.00584186	0.0117893	SHARED
chr3	107661626	107661931	306	*	1.35274	0	2.07643	-1.67057	0.0133747	0.0242354	SHARED
chr3	196648831	196649439	609	*	3.17793	1.92245	3.8389	-1.67423	7.21003e-05	0.000250297	SHARED
chr3	156681419	156681787	369	*	2.87483	1.66007	3.52481	-1.67832	9.16215e-05	0.000310424	SHARED
chr3	72624968	72625698	731	*	3.60513	2.36091	4.2631	-1.68044	4.49906e-05	0.000163824	SHARED
chr3	4532855	4533308	454	*	1.57353	0.372368	2.21976	-1.68319	0.00850647	0.0163188	SHARED
chr3	45145390	45145970	581	*	2.4972	1.37042	3.12205	-1.68701	0.00109508	0.00275571	SHARED
chr3	46143801	46144721	921	*	4.05011	2.84344	4.69787	-1.68733	3.43153e-06	1.63639e-05	SHARED
chr3	50573639	50574062	424	*	1.78171	0.520921	2.44409	-1.68794	0.00932889	0.0177315	SHARED
chr3	186772937	186773294	358	*	1.78352	0.325881	2.49361	-1.68956	0.00539976	0.0110384	SHARED
chr3	69087480	69087953	474	*	2.4106	1.25211	3.04475	-1.68961	0.00219459	0.00502263	SHARED
chr3	183536230	183542340	6111	*	6.82112	5.58115	7.47796	-1.68981	2.09997e-07	1.36269e-06	SHARED
chr3	129223517	129223969	453	*	1.95629	0.639969	2.63296	-1.69509	0.00986367	0.0185877	SHARED
chr3	49689471	49690164	694	*	1.4676	0	2.18049	-1.69527	0.00980978	0.0185142	SHARED
chr3	50446255	50446976	722	*	2.24815	0.830831	2.94912	-1.69964	0.00307603	0.00674297	SHARED
chr3	43177325	43177623	299	*	1.78073	0.58109	2.42654	-1.70411	0.00533608	0.0109249	SHARED
chr3	127587950	127588324	375	*	1.83796	0.301564	2.56501	-1.70545	0.00639978	0.012771	SHARED
chr3	172179886	172180634	749	*	2.70654	1.5565	3.33824	-1.70675	0.000156625	0.000496163	SHARED
chr3	98731778	98734438	2661	*	5.75733	4.63454	6.381	-1.71495	2.42323e-07	1.54625e-06	SHARED
chr3	47227416	47228545	1130	*	2.8193	1.52745	3.48975	-1.71503	0.000551844	0.00149994	SHARED
chr3	97822044	97822777	734	*	3.50666	2.28906	4.15743	-1.71817	0.000117792	0.000382644	SHARED
chr3	15288288	15290160	1873	*	5.24314	4.00831	5.89859	-1.72106	2.99497e-08	2.28675e-07	SHARED
chr3	15347629	15348254	626	*	1.89507	0.491353	2.59289	-1.72408	0.00628767	0.0125847	SHARED
chr3	194582039	194582799	761	*	2.75062	1.68516	3.35675	-1.72556	0.00107696	0.00271774	SHARED
chr3	171805436	171807381	1946	*	5.09023	3.95788	5.71674	-1.7321	5.35324e-10	5.80928e-09	SHARED
chr3	169951493	169955511	4019	*	7.40153	6.24642	8.0347	-1.73688	3.56791e-12	5.6247e-11	SHARED
chr3	149134801	149135265	465	*	1.59245	0.577762	2.18227	-1.74004	0.00993849	0.0186521	SHARED
chr3	171983212	171983407	196	*	1.71787	0.0541489	2.47009	-1.74882	0.0064673	0.0128961	SHARED
chr3	46201240	46201742	503	*	2.91655	1.52628	3.61121	-1.75201	0.000152649	0.000485288	SHARED
chr3	58008770	58009370	601	*	2.53111	1.33473	3.17601	-1.75302	0.000370848	0.00106639	SHARED
chr3	187000196	187001360	1165	*	3.02956	1.75291	3.69608	-1.75884	7.46158e-05	0.000257694	SHARED
chr3	4827466	4829229	1764	*	4.33989	3.19862	4.96902	-1.76213	0.000238524	0.000723126	SHARED
chr3	108157658	108159100	1443	*	4.15105	2.46667	4.9071	-1.76258	0.000269595	0.00080548	SHARED
chr3	197182574	197182845	272	*	1.12887	0	1.84821	-1.76481	0.0141815	0.0254393	SHARED
chr3	196645875	196647029	1155	*	4.09176	2.86919	4.74389	-1.76726	4.67888e-07	2.69664e-06	SHARED
chr3	45253095	45253341	247	*	0.951164	0	1.55253	-1.76752	0.0189676	0.0330086	SHARED
chr3	128123212	128123769	558	*	3.14962	1.96396	3.79152	-1.77419	2.15092e-05	8.61504e-05	SHARED
chr3	188673454	188674015	562	*	2.52249	1.18815	3.20365	-1.7764	0.000480705	0.00133032	SHARED
chr3	196670010	196670337	328	*	1.8463	0.464322	2.539	-1.77901	0.00355019	0.00765447	SHARED
chr3	72273268	72275673	2406	*	4.3325	2.18578	5.15965	-1.7836	0.00860915	0.0164922	SHARED
chr3	4419057	4419472	416	*	2.19486	0.813641	2.88738	-1.79613	0.00111202	0.00279571	SHARED
chr3	141367836	141368966	1131	*	3.89053	2.66072	4.54462	-1.80511	2.58838e-06	1.26585e-05	SHARED
chr3	196231550	196233175	1626	*	3.54461	2.19007	4.23072	-1.81105	1.1978e-05	5.11081e-05	SHARED
chr3	194881105	194881609	505	*	2.29631	1.08224	2.9461	-1.82096	0.000423455	0.00119628	SHARED
chr3	127733516	127736989	3474	*	6.01167	4.75511	6.67292	-1.82486	3.72142e-08	2.75508e-07	SHARED
chr3	52751892	52752414	523	*	1.04274	0	1.79009	-1.8252	0.0121199	0.0222018	SHARED
chr3	30179909	30180207	299	*	1.46659	0.150677	2.14315	-1.82869	0.00823533	0.0158554	SHARED
chr3	45631312	45631712	401	*	2.36537	1.0538	3.04084	-1.8308	0.0034829	0.00752149	SHARED
chr3	5124745	5125409	665	*	3.70169	2.50583	4.34644	-1.83159	0.00029174	0.000862033	SHARED
chr3	156680213	156680821	609	*	3.40431	2.24962	4.03736	-1.83367	3.1944e-06	1.53975e-05	SHARED
chr3	152263499	152264633	1135	*	3.87734	2.47532	4.57476	-1.83404	3.57802e-06	1.6912e-05	SHARED
chr3	52177082	52177577	496	*	1.20824	0	1.92253	-1.8393	0.0128473	0.0233904	SHARED
chr3	196344546	196345217	672	*	3.00179	1.66318	3.684	-1.84198	6.21005e-05	0.000218698	SHARED
chr3	194524745	194525284	540	*	2.55446	1.27253	3.22235	-1.84247	0.000849927	0.00221576	SHARED
chr3	172594332	172595105	774	*	3.32425	2.09096	3.97928	-1.85231	4.96447e-06	2.26657e-05	SHARED
chr3	127831580	127831802	223	*	1.15939	0	1.83785	-1.85715	0.00971437	0.01836	SHARED
chr3	152834836	152836095	1260	*	3.9743	2.63035	4.65782	-1.85831	5.96894e-07	3.36066e-06	SHARED
chr3	183375388	183376540	1153	*	3.88723	2.586	4.56008	-1.85965	8.14138e-08	5.68201e-07	SHARED
chr3	46538987	46540039	1053	*	3.33769	1.9948	4.02095	-1.86351	3.08048e-05	0.000117602	SHARED
chr3	59049517	59049933	417	*	2.57611	1.27226	3.24963	-1.86389	0.000225392	0.000687203	SHARED
chr3	121956615	121957021	407	*	1.15671	0	1.88129	-1.86442	0.00712367	0.0139762	SHARED
chr3	46380141	46380952	812	*	3.33211	2.1347	3.97729	-1.87119	5.36262e-05	0.000190861	SHARED
chr3	52065739	52066242	504	*	1.57064	0.158789	2.27034	-1.87364	0.00321372	0.00701366	SHARED
chr3	127747068	127748339	1272	*	3.62424	2.32948	4.29544	-1.87393	0.00011114	0.000365017	SHARED
chr3	59299564	59302795	3232	*	6.00854	4.72327	6.67729	-1.8758	1.58282e-06	8.17332e-06	SHARED
chr3	194140772	194141141	370	*	1.94007	0.45232	2.65678	-1.87652	0.00154201	0.00369312	SHARED
chr3	143119047	143120683	1637	*	5.02425	3.72295	5.69712	-1.87801	1.60215e-09	1.59196e-08	SHARED
chr3	129554756	129554930	175	*	1.35572	0	2.13378	-1.88316	0.0080822	0.0155717	SHARED
chr3	171374289	171377075	2787	*	6.1431	4.84565	6.81499	-1.89008	2.42388e-08	1.8829e-07	SHARED
chr3	141740350	141740837	488	*	1.81513	0.526398	2.48478	-1.89183	0.00250269	0.00565374	SHARED
chr3	4420652	4422345	1694	*	4.7387	3.43477	5.41224	-1.90114	7.54122e-08	5.2907e-07	SHARED
chr3	188272531	188272897	367	*	1.73707	0	2.5158	-1.9043	0.00272942	0.0060805	SHARED
chr3	153165413	153165745	333	*	2.04653	0.70303	2.72995	-1.91597	0.000874461	0.00227089	SHARED
chr3	196649736	196650172	437	*	2.33823	1.13568	2.98485	-1.91968	0.000270473	0.000806305	SHARED
chr3	119311568	119312138	571	*	2.88476	1.371	3.60705	-1.92232	0.000240537	0.000726762	SHARED
chr3	45060659	45061144	486	*	2.39517	0.909753	3.11137	-1.92338	0.000172556	0.000540245	SHARED
chr3	15360661	15362147	1487	*	4.18364	2.77579	4.88242	-1.92388	1.74106e-07	1.14645e-06	SHARED
chr3	9715096	9716478	1383	*	3.75384	2.38139	4.44428	-1.9259	3.48073e-07	2.09689e-06	SHARED
chr3	156701574	156701912	339	*	2.08612	0.66563	2.78782	-1.9261	0.000695938	0.0018462	SHARED
chr3	156583775	156584346	572	*	2.52719	0.907147	3.27107	-1.93648	0.000356299	0.00103119	SHARED
chr3	130855757	130857647	1891	*	4.71063	3.05271	5.46175	-1.93766	9.86403e-05	0.000330409	SHARED
chr3	184493176	184493449	274	*	1.69709	0	2.46985	-1.95029	0.00401169	0.00853281	SHARED
chr3	185823056	185823427	372	*	1.97617	0.586199	2.67077	-1.95828	0.00180127	0.00423827	SHARED
chr3	122577427	122578071	645	*	3.32521	1.89231	4.02974	-1.97415	8.33838e-07	4.54205e-06	SHARED
chr3	184603914	184604641	728	*	2.05575	0.43179	2.80039	-1.97775	0.000385143	0.00110394	SHARED
chr3	188504770	188508267	3498	*	5.7966	4.50911	6.46594	-1.97778	1.27023e-05	5.35253e-05	SHARED
chr3	129589763	129590625	863	*	2.34495	0.769453	3.08002	-1.97988	0.000264	0.000790526	SHARED
chr3	130849530	130850111	582	*	3.28585	1.83612	3.99418	-1.97993	8.14913e-06	3.59797e-05	SHARED
chr3	58236956	58238570	1615	*	4.39691	2.90347	5.11485	-1.98054	2.99587e-07	1.84998e-06	SHARED
chr3	33054372	33055382	1011	*	3.89668	2.36954	4.62179	-1.98209	3.32006e-06	1.59173e-05	SHARED
chr3	125130749	125131225	477	*	1.8239	0.393127	2.52795	-1.98764	0.00193602	0.00452357	SHARED
chr3	138608303	138609032	730	*	2.91875	1.49424	3.62137	-1.99016	1.82377e-05	7.43942e-05	SHARED
chr3	192816650	192817038	389	*	1.09331	0	1.92299	-1.99479	0.0120774	0.0221392	SHARED
chr3	58474345	58475157	813	*	1.96368	0.458263	2.68419	-1.99634	0.0016915	0.00400814	SHARED
chr3	149095521	149096350	830	*	2.09835	0.679037	2.79978	-1.99694	0.000831031	0.00217842	SHARED
chr3	194590460	194590938	479	*	2.17377	0.679141	2.89197	-1.99722	0.000696459	0.0018462	SHARED
chr3	5125860	5127683	1824	*	6.27062	4.91644	6.95665	-2.00127	4.09327e-05	0.000151939	Monocyte only
chr3	187368144	187369118	975	*	5.04724	3.6817	5.73602	-2.0071	2.17534e-14	5.04059e-13	Monocyte only
chr3	52539403	52539624	222	*	1.0992	0	1.848	-2.00956	0.0047827	0.00994386	Monocyte only
chr3	15794951	15795170	220	*	2.92068	1.3561	3.65353	-2.01353	9.66625e-06	4.20545e-05	Monocyte only
chr3	13420508	13421610	1103	*	4.18765	2.32314	4.97457	-2.01619	1.46013e-05	6.09525e-05	Monocyte only
chr3	5198798	5199958	1161	*	5.16203	3.8153	5.84624	-2.02463	7.32257e-11	9.43485e-10	Monocyte only
chr3	185958774	185959199	426	*	2.45122	0.538396	3.24568	-2.03077	0.000443789	0.00124801	Monocyte only
chr3	52119913	52122791	2879	*	5.51238	4.04963	6.2236	-2.03395	6.09873e-10	6.40292e-09	Monocyte only
chr3	143166089	143166442	354	*	2.57569	1.12104	3.28512	-2.0366	3.31712e-05	0.000125563	Monocyte only
chr3	55485571	55489155	3585	*	4.90197	1.71096	5.82074	-2.03661	0.00988365	0.0185882	Monocyte only
chr3	129552713	129554359	1647	*	3.60123	1.76579	4.38346	-2.03831	4.13603e-05	0.00015289	Monocyte only
chr3	127726921	127727379	459	*	2.67842	0.956868	3.44122	-2.03883	4.29308e-05	0.000157609	Monocyte only
chr3	128487967	128489059	1093	*	2.65513	1.02004	3.40192	-2.03956	0.000113897	0.000373306	Monocyte only
chr3	153144428	153144637	210	*	1.92464	0	2.76435	-2.0405	0.0232442	0.0391297	Monocyte only
chr3	46186495	46187348	854	*	3.16116	1.80576	3.84748	-2.04263	4.50704e-06	2.07898e-05	Monocyte only
chr3	23739784	23740148	365	*	2.38378	0.959513	3.08635	-2.04474	0.000357046	0.00103224	Monocyte only
chr3	51984053	51984526	474	*	1.72163	0.231432	2.43887	-2.04937	0.00145993	0.00352805	Monocyte only
chr3	71975832	71976416	585	*	2.78297	1.2465	3.51004	-2.05405	3.13748e-05	0.000119608	Monocyte only
chr3	141530027	141530461	435	*	2.79311	1.38414	3.49215	-2.0569	4.52388e-05	0.000164505	Monocyte only
chr3	185331616	185331820	205	*	1.71643	0.0444244	2.47019	-2.0621	0.000908315	0.0023497	Monocyte only
chr3	194479138	194479943	806	*	2.62941	0.595582	3.44153	-2.06855	0.000272232	0.000810647	Monocyte only
chr3	98809595	98809835	241	*	1.49097	0	2.26369	-2.07033	0.00505521	0.0104376	Monocyte only
chr3	9087486	9087977	492	*	1.43209	0	2.23704	-2.07119	0.0030399	0.00668639	Monocyte only
chr3	100521710	100522309	600	*	2.38495	0.409928	3.1887	-2.07545	0.0124151	0.0226961	Monocyte only
chr3	101898489	101900295	1807	*	4.97919	3.15455	5.75965	-2.07892	1.11759e-05	4.81533e-05	Monocyte only
chr3	129623176	129623924	749	*	2.65354	1.07301	3.38962	-2.08159	0.000103453	0.000343135	Monocyte only
chr3	185959763	185961122	1360	*	4.77199	3.15701	5.51489	-2.08342	1.66097e-08	1.33061e-07	Monocyte only
chr3	149378153	149378450	298	*	1.19219	0	1.93258	-2.08406	0.00513767	0.0105752	Monocyte only
chr3	12350368	12351380	1013	*	3.67668	1.51355	4.50591	-2.08869	0.00012422	0.000402066	Monocyte only
chr3	194071228	194071579	352	*	1.737	0.00492519	2.50167	-2.08968	0.000957208	0.0024572	Monocyte only
chr3	129611541	129612869	1329	*	3.40753	1.98779	4.10905	-2.0976	1.11137e-05	4.79625e-05	Monocyte only
chr3	16515991	16516571	581	*	1.97091	0	2.77804	-2.09963	0.00116594	0.00290672	Monocyte only
chr3	50605479	50605747	269	*	1.95836	0.349275	2.7001	-2.11233	0.000458229	0.00128393	Monocyte only
chr3	156605671	156607048	1378	*	4.64557	2.91111	5.41067	-2.11272	3.14246e-07	1.92718e-06	Monocyte only
chr3	119305229	119305993	765	*	2.67613	1.10121	3.41108	-2.11423	0.000300782	0.000883876	Monocyte only
chr3	15683115	15683895	781	*	3.12135	1.51728	3.8621	-2.11477	3.63361e-05	0.000136388	Monocyte only
chr3	129591541	129594418	2878	*	6.06567	4.67765	6.75981	-2.12134	3.97574e-13	7.29792e-12	Monocyte only
chr3	69330866	69331380	515	*	1.75707	0.340817	2.45779	-2.13117	0.000930319	0.00240198	Monocyte only
chr3	194525677	194526743	1067	*	4.58108	2.92802	5.33129	-2.13408	1.92943e-09	1.86921e-08	Monocyte only
chr3	143998115	143999268	1154	*	3.35563	0.51535	4.25121	-2.13794	0.00669322	0.0132971	Monocyte only
chr3	188297238	188299862	2625	*	5.32209	3.85197	6.03494	-2.14056	7.16383e-12	1.09709e-10	Monocyte only
chr3	127738349	127739235	887	*	2.83275	1.35292	3.54773	-2.14814	7.06705e-06	3.17248e-05	Monocyte only
chr3	16338481	16339031	551	*	2.8472	1.18881	3.59841	-2.16888	3.34838e-06	1.60244e-05	Monocyte only
chr3	194087336	194090332	2997	*	5.64091	4.11601	6.36556	-2.17277	1.29658e-11	1.90961e-10	Monocyte only
chr3	143168291	143168904	614	*	1.90207	0.395605	2.62281	-2.17381	0.00101785	0.00259547	Monocyte only
chr3	119551869	119552133	265	*	1.16637	0	1.94249	-2.17458	0.00276975	0.00615998	Monocyte only
chr3	194095302	194096323	1022	*	2.79391	1.08928	3.55366	-2.17496	2.88937e-05	0.000111578	Monocyte only
chr3	5137808	5140220	2413	*	6.01005	4.47319	6.7372	-2.18945	4.68462e-10	5.16657e-09	Monocyte only
chr3	128787434	128787750	317	*	2.45005	0.887655	3.18246	-2.18993	4.94876e-05	0.000178262	Monocyte only
chr3	46289307	46290267	961	*	2.88016	1.15335	3.6439	-2.19213	7.98819e-06	3.54443e-05	Monocyte only
chr3	119293414	119296195	2782	*	6.48904	4.84389	7.23775	-2.19248	1.69026e-07	1.11849e-06	Monocyte only
chr3	156811421	156811810	390	*	2.12529	0.660327	2.83702	-2.19401	0.000405821	0.00115456	Monocyte only
chr3	119635862	119640022	4161	*	7.06104	5.55804	7.78104	-2.20076	8.02829e-11	1.02456e-09	Monocyte only
chr3	194007256	194007521	266	*	1.23057	0	2.05233	-2.20816	0.00336584	0.0072922	Monocyte only
chr3	171824943	171826869	1927	*	5.52281	3.51877	6.33075	-2.20925	1.40357e-06	7.34681e-06	Monocyte only
chr3	45071887	45072158	272	*	0.98357	0	1.82099	-2.21014	0.00400238	0.00851977	Monocyte only
chr3	196641482	196644554	3073	*	6.01366	4.28185	6.77828	-2.21306	5.40801e-11	7.28315e-10	Monocyte only
chr3	99875700	99876852	1153	*	3.82536	2.1392	4.58174	-2.22324	1.02201e-07	7.02301e-07	Monocyte only
chr3	196617205	196617753	549	*	2.59528	0.699112	3.38718	-2.22435	2.81709e-05	0.000109259	Monocyte only
chr3	13026055	13026339	285	*	1.51974	0	2.33809	-2.23427	0.00131315	0.00322275	Monocyte only
chr3	196345471	196345682	212	*	0.779723	0	1.58889	-2.23434	0.00527191	0.0108183	Monocyte only
chr3	37302065	37303425	1361	*	3.46245	1.57486	4.25301	-2.23456	2.43006e-06	1.19277e-05	Monocyte only
chr3	15769327	15769871	545	*	2.08043	0.22674	2.86562	-2.23646	0.000478655	0.00132657	Monocyte only
chr3	101966078	101966316	239	*	1.67567	0	2.44644	-2.23767	0.000751086	0.00197926	Monocyte only
chr3	194879003	194879525	523	*	2.07276	0.179399	2.86422	-2.2419	0.000147978	0.000471559	Monocyte only
chr3	197735409	197735602	194	*	1.07495	0	1.91048	-2.24266	0.00394258	0.00840581	Monocyte only
chr3	185729824	185730021	198	*	1.00267	0	1.96982	-2.2463	0.0222587	0.0378271	Monocyte only
chr3	156663628	156664222	595	*	2.67282	0.824515	3.45714	-2.24755	5.48267e-05	0.000194617	Monocyte only
chr3	27553990	27554584	595	*	2.44335	0.789165	3.19377	-2.24807	8.69907e-05	0.000296262	Monocyte only
chr3	188579015	188579623	609	*	2.75727	0.996073	3.52703	-2.24857	2.62253e-05	0.000102157	Monocyte only
chr3	45143978	45144213	236	*	0.855526	0	1.69282	-2.25269	0.00622481	0.0124751	Monocyte only
chr3	174330760	174331192	433	*	2.69568	0.915854	3.46865	-2.26268	1.33393e-05	5.60335e-05	Monocyte only
chr3	48770273	48770935	663	*	3.03614	1.28478	3.80419	-2.2637	2.66367e-06	1.29558e-05	Monocyte only
chr3	159762843	159763833	991	*	3.03219	1.23851	3.8075	-2.26482	3.6427e-06	1.71302e-05	Monocyte only
chr3	102021208	102021759	552	*	2.11594	0.192346	2.91204	-2.26956	0.000189768	0.00058863	Monocyte only
chr3	4988911	4990127	1217	*	4.24585	2.60595	4.99356	-2.27391	1.62658e-09	1.60635e-08	Monocyte only
chr3	156684238	156688122	3885	*	5.75185	3.84592	6.54525	-2.27744	6.51536e-09	5.63264e-08	Monocyte only
chr3	49500573	49500869	297	*	1.78647	0.275487	2.50817	-2.27965	0.00070073	0.00185386	Monocyte only
chr3	112817129	112819278	2150	*	4.48139	2.77443	5.24156	-2.27993	3.43172e-07	2.08077e-06	Monocyte only
chr3	130851979	130852510	532	*	2.7508	0.960191	3.5256	-2.2816	3.00951e-05	0.000115386	Monocyte only
chr3	197877988	197879133	1146	*	3.12178	1.25698	3.90874	-2.28276	7.83336e-06	3.48728e-05	Monocyte only
chr3	125634473	125634767	295	*	1.76466	0.0539367	2.52552	-2.28383	0.0005377	0.00146447	Monocyte only
chr3	31265430	31266368	939	*	3.90637	1.97286	4.70398	-2.28507	9.5648e-07	5.16808e-06	Monocyte only
chr3	194134455	194135490	1036	*	4.2827	2.75301	5.00835	-2.28523	3.52314e-12	5.58699e-11	Monocyte only
chr3	197711849	197712782	934	*	3.93063	2.25047	4.68591	-2.28804	5.97604e-10	6.33036e-09	Monocyte only
chr3	196093524	196094619	1096	*	3.82838	2.33879	4.54549	-2.29346	3.69403e-06	1.7338e-05	Monocyte only
chr3	188955686	188956614	929	*	2.62867	0.743145	3.4189	-2.30279	9.22971e-05	0.000311924	Monocyte only
chr3	179695936	179696262	327	*	1.45319	0	2.25068	-2.30388	0.00138319	0.00336383	Monocyte only
chr3	52497737	52499626	1890	*	6.47564	4.81264	7.22772	-2.30589	1.39219e-15	3.73107e-14	Monocyte only
chr3	179472694	179474058	1365	*	3.51555	1.85652	4.26688	-2.30788	1.66326e-08	1.33061e-07	Monocyte only
chr3	16508004	16508882	879	*	2.69991	0.976003	3.46313	-2.31116	4.64287e-05	0.000168375	Monocyte only
chr3	143811987	143812961	975	*	1.95141	0	2.78016	-2.31518	0.000410191	0.00116576	Monocyte only
chr3	50169570	50170062	493	*	1.84524	0	2.65588	-2.32303	0.000700599	0.00185386	Monocyte only
chr3	12400223	12401237	1015	*	2.35353	0.535235	3.13295	-2.3304	0.000212374	0.000651216	Monocyte only
chr3	5140537	5140848	312	*	3.37619	1.74914	4.12143	-2.33068	3.90561e-06	1.8172e-05	Monocyte only
chr3	16521257	16522797	1541	*	4.0224	1.13953	4.92113	-2.33298	0.000879473	0.00227948	Monocyte only
chr3	143847592	143848482	891	*	4.15088	2.40485	4.918	-2.33763	6.8269e-09	5.86413e-08	Monocyte only
chr3	149506772	149506997	226	*	1.11848	0	2.01161	-2.34019	0.00412795	0.00873158	Monocyte only
chr3	125592217	125592560	344	*	1.47143	0	2.27757	-2.34251	0.000682541	0.00182011	Monocyte only
chr3	33416449	33417005	557	*	1.10486	0	1.95226	-2.35052	0.00287486	0.00635172	Monocyte only
chr3	107968163	107968369	207	*	0.895035	0	1.74825	-2.35298	0.00523528	0.0107514	Monocyte only
chr3	119626240	119631759	5520	*	6.8158	5.18335	7.56208	-2.35389	6.72755e-14	1.4563e-12	Monocyte only
chr3	161069954	161071367	1414	*	3.28543	1.24482	4.09849	-2.35505	5.69368e-06	2.59067e-05	Monocyte only
chr3	52086944	52089140	2197	*	4.44983	2.69399	5.21867	-2.35629	4.29091e-11	5.8079e-10	Monocyte only
chr3	9766883	9767944	1062	*	3.34402	1.66544	4.099	-2.35805	1.35353e-08	1.11959e-07	Monocyte only
chr3	195697475	195699203	1729	*	4.65615	2.48331	5.48659	-2.35847	5.38134e-06	2.45272e-05	Monocyte only
chr3	167520451	167521832	1382	*	3.78138	1.93258	4.56578	-2.35901	3.1757e-06	1.53626e-05	Monocyte only
chr3	23203281	23204206	926	*	3.88963	2.17404	4.65135	-2.36062	5.50999e-09	4.82575e-08	Monocyte only
chr3	16697396	16697832	437	*	2.1238	0.185941	2.92205	-2.36509	0.000242989	0.000732519	Monocyte only
chr3	194135977	194137790	1814	*	4.41876	2.77643	5.16693	-2.36623	1.15013e-12	1.97586e-11	Monocyte only
chr3	46276920	46277389	470	*	2.66775	1.19656	3.38085	-2.36968	2.27059e-06	1.12688e-05	Monocyte only
chr3	194047276	194048073	798	*	3.33534	1.57774	4.10449	-2.37008	2.54999e-05	9.96207e-05	Monocyte only
chr3	154794757	154795839	1083	*	3.63272	1.94326	4.38971	-2.37295	2.26466e-07	1.452e-06	Monocyte only
chr3	53518963	53519325	363	*	1.55678	0	2.3837	-2.37308	0.00120813	0.00300074	Monocyte only
chr3	195696654	195697138	485	*	2.49819	0.688307	3.27622	-2.37601	2.16205e-05	8.63533e-05	Monocyte only
chr3	188683488	188687338	3851	*	6.46253	4.67655	7.23654	-2.37876	2.93071e-13	5.65059e-12	Monocyte only
chr3	5428810	5429392	583	*	2.16504	0.386333	2.93782	-2.38091	4.22401e-05	0.000155928	Monocyte only
chr3	141400278	141401248	971	*	3.27672	1.40616	4.0646	-2.38159	2.79744e-07	1.74352e-06	Monocyte only
chr3	188817060	188825121	8062	*	7.41056	5.75369	8.16149	-2.38162	1.06985e-24	7.16799e-23	Monocyte only
chr3	129626156	129628308	2153	*	6.19094	4.53259	6.94215	-2.38221	1.25969e-21	6.88972e-20	Monocyte only
chr3	187130780	187131254	475	*	1.67027	0	2.53238	-2.38248	0.000853925	0.00222402	Monocyte only
chr3	194120369	194120947	579	*	1.74489	0	2.52611	-2.38473	0.00141182	0.00342104	Monocyte only
chr3	141797097	141797925	829	*	4.07363	2.38841	4.82984	-2.38707	6.35735e-11	8.35181e-10	Monocyte only
chr3	172200944	172203245	2302	*	5.10145	3.36025	5.86773	-2.38888	5.83634e-19	2.52281e-17	Monocyte only
chr3	138382688	138382962	275	*	1.3497	0	2.18463	-2.39026	0.00138938	0.00337582	Monocyte only
chr3	153043524	153043868	345	*	1.78026	0	2.55406	-2.39276	0.000504579	0.00138537	Monocyte only
chr3	39165705	39166178	474	*	2.08792	0.235567	2.87289	-2.39637	0.000103993	0.000344501	Monocyte only
chr3	27532388	27532776	389	*	2.07278	0.146273	2.86932	-2.39898	0.000371974	0.00106848	Monocyte only
chr3	4517621	4519131	1511	*	4.4948	2.7228	5.26644	-2.40034	3.43867e-13	6.53592e-12	Monocyte only
chr3	72348725	72349068	344	*	1.2585	0	2.12887	-2.40841	0.00144968	0.00350644	Monocyte only
chr3	59213627	59214552	926	*	2.53567	0.757629	3.30833	-2.41455	2.35584e-05	9.29973e-05	Monocyte only
chr3	188578204	188578779	576	*	3.72071	1.83298	4.51129	-2.41573	5.77817e-09	5.02776e-08	Monocyte only
chr3	194521209	194521691	483	*	2.31718	0	3.19	-2.43668	0.00577812	0.0116871	Monocyte only
chr3	197456277	197457008	732	*	3.94705	2.21359	4.71197	-2.43906	3.31323e-11	4.57704e-10	Monocyte only
chr3	149143779	149147946	4168	*	6.94604	4.69079	7.78644	-2.44391	5.56126e-10	5.93792e-09	Monocyte only
chr3	157133761	157134168	408	*	1.55556	0	2.3955	-2.4458	0.000549463	0.00149499	Monocyte only
chr3	108130237	108130582	346	*	1.95396	0.31908	2.70071	-2.45859	0.000128775	0.000416305	Monocyte only
chr3	15437933	15442051	4119	*	6.85185	4.90595	7.65131	-2.4671	6.73809e-14	1.4563e-12	Monocyte only
chr3	188687669	188692173	4505	*	6.79523	5.06674	7.55926	-2.46955	2.32218e-25	1.68201e-23	Monocyte only
chr3	194537346	194538056	711	*	3.29782	1.21392	4.11677	-2.48164	2.39931e-07	1.53464e-06	Monocyte only
chr3	119581419	119582172	754	*	3.23459	1.26145	4.03806	-2.48266	0.00112473	0.00281708	Monocyte only
chr3	188436416	188437139	724	*	3.07929	1.06635	3.88849	-2.48979	4.14275e-07	2.44012e-06	Monocyte only
chr3	42066868	42067805	938	*	3.21983	1.25028	4.02278	-2.49009	1.03342e-06	5.50612e-06	Monocyte only
chr3	72493949	72498128	4180	*	6.59916	4.79429	7.37636	-2.49196	8.55413e-20	4.02194e-18	Monocyte only
chr3	24503097	24504163	1067	*	3.14122	0.919469	3.97765	-2.49826	4.38386e-07	2.56523e-06	Monocyte only
chr3	127737137	127737421	285	*	1.37535	0	2.21478	-2.50919	0.000518158	0.001417	Monocyte only
chr3	57985257	57985586	330	*	1.3828	0	2.19385	-2.50946	0.000942465	0.002431	Monocyte only
chr3	188777422	188778040	619	*	2.85854	0.754652	3.68014	-2.50999	3.1956e-05	0.000121651	Monocyte only
chr3	45592919	45595415	2497	*	4.8335	2.82276	5.64238	-2.51172	1.902e-10	2.26549e-09	Monocyte only
chr3	160403119	160403416	298	*	1.46419	0	2.21184	-2.51424	0.00068372	0.00182144	Monocyte only
chr3	33420098	33420393	296	*	1.54113	0	2.35125	-2.51703	0.000423608	0.00119628	Monocyte only
chr3	188815269	188815467	199	*	1.049	0	1.8552	-2.51866	0.00172504	0.00408041	Monocyte only
chr3	120645098	120645293	196	*	1.3581	0	2.23313	-2.51898	0.000999137	0.00255261	Monocyte only
chr3	130858328	130859718	1391	*	3.59905	1.715	4.38905	-2.52106	3.37364e-07	2.05019e-06	Monocyte only
chr3	188695440	188695906	467	*	1.35706	0	2.23005	-2.52177	0.00103486	0.00263133	Monocyte only
chr3	196636213	196637035	823	*	2.89333	1.08493	3.67111	-2.52337	1.45901e-07	9.81851e-07	Monocyte only
chr3	119578847	119580880	2034	*	6.70742	4.9069	7.48389	-2.52405	1.77144e-13	3.56951e-12	Monocyte only
chr3	119561244	119561653	410	*	2.55328	0.656774	3.34523	-2.52967	1.25108e-05	5.28013e-05	Monocyte only
chr3	113754737	113755280	544	*	3.14661	1.22898	3.94181	-2.54006	1.0221e-06	5.4771e-06	Monocyte only
chr3	171823277	171824381	1105	*	3.6586	1.67742	4.46325	-2.54208	4.85045e-08	3.5133e-07	Monocyte only
chr3	171561013	171561383	371	*	0.991713	0	1.89445	-2.54323	0.00166975	0.00396012	Monocyte only
chr3	12352536	12352969	434	*	1.43925	0	2.2835	-2.5466	0.000740976	0.00195647	Monocyte only
chr3	194540349	194541817	1469	*	4.53399	2.61985	5.32865	-2.55046	9.55805e-13	1.65262e-11	Monocyte only
chr3	45163358	45165281	1924	*	3.48926	1.31235	4.32021	-2.55467	2.44779e-07	1.55821e-06	Monocyte only
chr3	46372720	46373142	423	*	1.58757	0	2.42635	-2.56008	0.000459296	0.00128488	Monocyte only
chr3	183507848	183509924	2077	*	4.05414	2.19614	4.84002	-2.56215	3.45746e-10	3.89327e-09	Monocyte only
chr3	122077164	122078275	1112	*	3.11028	1.29524	3.88917	-2.56599	1.84989e-08	1.44962e-07	Monocyte only
chr3	16698298	16698498	201	*	1.54856	0	2.35281	-2.56657	0.000397791	0.00113533	Monocyte only
chr3	71998661	71999054	394	*	2.16991	0	3.00823	-2.57139	8.95274e-05	0.000304484	Monocyte only
chr3	98777829	98780005	2177	*	5.59777	3.63786	6.39931	-2.57381	5.79791e-11	7.7692e-10	Monocyte only
chr3	54988717	54990108	1392	*	3.53454	1.60147	4.33207	-2.57491	3.40859e-10	3.85751e-09	Monocyte only
chr3	184472857	184473592	736	*	2.27208	0	3.11757	-2.57686	9.56469e-05	0.000321623	Monocyte only
chr3	149808892	149811005	2114	*	4.86547	2.6864	5.69668	-2.57772	3.50595e-11	4.81843e-10	Monocyte only
chr3	188679763	188680746	984	*	2.76066	0.83922	3.55644	-2.57832	8.71084e-07	4.72853e-06	Monocyte only
chr3	117055724	117056110	387	*	2.25065	0	3.15121	-2.58026	0.00311942	0.0068301	Monocyte only
chr3	194539406	194539898	493	*	2.19212	0.0438159	3.01947	-2.58369	1.56089e-05	6.47552e-05	Monocyte only
chr3	72278526	72278753	228	*	0.868812	0	1.80329	-2.58701	0.00287357	0.00635172	Monocyte only
chr3	27976454	27977397	944	*	3.8992	1.66212	4.73746	-2.59054	2.46945e-07	1.56828e-06	Monocyte only
chr3	143585674	143586716	1043	*	3.92383	1.91415	4.73257	-2.59265	7.52549e-10	7.78699e-09	Monocyte only
chr3	153283814	153286342	2529	*	5.58976	3.12494	6.45279	-2.60097	1.11843e-08	9.36199e-08	Monocyte only
chr3	46202695	46203747	1053	*	3.49406	1.54045	4.29466	-2.60149	1.77208e-10	2.12968e-09	Monocyte only
chr3	192819418	192820155	738	*	2.48442	0.200274	3.32815	-2.60302	1.32463e-05	5.57303e-05	Monocyte only
chr3	188508761	188509225	465	*	2.37738	0.483092	3.16898	-2.60367	1.81902e-05	7.43135e-05	Monocyte only
chr3	46303082	46304031	950	*	3.1882	0.923744	4.02967	-2.60417	3.52224e-07	2.11177e-06	Monocyte only
chr3	138372146	138372416	271	*	1.15782	0	2.05231	-2.60881	0.00124557	0.00308229	Monocyte only
chr3	41114990	41115389	400	*	1.44252	0	2.28762	-2.61886	0.000366233	0.00105538	Monocyte only
chr3	184620437	184621108	672	*	1.82045	0	2.65358	-2.62265	0.000172046	0.00053991	Monocyte only
chr3	101902140	101902874	735	*	2.98216	1.04396	3.78046	-2.63038	8.71603e-07	4.72853e-06	Monocyte only
chr3	45043723	45044217	495	*	3.09843	1.21774	3.8879	-2.63331	1.79769e-08	1.43387e-07	Monocyte only
chr3	57985634	57986201	568	*	1.40819	0	2.25987	-2.63568	0.000315594	0.000923355	Monocyte only
chr3	25592242	25592704	463	*	1.73203	0	2.62271	-2.63769	0.000215588	0.000659561	Monocyte only
chr3	130823954	130824463	510	*	1.99168	0	2.83759	-2.64519	4.25492e-05	0.000156551	Monocyte only
chr3	15636190	15636747	558	*	3.30008	1.20318	4.12076	-2.64757	2.1434e-09	2.0589e-08	Monocyte only
chr3	4393762	4394170	409	*	1.96895	0	2.8436	-2.64818	9.87527e-05	0.000330409	Monocyte only
chr3	46305183	46305522	340	*	1.14806	0	2.05834	-2.65043	0.00128386	0.00315665	Monocyte only
chr3	128145488	128145856	369	*	1.89511	0.0537987	2.6783	-2.65377	7.49809e-05	0.000258621	Monocyte only
chr3	51401349	51401955	607	*	2.12722	0	2.9868	-2.6542	2.29388e-05	9.09407e-05	Monocyte only
chr3	129563415	129564129	715	*	2.2548	0	3.10189	-2.67045	2.35616e-05	9.29973e-05	Monocyte only
chr3	46296338	46296532	195	*	1.27981	0	2.17205	-2.67526	0.000647844	0.00173796	Monocyte only
chr3	71495714	71496570	857	*	3.4165	1.29566	4.24032	-2.67564	4.33507e-10	4.84083e-09	Monocyte only
chr3	119625464	119625981	518	*	2.01817	0.0023285	2.82777	-2.67714	3.27309e-05	0.00012415	Monocyte only
chr3	46356896	46357264	369	*	1.60211	0	2.48189	-2.68163	0.000274959	0.000817859	Monocyte only
chr3	188830606	188831930	1325	*	3.83303	1.73219	4.65423	-2.70744	7.56789e-11	9.70429e-10	Monocyte only
chr3	129486240	129487068	829	*	2.7929	0.497943	3.63786	-2.70855	1.47984e-06	7.71589e-06	Monocyte only
chr3	52476089	52476975	887	*	3.09804	1.14133	3.89911	-2.71273	3.99884e-09	3.60838e-08	Monocyte only
chr3	157128532	157130484	1953	*	4.48987	2.50884	5.2945	-2.71648	6.29724e-17	2.10958e-15	Monocyte only
chr3	4519521	4520361	841	*	3.89079	1.876	4.70024	-2.72575	2.00586e-12	3.29797e-11	Monocyte only
chr3	45653942	45654549	608	*	2.78246	0.632497	3.61002	-2.7317	1.17946e-06	6.24696e-06	Monocyte only
chr3	153258000	153258519	520	*	0.813102	0	1.73333	-2.73442	0.00155536	0.00371843	Monocyte only
chr3	46296551	46296774	224	*	1.21685	0	2.1102	-2.73479	0.00042301	0.00119628	Monocyte only
chr3	33749085	33749300	216	*	1.13649	0	2.04242	-2.73613	0.000898566	0.00232672	Monocyte only
chr3	98563331	98564130	800	*	3.01575	1.07011	3.81517	-2.7419	4.41005e-07	2.57493e-06	Monocyte only
chr3	125119575	125119857	283	*	1.43853	0	2.32225	-2.74368	0.000194964	0.000604049	Monocyte only
chr3	3175261	3175728	468	*	1.77125	0	2.64141	-2.74732	9.17504e-05	0.000310469	Monocyte only
chr3	72489751	72490248	498	*	1.7725	0	2.6375	-2.74826	9.44457e-05	0.000317983	Monocyte only
chr3	188954356	188954640	285	*	1.78806	0	2.64878	-2.74928	0.000114656	0.00037473	Monocyte only
chr3	12354931	12355132	202	*	1.55075	0	2.45723	-2.76267	0.000238832	0.000723241	Monocyte only
chr3	143442822	143445620	2799	*	6.48927	4.40915	7.30771	-2.76338	2.04924e-20	1.05614e-18	Monocyte only
chr3	52501397	52502371	975	*	2.44949	0.169994	3.2927	-2.76355	1.74197e-06	8.85858e-06	Monocyte only
chr3	119632168	119632632	465	*	1.939	0	2.79197	-2.76927	2.90495e-05	0.000111857	Monocyte only
chr3	54963916	54964332	417	*	1.54915	0	2.43463	-2.77704	0.000174453	0.000545546	Monocyte only
chr3	51739316	51739538	223	*	0.38584	0	1.34556	-2.78446	0.00225625	0.00513743	Monocyte only
chr3	98784002	98784612	611	*	2.97401	1.02829	3.77344	-2.79436	1.01203e-08	8.52909e-08	Monocyte only
chr3	59480660	59480917	258	*	1.64813	0	2.53654	-2.79656	0.000179646	0.000559827	Monocyte only
chr3	113275827	113277053	1227	*	3.79374	1.63467	4.62245	-2.80384	2.99998e-10	3.43587e-09	Monocyte only
chr3	149373259	149373761	503	*	1.8986	0	2.70527	-2.80568	0.000106618	0.000351152	Monocyte only
chr3	58491220	58491920	701	*	3.28779	1.14888	4.11395	-2.8061	3.11854e-09	2.88196e-08	Monocyte only
chr3	141399649	141399918	270	*	1.5906	0	2.49608	-2.80751	0.000345149	0.00100217	Monocyte only
chr3	87996562	87998592	2031	*	5.27724	2.97133	6.12345	-2.81321	1.54835e-10	1.89479e-09	Monocyte only
chr3	194070377	194070930	554	*	3.18882	1.02307	4.01837	-2.8189	7.26423e-10	7.54579e-09	Monocyte only
chr3	45597201	45597915	715	*	2.66001	0.522696	3.48596	-2.81902	3.57891e-07	2.14096e-06	Monocyte only
chr3	52479785	52480837	1053	*	3.05861	0.682218	3.91253	-2.81935	3.00844e-07	1.85348e-06	Monocyte only
chr3	52775137	52776231	1095	*	3.42527	1.33635	4.24489	-2.82535	3.82443e-09	3.4744e-08	Monocyte only
chr3	54966856	54969195	2340	*	4.33159	1.98858	5.18191	-2.84395	1.44352e-08	1.17588e-07	Monocyte only
chr3	142576893	142577177	285	*	1.44371	0	2.28494	-2.84902	0.000237892	0.000722029	Monocyte only
chr3	16504707	16505568	862	*	3.05688	0.615037	3.91761	-2.85335	2.1395e-08	1.66682e-07	Monocyte only
chr3	143430738	143431464	727	*	2.70677	0.169206	3.57686	-2.86036	1.71262e-07	1.1305e-06	Monocyte only
chr3	16503625	16504090	466	*	2.39994	0.356953	3.21334	-2.8661	1.62302e-06	8.36481e-06	Monocyte only
chr3	143307326	143307497	172	*	1.45419	0	2.26787	-2.86752	0.000333666	0.000970927	Monocyte only
chr3	27533490	27535109	1620	*	4.85134	2.75188	5.67236	-2.86907	4.84352e-18	1.82826e-16	Monocyte only
chr3	46017219	46018926	1708	*	4.23913	2.15125	5.05861	-2.87054	2.25977e-12	3.69279e-11	Monocyte only
chr3	46141316	46142589	1274	*	3.45192	1.25379	4.28548	-2.87065	2.43825e-10	2.8411e-09	Monocyte only
chr3	57951131	57952252	1122	*	3.17478	1.05187	3.99887	-2.87179	3.09907e-09	2.87388e-08	Monocyte only
chr3	52532612	52533509	898	*	3.3829	1.20314	4.21421	-2.87415	5.49282e-10	5.89206e-09	Monocyte only
chr3	36501882	36502483	602	*	2.04497	0	2.93054	-2.88414	2.08517e-05	8.42873e-05	Monocyte only
chr3	46358014	46362870	4857	*	6.01404	3.90691	6.83607	-2.88856	4.2736e-29	3.94939e-27	Monocyte only
chr3	129605636	129606504	869	*	3.35619	1.23743	4.17974	-2.88918	5.35557e-10	5.80928e-09	Monocyte only
chr3	42489402	42491273	1872	*	3.9239	1.62048	4.76982	-2.89053	5.63819e-08	4.05103e-07	Monocyte only
chr3	119561990	119563168	1179	*	4.69214	2.2252	5.55538	-2.89388	0.000116883	0.000380615	Monocyte only
chr3	12353203	12353658	456	*	2.55604	0	3.45688	-2.89837	4.37658e-06	2.02578e-05	Monocyte only
chr3	52778153	52781115	2963	*	5.66469	3.42628	6.50311	-2.90365	7.71844e-17	2.49222e-15	Monocyte only
chr3	4994147	4995737	1591	*	4.60811	2.13165	5.4723	-2.91179	1.1288e-10	1.40706e-09	Monocyte only
chr3	194523783	194524374	592	*	3.13975	0.730138	3.99717	-2.92839	5.39874e-08	3.88942e-07	Monocyte only
chr3	45132701	45132991	291	*	1.57269	0	2.46191	-2.92841	5.49266e-05	0.000194713	Monocyte only
chr3	194561038	194561868	831	*	4.0956	1.18795	4.99612	-2.93029	9.61792e-05	0.000323008	Monocyte only
chr3	157087948	157091501	3554	*	6.16929	3.98658	7.00096	-2.93066	1.20866e-17	4.31894e-16	Monocyte only
chr3	11159624	11160481	858	*	3.1139	0.951274	3.94307	-2.93224	2.46582e-08	1.90994e-07	Monocyte only
chr3	45652851	45653631	781	*	2.33594	0	3.20476	-2.93327	4.90997e-06	2.24552e-05	Monocyte only
chr3	72490686	72491509	824	*	3.90942	1.72552	4.74123	-2.93516	5.61483e-12	8.64813e-11	Monocyte only
chr3	143807807	143808010	204	*	1.00888	0	1.91545	-2.93895	0.000414	0.00117534	Monocyte only
chr3	194092961	194093734	774	*	2.53258	0.251647	3.37595	-2.94132	4.42163e-07	2.57608e-06	Monocyte only
chr3	46191031	46194681	3651	*	5.63867	3.38837	6.47849	-2.94407	1.4881e-17	5.17937e-16	Monocyte only
chr3	52500102	52501358	1257	*	3.69906	1.55819	4.52546	-2.95447	1.17804e-12	2.01092e-11	Monocyte only
chr3	169949954	169950450	497	*	2.43462	0.0649961	3.28782	-2.95455	5.85419e-07	3.31696e-06	Monocyte only
chr3	59298561	59299118	558	*	1.84063	0	2.72254	-2.9582	3.38603e-05	0.000127811	Monocyte only
chr3	188681714	188683236	1523	*	4.31912	1.57182	5.20748	-2.96217	5.13285e-10	5.62286e-09	Monocyte only
chr3	131959466	131960331	866	*	2.75359	0.0938847	3.63467	-2.97017	3.64336e-06	1.71302e-05	Monocyte only
chr3	99523230	99524063	834	*	2.86919	0	3.85224	-2.97459	0.0017195	0.00407091	Monocyte only
chr3	194517410	194518848	1439	*	3.34731	1.1176	4.18468	-2.97595	3.29568e-08	2.48051e-07	Monocyte only
chr3	157091779	157092631	853	*	2.42876	0.0845969	3.27921	-2.97678	2.26469e-07	1.452e-06	Monocyte only
chr3	54986022	54986484	463	*	2.43138	0.0507966	3.28575	-2.97911	4.61947e-07	2.66814e-06	Monocyte only
chr3	56917538	56918393	856	*	3.17225	0.537783	4.05113	-2.98827	1.83394e-09	1.79606e-08	Monocyte only
chr3	119590418	119590895	478	*	2.41222	0	3.2847	-2.99346	7.53461e-07	4.13818e-06	Monocyte only
chr3	12394243	12395639	1397	*	3.5761	0.937914	4.45531	-2.99519	4.97483e-09	4.42941e-08	Monocyte only
chr3	100047742	100048272	531	*	2.64132	0	3.53581	-2.99868	2.06237e-06	1.03699e-05	Monocyte only
chr3	196341135	196342211	1077	*	2.52741	0.0292615	3.39372	-3.00066	2.29803e-06	1.13839e-05	Monocyte only
chr3	72269357	72272098	2742	*	5.5982	2.74072	6.49507	-3.00488	1.74826e-10	2.11809e-09	Monocyte only
chr3	184748334	184748884	551	*	1.31719	0	2.22504	-3.00642	0.000250924	0.000754742	Monocyte only
chr3	174336380	174338236	1857	*	4.88134	2.35419	5.75044	-3.00666	7.08012e-17	2.31399e-15	Monocyte only
chr3	59330372	59331020	649	*	1.7454	0	2.61836	-3.00957	3.98746e-05	0.000148628	Monocyte only
chr3	59388866	59389342	477	*	1.67718	0	2.57082	-3.01501	5.05273e-05	0.000181519	Monocyte only
chr3	188827016	188828017	1002	*	2.92593	0.365348	3.79816	-3.01561	3.01612e-08	2.29636e-07	Monocyte only
chr3	172626826	172627831	1006	*	3.23329	0.639585	4.10855	-3.02226	2.0079e-10	2.38105e-09	Monocyte only
chr3	125163750	125165400	1651	*	3.83209	1.3321	4.69858	-3.02326	8.24485e-11	1.04721e-09	Monocyte only
chr3	57956365	57956817	453	*	2.18232	0.148296	2.99447	-3.02619	2.38868e-06	1.17894e-05	Monocyte only
chr3	125141225	125142694	1470	*	4.50665	2.33083	5.33746	-3.02871	3.85691e-15	9.66031e-14	Monocyte only
chr3	121992980	121996681	3702	*	5.63911	3.20587	6.49896	-3.03026	5.23379e-15	1.29875e-13	Monocyte only
chr3	149507146	149508220	1075	*	3.7344	1.45084	4.57807	-3.03524	1.96327e-12	3.24788e-11	Monocyte only
chr3	124986126	124986425	300	*	1.4724	0	2.38552	-3.03993	7.29513e-05	0.000252596	Monocyte only
chr3	122001021	122001430	410	*	2.32147	0.00465504	3.1689	-3.04086	6.4075e-07	3.57752e-06	Monocyte only
chr3	52680846	52682721	1876	*	4.59801	2.2586	5.44794	-3.04112	1.83031e-18	7.43215e-17	Monocyte only
chr3	184525206	184525738	533	*	2.36307	0	3.23793	-3.04553	2.52094e-07	1.59343e-06	Monocyte only
chr3	52062230	52062629	400	*	2.82958	0.512295	3.67706	-3.04868	1.84062e-08	1.4494e-07	Monocyte only
chr3	130865898	130866199	302	*	1.68735	0	2.58671	-3.04911	2.75937e-05	0.000107176	Monocyte only
chr3	55588320	55589088	769	*	1.95717	0	2.88583	-3.04981	1.78258e-05	7.31595e-05	Monocyte only
chr3	45568849	45569338	490	*	1.83551	0	2.70465	-3.05495	3.07959e-05	0.000117602	Monocyte only
chr3	16398273	16398831	559	*	1.6859	0	2.55886	-3.06534	4.1256e-05	0.00015289	Monocyte only
chr3	188437604	188438064	461	*	2.62109	0	3.50273	-3.07565	1.98888e-07	1.29374e-06	Monocyte only
chr3	188384832	188386441	1610	*	4.88182	2.53325	5.73275	-3.07651	9.52424e-15	2.27901e-13	Monocyte only
chr3	143158916	143159440	525	*	2.28191	0	3.19128	-3.07759	1.47695e-06	7.71585e-06	Monocyte only
chr3	45075760	45076310	551	*	3.18601	0.6854	4.05256	-3.08566	7.03414e-11	9.107e-10	Monocyte only
chr3	101875684	101877453	1770	*	3.63391	1.04844	4.50843	-3.09774	4.48737e-10	4.99011e-09	Monocyte only
chr3	169945392	169947526	2135	*	4.73106	2.29103	5.5916	-3.10857	8.07621e-22	4.60516e-20	Monocyte only
chr3	186095322	186096102	781	*	3.60964	0.98358	4.48779	-3.11812	3.95368e-08	2.90298e-07	Monocyte only
chr3	126910594	126911301	708	*	2.79347	0.633998	3.62224	-3.1287	1.49903e-07	1.00184e-06	Monocyte only
chr3	66997189	66997671	483	*	2.34485	0	3.21336	-3.12965	4.16742e-07	2.44928e-06	Monocyte only
chr3	56752356	56756372	4017	*	6.19685	2.99973	7.11597	-3.13571	6.11622e-10	6.40292e-09	Monocyte only
chr3	188789135	188792267	3133	*	4.63832	2.1172	5.50684	-3.15018	1.47183e-11	2.12071e-10	Monocyte only
chr3	52089433	52089877	445	*	1.53248	0	2.44697	-3.15504	3.64598e-05	0.000136661	Monocyte only
chr3	34362203	34362759	557	*	2.59107	0	3.49701	-3.15673	2.14778e-06	1.0759e-05	Monocyte only
chr3	169948160	169948932	773	*	3.12267	0.290717	4.01763	-3.1625	9.34558e-08	6.4552e-07	Monocyte only
chr3	98776080	98777351	1272	*	4.22186	1.88308	5.07172	-3.1652	3.58673e-15	9.06834e-14	Monocyte only
chr3	169951067	169951427	361	*	2.87065	0.120757	3.75921	-3.16984	2.46768e-09	2.34517e-08	Monocyte only
chr3	140842878	140844066	1189	*	2.67406	0	3.56906	-3.17444	4.21877e-07	2.47403e-06	Monocyte only
chr3	46368076	46372204	4129	*	6.36998	3.9095	7.23259	-3.17587	6.84601e-26	5.09647e-24	Monocyte only
chr3	45595750	45596865	1116	*	3.85448	1.0324	4.7487	-3.18924	1.21284e-10	1.49101e-09	Monocyte only
chr3	122002952	122005087	2136	*	5.22058	2.6235	6.09615	-3.20944	9.26492e-17	2.95595e-15	Monocyte only
chr3	45645376	45648212	2837	*	5.50908	2.62313	6.40803	-3.21253	1.11697e-15	3.08606e-14	Monocyte only
chr3	50171650	50172326	677	*	2.93075	0.0977398	3.82579	-3.21812	2.76052e-08	2.11377e-07	Monocyte only
chr3	52174515	52175295	781	*	3.00588	0.413837	3.88099	-3.22343	8.51193e-10	8.77384e-09	Monocyte only
chr3	157082276	157082762	487	*	2.52468	0	3.41827	-3.22441	3.9153e-08	2.88269e-07	Monocyte only
chr3	31266516	31266875	360	*	2.02403	0	2.93332	-3.22754	8.08372e-06	3.57589e-05	Monocyte only
chr3	45654861	45655620	760	*	2.19967	0	3.06766	-3.24188	7.53519e-07	4.13818e-06	Monocyte only
chr3	188706670	188708388	1719	*	4.14137	1.62195	5.00974	-3.24257	1.55313e-14	3.68353e-13	Monocyte only
chr3	188399885	188401724	1840	*	5.08807	2.38142	5.97311	-3.2474	1.73543e-11	2.48714e-10	Monocyte only
chr3	107992839	107993439	601	*	2.98848	0	3.89478	-3.24969	3.84759e-08	2.84065e-07	Monocyte only
chr3	53753779	53754804	1026	*	3.55105	0.967332	4.42541	-3.2502	3.03115e-11	4.23098e-10	Monocyte only
chr3	194096903	194100182	3280	*	5.17894	2.12535	6.08933	-3.26171	8.46164e-12	1.2812e-10	Monocyte only
chr3	129594531	129602692	8162	*	6.97094	4.55222	7.8293	-3.2624	1.93223e-35	3.04611e-33	Monocyte only
chr3	12169821	12170585	765	*	3.25824	0.605246	4.13874	-3.26755	6.84822e-11	8.90934e-10	Monocyte only
chr3	131504091	131504615	525	*	2.73911	0	3.6401	-3.2761	1.51816e-08	1.22198e-07	Monocyte only
chr3	99895392	99897103	1712	*	5.04841	2.0639	5.95426	-3.28028	2.32946e-13	4.62441e-12	Monocyte only
chr3	40714637	40714914	278	*	1.65029	0	2.57321	-3.28246	4.13439e-05	0.00015289	Monocyte only
chr3	194575672	194576645	974	*	4.85365	2.05414	5.74613	-3.28457	5.65569e-15	1.37793e-13	Monocyte only
chr3	101873155	101874011	857	*	3.15098	0	4.07255	-3.28522	4.55163e-08	3.3238e-07	Monocyte only
chr3	59426713	59428693	1981	*	4.10997	1.68083	4.96941	-3.29186	1.63222e-15	4.28858e-14	Monocyte only
chr3	12288006	12289107	1102	*	4.09682	0.838467	5.01939	-3.29622	3.48531e-06	1.65908e-05	Monocyte only
chr3	27590078	27592190	2113	*	4.58151	1.92657	5.46218	-3.3	1.76288e-17	6.05706e-16	Monocyte only
chr3	177927993	177928976	984	*	3.56706	0.725748	4.46272	-3.30253	1.3316e-09	1.34161e-08	Monocyte only
chr3	156813014	156813679	666	*	3.00531	0.532371	3.86915	-3.30417	5.37575e-10	5.80928e-09	Monocyte only
chr3	4394491	4394851	361	*	2.01168	0	2.92798	-3.30772	2.43886e-06	1.19491e-05	Monocyte only
chr3	123152892	123154418	1527	*	3.97235	1.31799	4.85296	-3.31579	2.72164e-16	8.01537e-15	Monocyte only
chr3	149153392	149154191	800	*	2.02579	0	2.96778	-3.31648	6.47548e-06	2.9216e-05	Monocyte only
chr3	149339926	149340706	781	*	3.073	0.575565	3.93924	-3.32422	8.76926e-10	9.00445e-09	Monocyte only
chr3	149508438	149509775	1338	*	3.60466	0.970317	4.48354	-3.32985	5.00285e-12	7.84072e-11	Monocyte only
chr3	185728720	185729345	626	*	3.01068	0.399987	3.88746	-3.33555	3.46575e-08	2.58851e-07	Monocyte only
chr3	194001770	194002606	837	*	2.28712	0	3.16999	-3.34477	4.43294e-07	2.57707e-06	Monocyte only
chr3	171347043	171348558	1516	*	4.63193	2.02088	5.50875	-3.34795	1.38976e-16	4.33089e-15	Monocyte only
chr3	122091677	122092352	676	*	2.98796	0	3.89516	-3.36882	5.70217e-10	6.06421e-09	Monocyte only
chr3	119633028	119633183	156	*	1.47341	0	2.3722	-3.37103	6.05836e-05	0.000213637	Monocyte only
chr3	33748341	33748731	391	*	1.23156	0	2.1814	-3.37745	8.69992e-05	0.000296262	Monocyte only
chr3	167652964	167654042	1079	*	2.85973	0	3.77752	-3.3775	4.56627e-08	3.32544e-07	Monocyte only
chr3	16402903	16403448	546	*	1.90838	0	2.845	-3.38709	4.81612e-06	2.21393e-05	Monocyte only
chr3	107680965	107681456	492	*	1.83988	0	2.75541	-3.38728	3.80006e-06	1.77734e-05	Monocyte only
chr3	48561935	48568107	6173	*	6.72007	4.08635	7.59889	-3.38874	2.36361e-38	5.27872e-36	Monocyte only
chr3	48748453	48749440	988	*	4.28441	1.52618	5.17365	-3.39853	4.08402e-14	9.12097e-13	Monocyte only
chr3	53102358	53105088	2731	*	5.24438	2.54935	6.12846	-3.40444	1.74505e-19	8.06335e-18	Monocyte only
chr3	135228320	135229371	1052	*	3.45403	0.587284	4.35158	-3.40508	1.27847e-12	2.16855e-11	Monocyte only
chr3	57983398	57984464	1067	*	3.68493	0.853932	4.57982	-3.40671	2.73566e-14	6.21319e-13	Monocyte only
chr3	194559830	194560776	947	*	3.3258	0.402658	4.22742	-3.40841	2.07927e-10	2.45482e-09	Monocyte only
chr3	188842934	188843590	657	*	3.82518	1.2124	4.70215	-3.40891	4.31388e-13	7.81162e-12	Monocyte only
chr3	58052511	58052796	286	*	1.68742	0	2.58735	-3.40988	1.24032e-05	5.243e-05	Monocyte only
chr3	185688227	185689170	944	*	3.11774	0.0971567	4.026	-3.41005	1.16808e-10	1.44929e-09	Monocyte only
chr3	129606950	129608626	1677	*	4.98474	2.22623	5.874	-3.42023	5.09136e-20	2.48088e-18	Monocyte only
chr3	98180229	98181110	882	*	1.60722	0	2.53643	-3.4231	8.29608e-06	3.65683e-05	Monocyte only
chr3	149154470	149154870	401	*	1.75086	0	2.6919	-3.4232	1.51118e-05	6.28875e-05	Monocyte only
chr3	45105177	45105414	238	*	1.08683	0	2.05645	-3.4285	9.16077e-05	0.000310424	Monocyte only
chr3	25581859	25582474	616	*	2.71747	0	3.62935	-3.43077	4.81193e-08	3.49484e-07	Monocyte only
chr3	105352333	105353114	782	*	2.80995	0.0274836	3.7011	-3.43664	5.18681e-09	4.59215e-08	Monocyte only
chr3	87706217	87706929	713	*	2.0851	0	2.94045	-3.44184	1.06374e-06	5.6564e-06	Monocyte only
chr3	138412655	138413496	842	*	2.8919	0.0475972	3.78779	-3.4441	1.12015e-09	1.13712e-08	Monocyte only
chr3	129624436	129625824	1389	*	3.51037	0.894252	4.38764	-3.44644	1.29682e-11	1.90961e-10	Monocyte only
chr3	4425469	4425794	326	*	2.20184	0	3.09579	-3.44822	4.87924e-07	2.80008e-06	Monocyte only
chr3	57982384	57983041	658	*	2.91894	0	3.84157	-3.44899	1.12134e-08	9.36199e-08	Monocyte only
chr3	183370342	183371195	854	*	3.63921	0.560316	4.55121	-3.45745	3.81961e-13	7.15843e-12	Monocyte only
chr3	194564372	194564972	601	*	2.18857	0	3.13518	-3.46646	2.09047e-06	1.04915e-05	Monocyte only
chr3	183369736	183370141	406	*	2.19323	0	3.12659	-3.47286	8.20985e-07	4.48114e-06	Monocyte only
chr3	99524437	99524810	374	*	1.72629	0	2.69457	-3.49103	1.39672e-05	5.84369e-05	Monocyte only
chr3	160801103	160802484	1382	*	3.92319	1.01167	4.82398	-3.49198	2.23968e-13	4.47935e-12	Monocyte only
chr3	69499426	69500624	1199	*	3.51562	0.470967	4.42544	-3.49471	6.09286e-13	1.08138e-11	Monocyte only
[truncated: 163 more rows]

## Sheet: Supplementary Table 9
Supplementary Table 9: Summary of the findings about the CCRL2 eQTLs candidates
[truncated: 28 more rows]

[truncated: 1 more sheets: Supplementary Table 10]
